# Supplementary material for: The sterol-responsive RNF145 E3 ubiquitin ligase mediates the degradation of HMG-CoA reductase together with gp78 and Hrd1
Source: eLife. 2018 Dec 13;7:e40009. doi: 10.7554/eLife.40009 (PMC6292692; doi:10.7554/eLife.40009)
Supplement: Figure 5—source data 1. [file elife-40009-fig5-data1.xlsx]

## Sheet: RNF145
Raw data for Figure 5C
Fold change of RNF145 mRNA levels in HeLa cells
Biological repeat (n) #	untreated (fold change)	sterol depleted (fold change)
1	1	2.29149
2	1	3.11594
3	1	2.71183
4	1	3.82762
mean	1	2.98672
SD		0.653894
Fold change of HMGCR mRNA levels in HeLa cells
Biological repeat (n) #	untreated (fold change)	sterol depleted (fold change)
1	1	7.91869
2	1	14.9727
3	1	14.1616
4	1	11.974
mean	1	12.2567
SD		3.15718
