# Supplementary material for: The sterol-responsive RNF145 E3 ubiquitin ligase mediates the degradation of HMG-CoA reductase together with gp78 and Hrd1
Source: eLife. 2018 Dec 13;7:e40009. doi: 10.7554/eLife.40009 (PMC6292692; doi:10.7554/eLife.40009)
Supplement: Figure 5—figure supplement 2—source data 1. [file elife-40009-fig5-figsupp2-data1.xlsx]

## Sheet: qPCR
Raw data for Figure 5 - figure supplement 2B
Fold change of RNF145 mRNA levels in HeLa cells
Biological repeat (n) #	untreated (fold change)	GW3965 only (fold change)	sterol depleted (fold change)	sterol depleted + GW3965 (fold change)
1	1	1.1365	3.04646	4.36989
2	1	1.27579	4.09926	5.51482
3	1	1.05418	3.84843	4.08749
mean	1	1.15549	3.66472	4.6574
SD		0.112022	0.549914	0.755854
Fold change ofHMGCR mRNA levels in HeLa cells
Biological repeat (n) #	untreated (fold change)	GW3965 only (fold change)	sterol depleted (fold change)	sterol depleted + GW3965 (fold change)
1	1	0.655583	7.86584	10.0094
2	1	0.801301	6.54646	7.04544
3	1	0.711883	5.49529	5.8144
mean	1	0.722923	6.63587	7.62308
SD		0.0734838	1.1878	2.15633
