# Supplementary material for: The sterol-responsive RNF145 E3 ubiquitin ligase mediates the degradation of HMG-CoA reductase together with gp78 and Hrd1
Source: eLife. 2018 Dec 13;7:e40009. doi: 10.7554/eLife.40009 (PMC6292692; doi:10.7554/eLife.40009)
Supplement: Supplementary file 1. [file elife-40009-supp1.xlsx]

## Sheet: sgRNAs
Supplementary file 1. sgRNA sequences for ubiquitome library screen.
Type	sgRNA ID	targeted sgRNA	5' region	Prepend with G	3' region	Full oligo sequence
Control	CTRL00061	GTGGTAGCCACCTGGTGCGC	GGTCGTCGCATCACAATGCGCGTCTCACACC	G	GTTTCGAGACGTCTCGAGCGCCAATGTGACG	GGTCGTCGCATCACAATGCGCGTCTCACACCGGTGGTAGCCACCTGGTGCGCGTTTCGAGACGTCTCGAGCGCCAATGTGACG
Control	CTRL00062	GCCATCTAGGCCTGTGTTGC	GGTCGTCGCATCACAATGCGCGTCTCACACC	G	GTTTCGAGACGTCTCGAGCGCCAATGTGACG	GGTCGTCGCATCACAATGCGCGTCTCACACCGGCCATCTAGGCCTGTGTTGCGTTTCGAGACGTCTCGAGCGCCAATGTGACG
Control	CTRL00063	GCGCCGAGCGTAACAATGTT	GGTCGTCGCATCACAATGCGCGTCTCACACC	G	GTTTCGAGACGTCTCGAGCGCCAATGTGACG	GGTCGTCGCATCACAATGCGCGTCTCACACCGGCGCCGAGCGTAACAATGTTGTTTCGAGACGTCTCGAGCGCCAATGTGACG
Control	CTRL00064	GATTTGTATGAGCTCAACTC	GGTCGTCGCATCACAATGCGCGTCTCACACC	G	GTTTCGAGACGTCTCGAGCGCCAATGTGACG	GGTCGTCGCATCACAATGCGCGTCTCACACCGGATTTGTATGAGCTCAACTCGTTTCGAGACGTCTCGAGCGCCAATGTGACG
Control	CTRL00065	GACGGTGCCACACTTACCAG	GGTCGTCGCATCACAATGCGCGTCTCACACC	G	GTTTCGAGACGTCTCGAGCGCCAATGTGACG	GGTCGTCGCATCACAATGCGCGTCTCACACCGGACGGTGCCACACTTACCAGGTTTCGAGACGTCTCGAGCGCCAATGTGACG
Control	CTRL00066	GGCTATAATACGGTATCGTA	GGTCGTCGCATCACAATGCGCGTCTCACACC	G	GTTTCGAGACGTCTCGAGCGCCAATGTGACG	GGTCGTCGCATCACAATGCGCGTCTCACACCGGGCTATAATACGGTATCGTAGTTTCGAGACGTCTCGAGCGCCAATGTGACG
Control	CTRL00067	GTAATCGAGTCGCCTCTGCA	GGTCGTCGCATCACAATGCGCGTCTCACACC	G	GTTTCGAGACGTCTCGAGCGCCAATGTGACG	GGTCGTCGCATCACAATGCGCGTCTCACACCGGTAATCGAGTCGCCTCTGCAGTTTCGAGACGTCTCGAGCGCCAATGTGACG
Control	CTRL00068	GTTTCTCGCACCACCTCAAG	GGTCGTCGCATCACAATGCGCGTCTCACACC	G	GTTTCGAGACGTCTCGAGCGCCAATGTGACG	GGTCGTCGCATCACAATGCGCGTCTCACACCGGTTTCTCGCACCACCTCAAGGTTTCGAGACGTCTCGAGCGCCAATGTGACG
Control	CTRL00069	GTGTTCGTACCCGCCACATG	GGTCGTCGCATCACAATGCGCGTCTCACACC	G	GTTTCGAGACGTCTCGAGCGCCAATGTGACG	GGTCGTCGCATCACAATGCGCGTCTCACACCGGTGTTCGTACCCGCCACATGGTTTCGAGACGTCTCGAGCGCCAATGTGACG
Control	CTRL00070	GTTTCCCAGTGGGTTTACGA	GGTCGTCGCATCACAATGCGCGTCTCACACC	G	GTTTCGAGACGTCTCGAGCGCCAATGTGACG	GGTCGTCGCATCACAATGCGCGTCTCACACCGGTTTCCCAGTGGGTTTACGAGTTTCGAGACGTCTCGAGCGCCAATGTGACG
Control	CTRL00071	GAATTGAGACTAGAACGTAG	GGTCGTCGCATCACAATGCGCGTCTCACACC	G	GTTTCGAGACGTCTCGAGCGCCAATGTGACG	GGTCGTCGCATCACAATGCGCGTCTCACACCGGAATTGAGACTAGAACGTAGGTTTCGAGACGTCTCGAGCGCCAATGTGACG
Control	CTRL00072	GACTACGAGATATACGATCG	GGTCGTCGCATCACAATGCGCGTCTCACACC	G	GTTTCGAGACGTCTCGAGCGCCAATGTGACG	GGTCGTCGCATCACAATGCGCGTCTCACACCGGACTACGAGATATACGATCGGTTTCGAGACGTCTCGAGCGCCAATGTGACG
Control	CTRL00073	GTCGGCCAGCCAAGACGGTT	GGTCGTCGCATCACAATGCGCGTCTCACACC	G	GTTTCGAGACGTCTCGAGCGCCAATGTGACG	GGTCGTCGCATCACAATGCGCGTCTCACACCGGTCGGCCAGCCAAGACGGTTGTTTCGAGACGTCTCGAGCGCCAATGTGACG
Control	CTRL00074	GCTGCCAAGACTTCACGGAA	GGTCGTCGCATCACAATGCGCGTCTCACACC	G	GTTTCGAGACGTCTCGAGCGCCAATGTGACG	GGTCGTCGCATCACAATGCGCGTCTCACACCGGCTGCCAAGACTTCACGGAAGTTTCGAGACGTCTCGAGCGCCAATGTGACG
Control	CTRL00075	GTAACGTCTACTAACGGATC	GGTCGTCGCATCACAATGCGCGTCTCACACC	G	GTTTCGAGACGTCTCGAGCGCCAATGTGACG	GGTCGTCGCATCACAATGCGCGTCTCACACCGGTAACGTCTACTAACGGATCGTTTCGAGACGTCTCGAGCGCCAATGTGACG
Control	CTRL00076	GCGCTAGGTCCCTGGTAAGG	GGTCGTCGCATCACAATGCGCGTCTCACACC	G	GTTTCGAGACGTCTCGAGCGCCAATGTGACG	GGTCGTCGCATCACAATGCGCGTCTCACACCGGCGCTAGGTCCCTGGTAAGGGTTTCGAGACGTCTCGAGCGCCAATGTGACG
Control	CTRL00077	GCGTGCCCGAACCACGGTTC	GGTCGTCGCATCACAATGCGCGTCTCACACC	G	GTTTCGAGACGTCTCGAGCGCCAATGTGACG	GGTCGTCGCATCACAATGCGCGTCTCACACCGGCGTGCCCGAACCACGGTTCGTTTCGAGACGTCTCGAGCGCCAATGTGACG
Control	CTRL00078	GCTTACCTGTTATCGACTCT	GGTCGTCGCATCACAATGCGCGTCTCACACC	G	GTTTCGAGACGTCTCGAGCGCCAATGTGACG	GGTCGTCGCATCACAATGCGCGTCTCACACCGGCTTACCTGTTATCGACTCTGTTTCGAGACGTCTCGAGCGCCAATGTGACG
Control	CTRL00079	GTACTATTTACGCCCGGTAT	GGTCGTCGCATCACAATGCGCGTCTCACACC	G	GTTTCGAGACGTCTCGAGCGCCAATGTGACG	GGTCGTCGCATCACAATGCGCGTCTCACACCGGTACTATTTACGCCCGGTATGTTTCGAGACGTCTCGAGCGCCAATGTGACG
Control	CTRL00080	GCGCATCAATATGCCCGCAC	GGTCGTCGCATCACAATGCGCGTCTCACACC	G	GTTTCGAGACGTCTCGAGCGCCAATGTGACG	GGTCGTCGCATCACAATGCGCGTCTCACACCGGCGCATCAATATGCCCGCACGTTTCGAGACGTCTCGAGCGCCAATGTGACG
Control	CTRL00081	GTAGCATCGCGCTCGTACGC	GGTCGTCGCATCACAATGCGCGTCTCACACC	G	GTTTCGAGACGTCTCGAGCGCCAATGTGACG	GGTCGTCGCATCACAATGCGCGTCTCACACCGGTAGCATCGCGCTCGTACGCGTTTCGAGACGTCTCGAGCGCCAATGTGACG
Control	CTRL00082	GAGCCGCTTTCATGATCGAG	GGTCGTCGCATCACAATGCGCGTCTCACACC	G	GTTTCGAGACGTCTCGAGCGCCAATGTGACG	GGTCGTCGCATCACAATGCGCGTCTCACACCGGAGCCGCTTTCATGATCGAGGTTTCGAGACGTCTCGAGCGCCAATGTGACG
Control	CTRL00083	GCGGAATTACTCTAAACTTC	GGTCGTCGCATCACAATGCGCGTCTCACACC	G	GTTTCGAGACGTCTCGAGCGCCAATGTGACG	GGTCGTCGCATCACAATGCGCGTCTCACACCGGCGGAATTACTCTAAACTTCGTTTCGAGACGTCTCGAGCGCCAATGTGACG
Control	CTRL00084	GGTTGCAATCGCCTAAGACG	GGTCGTCGCATCACAATGCGCGTCTCACACC	G	GTTTCGAGACGTCTCGAGCGCCAATGTGACG	GGTCGTCGCATCACAATGCGCGTCTCACACCGGGTTGCAATCGCCTAAGACGGTTTCGAGACGTCTCGAGCGCCAATGTGACG
Control	CTRL00085	GATCGTGGTTAACTCCGACC	GGTCGTCGCATCACAATGCGCGTCTCACACC	G	GTTTCGAGACGTCTCGAGCGCCAATGTGACG	GGTCGTCGCATCACAATGCGCGTCTCACACCGGATCGTGGTTAACTCCGACCGTTTCGAGACGTCTCGAGCGCCAATGTGACG
Control	CTRL00086	GTGGTAGAATCCTCAATCGA	GGTCGTCGCATCACAATGCGCGTCTCACACC	G	GTTTCGAGACGTCTCGAGCGCCAATGTGACG	GGTCGTCGCATCACAATGCGCGTCTCACACCGGTGGTAGAATCCTCAATCGAGTTTCGAGACGTCTCGAGCGCCAATGTGACG
Control	CTRL00087	GAGGTCCCGCCTCCGCCCAA	GGTCGTCGCATCACAATGCGCGTCTCACACC	G	GTTTCGAGACGTCTCGAGCGCCAATGTGACG	GGTCGTCGCATCACAATGCGCGTCTCACACCGGAGGTCCCGCCTCCGCCCAAGTTTCGAGACGTCTCGAGCGCCAATGTGACG
Control	CTRL00088	GCGCCATGTCGCAATACCAG	GGTCGTCGCATCACAATGCGCGTCTCACACC	G	GTTTCGAGACGTCTCGAGCGCCAATGTGACG	GGTCGTCGCATCACAATGCGCGTCTCACACCGGCGCCATGTCGCAATACCAGGTTTCGAGACGTCTCGAGCGCCAATGTGACG
Control	CTRL00089	GGGACCGAAGACTATTGATC	GGTCGTCGCATCACAATGCGCGTCTCACACC	G	GTTTCGAGACGTCTCGAGCGCCAATGTGACG	GGTCGTCGCATCACAATGCGCGTCTCACACCGGGGACCGAAGACTATTGATCGTTTCGAGACGTCTCGAGCGCCAATGTGACG
Control	CTRL00090	GCCGAAATATCCCGCGAATA	GGTCGTCGCATCACAATGCGCGTCTCACACC	G	GTTTCGAGACGTCTCGAGCGCCAATGTGACG	GGTCGTCGCATCACAATGCGCGTCTCACACCGGCCGAAATATCCCGCGAATAGTTTCGAGACGTCTCGAGCGCCAATGTGACG
Control	CTRL00091	GTAAGCCGAAATACGCGGTT	GGTCGTCGCATCACAATGCGCGTCTCACACC	G	GTTTCGAGACGTCTCGAGCGCCAATGTGACG	GGTCGTCGCATCACAATGCGCGTCTCACACCGGTAAGCCGAAATACGCGGTTGTTTCGAGACGTCTCGAGCGCCAATGTGACG
Control	CTRL00092	GGCATTACCCGCCGTCCGGC	GGTCGTCGCATCACAATGCGCGTCTCACACC	G	GTTTCGAGACGTCTCGAGCGCCAATGTGACG	GGTCGTCGCATCACAATGCGCGTCTCACACCGGGCATTACCCGCCGTCCGGCGTTTCGAGACGTCTCGAGCGCCAATGTGACG
Control	CTRL00093	GGTTCCACCAGGTAGTCGAC	GGTCGTCGCATCACAATGCGCGTCTCACACC	G	GTTTCGAGACGTCTCGAGCGCCAATGTGACG	GGTCGTCGCATCACAATGCGCGTCTCACACCGGGTTCCACCAGGTAGTCGACGTTTCGAGACGTCTCGAGCGCCAATGTGACG
Control	CTRL00094	GCGGACATGACTTCTATCCA	GGTCGTCGCATCACAATGCGCGTCTCACACC	G	GTTTCGAGACGTCTCGAGCGCCAATGTGACG	GGTCGTCGCATCACAATGCGCGTCTCACACCGGCGGACATGACTTCTATCCAGTTTCGAGACGTCTCGAGCGCCAATGTGACG
Control	CTRL00095	GTCGTCTCACCGTGCGGCGA	GGTCGTCGCATCACAATGCGCGTCTCACACC	G	GTTTCGAGACGTCTCGAGCGCCAATGTGACG	GGTCGTCGCATCACAATGCGCGTCTCACACCGGTCGTCTCACCGTGCGGCGAGTTTCGAGACGTCTCGAGCGCCAATGTGACG
Control	CTRL00096	GGCTAACGCACGCCGAGGTG	GGTCGTCGCATCACAATGCGCGTCTCACACC	G	GTTTCGAGACGTCTCGAGCGCCAATGTGACG	GGTCGTCGCATCACAATGCGCGTCTCACACCGGGCTAACGCACGCCGAGGTGGTTTCGAGACGTCTCGAGCGCCAATGTGACG
Control	CTRL00097	GATTGGCCGGCGACAGCGCT	GGTCGTCGCATCACAATGCGCGTCTCACACC	G	GTTTCGAGACGTCTCGAGCGCCAATGTGACG	GGTCGTCGCATCACAATGCGCGTCTCACACCGGATTGGCCGGCGACAGCGCTGTTTCGAGACGTCTCGAGCGCCAATGTGACG
Control	CTRL00098	GCGGTCTCTCTACTGCGACG	GGTCGTCGCATCACAATGCGCGTCTCACACC	G	GTTTCGAGACGTCTCGAGCGCCAATGTGACG	GGTCGTCGCATCACAATGCGCGTCTCACACCGGCGGTCTCTCTACTGCGACGGTTTCGAGACGTCTCGAGCGCCAATGTGACG
Control	CTRL00099	GTCCACCACCAAGCTTGTAG	GGTCGTCGCATCACAATGCGCGTCTCACACC	G	GTTTCGAGACGTCTCGAGCGCCAATGTGACG	GGTCGTCGCATCACAATGCGCGTCTCACACCGGTCCACCACCAAGCTTGTAGGTTTCGAGACGTCTCGAGCGCCAATGTGACG
Control	CTRL00100	GAACAATGGCTTCGTCGACT	GGTCGTCGCATCACAATGCGCGTCTCACACC	G	GTTTCGAGACGTCTCGAGCGCCAATGTGACG	GGTCGTCGCATCACAATGCGCGTCTCACACCGGAACAATGGCTTCGTCGACTGTTTCGAGACGTCTCGAGCGCCAATGTGACG
Control	CTRL00101	GACCTTATGTTCGCCGCCTC	GGTCGTCGCATCACAATGCGCGTCTCACACC	G	GTTTCGAGACGTCTCGAGCGCCAATGTGACG	GGTCGTCGCATCACAATGCGCGTCTCACACCGGACCTTATGTTCGCCGCCTCGTTTCGAGACGTCTCGAGCGCCAATGTGACG
Control	CTRL00102	GAGACACCGTAACTCGAATT	GGTCGTCGCATCACAATGCGCGTCTCACACC	G	GTTTCGAGACGTCTCGAGCGCCAATGTGACG	GGTCGTCGCATCACAATGCGCGTCTCACACCGGAGACACCGTAACTCGAATTGTTTCGAGACGTCTCGAGCGCCAATGTGACG
Control	CTRL00103	GCTCGTAGGTCAATCGCGGA	GGTCGTCGCATCACAATGCGCGTCTCACACC	G	GTTTCGAGACGTCTCGAGCGCCAATGTGACG	GGTCGTCGCATCACAATGCGCGTCTCACACCGGCTCGTAGGTCAATCGCGGAGTTTCGAGACGTCTCGAGCGCCAATGTGACG
Control	CTRL00104	GGACGGTTCCGATAACCTTA	GGTCGTCGCATCACAATGCGCGTCTCACACC	G	GTTTCGAGACGTCTCGAGCGCCAATGTGACG	GGTCGTCGCATCACAATGCGCGTCTCACACCGGGACGGTTCCGATAACCTTAGTTTCGAGACGTCTCGAGCGCCAATGTGACG
Control	CTRL00105	GGGATCTCTCAATATGGCGC	GGTCGTCGCATCACAATGCGCGTCTCACACC	G	GTTTCGAGACGTCTCGAGCGCCAATGTGACG	GGTCGTCGCATCACAATGCGCGTCTCACACCGGGGATCTCTCAATATGGCGCGTTTCGAGACGTCTCGAGCGCCAATGTGACG
Control	CTRL00106	GAGCGCCGTTGTTGAGAAGA	GGTCGTCGCATCACAATGCGCGTCTCACACC	G	GTTTCGAGACGTCTCGAGCGCCAATGTGACG	GGTCGTCGCATCACAATGCGCGTCTCACACCGGAGCGCCGTTGTTGAGAAGAGTTTCGAGACGTCTCGAGCGCCAATGTGACG
Control	CTRL00107	GCCGCCGGCCCTAACTGACC	GGTCGTCGCATCACAATGCGCGTCTCACACC	G	GTTTCGAGACGTCTCGAGCGCCAATGTGACG	GGTCGTCGCATCACAATGCGCGTCTCACACCGGCCGCCGGCCCTAACTGACCGTTTCGAGACGTCTCGAGCGCCAATGTGACG
Control	CTRL00108	GTGACTAGACCCTTACGCGG	GGTCGTCGCATCACAATGCGCGTCTCACACC	G	GTTTCGAGACGTCTCGAGCGCCAATGTGACG	GGTCGTCGCATCACAATGCGCGTCTCACACCGGTGACTAGACCCTTACGCGGGTTTCGAGACGTCTCGAGCGCCAATGTGACG
Control	CTRL00109	GATCGGAGAGCCTGAAGTTG	GGTCGTCGCATCACAATGCGCGTCTCACACC	G	GTTTCGAGACGTCTCGAGCGCCAATGTGACG	GGTCGTCGCATCACAATGCGCGTCTCACACCGGATCGGAGAGCCTGAAGTTGGTTTCGAGACGTCTCGAGCGCCAATGTGACG
Control	CTRL00110	GAGAACTCAGCGGTCTCAAG	GGTCGTCGCATCACAATGCGCGTCTCACACC	G	GTTTCGAGACGTCTCGAGCGCCAATGTGACG	GGTCGTCGCATCACAATGCGCGTCTCACACCGGAGAACTCAGCGGTCTCAAGGTTTCGAGACGTCTCGAGCGCCAATGTGACG
Control	CTRL00111	GATGTCCGTTGTAGTCCTCG	GGTCGTCGCATCACAATGCGCGTCTCACACC	G	GTTTCGAGACGTCTCGAGCGCCAATGTGACG	GGTCGTCGCATCACAATGCGCGTCTCACACCGGATGTCCGTTGTAGTCCTCGGTTTCGAGACGTCTCGAGCGCCAATGTGACG
Control	CTRL00112	GCCGGTCGCAATTGTTGCTA	GGTCGTCGCATCACAATGCGCGTCTCACACC	G	GTTTCGAGACGTCTCGAGCGCCAATGTGACG	GGTCGTCGCATCACAATGCGCGTCTCACACCGGCCGGTCGCAATTGTTGCTAGTTTCGAGACGTCTCGAGCGCCAATGTGACG
Control	CTRL00113	GTGCCTATTCAGTAGGTCGT	GGTCGTCGCATCACAATGCGCGTCTCACACC	G	GTTTCGAGACGTCTCGAGCGCCAATGTGACG	GGTCGTCGCATCACAATGCGCGTCTCACACCGGTGCCTATTCAGTAGGTCGTGTTTCGAGACGTCTCGAGCGCCAATGTGACG
Control	CTRL00114	GGTGCGGTAAGCGTGGCTAG	GGTCGTCGCATCACAATGCGCGTCTCACACC	G	GTTTCGAGACGTCTCGAGCGCCAATGTGACG	GGTCGTCGCATCACAATGCGCGTCTCACACCGGGTGCGGTAAGCGTGGCTAGGTTTCGAGACGTCTCGAGCGCCAATGTGACG
Control	CTRL00115	GCCATGGAGCCCAATCAATC	GGTCGTCGCATCACAATGCGCGTCTCACACC	G	GTTTCGAGACGTCTCGAGCGCCAATGTGACG	GGTCGTCGCATCACAATGCGCGTCTCACACCGGCCATGGAGCCCAATCAATCGTTTCGAGACGTCTCGAGCGCCAATGTGACG
Control	CTRL00116	GGTGTAGTTCGGATTGATGA	GGTCGTCGCATCACAATGCGCGTCTCACACC	G	GTTTCGAGACGTCTCGAGCGCCAATGTGACG	GGTCGTCGCATCACAATGCGCGTCTCACACCGGGTGTAGTTCGGATTGATGAGTTTCGAGACGTCTCGAGCGCCAATGTGACG
Control	CTRL00117	GGGAATTGGAGACGATGCCG	GGTCGTCGCATCACAATGCGCGTCTCACACC	G	GTTTCGAGACGTCTCGAGCGCCAATGTGACG	GGTCGTCGCATCACAATGCGCGTCTCACACCGGGGAATTGGAGACGATGCCGGTTTCGAGACGTCTCGAGCGCCAATGTGACG
Control	CTRL00118	GAGTGCCTCGTAGTTGTGGG	GGTCGTCGCATCACAATGCGCGTCTCACACC	G	GTTTCGAGACGTCTCGAGCGCCAATGTGACG	GGTCGTCGCATCACAATGCGCGTCTCACACCGGAGTGCCTCGTAGTTGTGGGGTTTCGAGACGTCTCGAGCGCCAATGTGACG
Control	CTRL00119	GCCTCGTTTCCACGTAATTC	GGTCGTCGCATCACAATGCGCGTCTCACACC	G	GTTTCGAGACGTCTCGAGCGCCAATGTGACG	GGTCGTCGCATCACAATGCGCGTCTCACACCGGCCTCGTTTCCACGTAATTCGTTTCGAGACGTCTCGAGCGCCAATGTGACG
Control	CTRL00120	GATTAGGTCGTTCTGTAACA	GGTCGTCGCATCACAATGCGCGTCTCACACC	G	GTTTCGAGACGTCTCGAGCGCCAATGTGACG	GGTCGTCGCATCACAATGCGCGTCTCACACCGGATTAGGTCGTTCTGTAACAGTTTCGAGACGTCTCGAGCGCCAATGTGACG
Control	CTRL00121	GCCGGTAGTGACCACGAACA	GGTCGTCGCATCACAATGCGCGTCTCACACC	G	GTTTCGAGACGTCTCGAGCGCCAATGTGACG	GGTCGTCGCATCACAATGCGCGTCTCACACCGGCCGGTAGTGACCACGAACAGTTTCGAGACGTCTCGAGCGCCAATGTGACG
Control	CTRL00122	GTCTTCGCGAAAGCGTATTC	GGTCGTCGCATCACAATGCGCGTCTCACACC	G	GTTTCGAGACGTCTCGAGCGCCAATGTGACG	GGTCGTCGCATCACAATGCGCGTCTCACACCGGTCTTCGCGAAAGCGTATTCGTTTCGAGACGTCTCGAGCGCCAATGTGACG
Control	CTRL00123	GGCCACACACGCGGCTTTAC	GGTCGTCGCATCACAATGCGCGTCTCACACC	G	GTTTCGAGACGTCTCGAGCGCCAATGTGACG	GGTCGTCGCATCACAATGCGCGTCTCACACCGGGCCACACACGCGGCTTTACGTTTCGAGACGTCTCGAGCGCCAATGTGACG
Control	CTRL00124	GGGCCTCATTAGTCGTCTGG	GGTCGTCGCATCACAATGCGCGTCTCACACC	G	GTTTCGAGACGTCTCGAGCGCCAATGTGACG	GGTCGTCGCATCACAATGCGCGTCTCACACCGGGGCCTCATTAGTCGTCTGGGTTTCGAGACGTCTCGAGCGCCAATGTGACG
Control	CTRL00125	GAAGCCGCGAATGGCTAACT	GGTCGTCGCATCACAATGCGCGTCTCACACC	G	GTTTCGAGACGTCTCGAGCGCCAATGTGACG	GGTCGTCGCATCACAATGCGCGTCTCACACCGGAAGCCGCGAATGGCTAACTGTTTCGAGACGTCTCGAGCGCCAATGTGACG
Control	CTRL00126	GATATGCTAGACGTGACTCA	GGTCGTCGCATCACAATGCGCGTCTCACACC	G	GTTTCGAGACGTCTCGAGCGCCAATGTGACG	GGTCGTCGCATCACAATGCGCGTCTCACACCGGATATGCTAGACGTGACTCAGTTTCGAGACGTCTCGAGCGCCAATGTGACG
Control	CTRL00127	GTTAGCAATCGTACGGGTCA	GGTCGTCGCATCACAATGCGCGTCTCACACC	G	GTTTCGAGACGTCTCGAGCGCCAATGTGACG	GGTCGTCGCATCACAATGCGCGTCTCACACCGGTTAGCAATCGTACGGGTCAGTTTCGAGACGTCTCGAGCGCCAATGTGACG
Control	CTRL00128	GTCTCTTCGGATTCTTGGCA	GGTCGTCGCATCACAATGCGCGTCTCACACC	G	GTTTCGAGACGTCTCGAGCGCCAATGTGACG	GGTCGTCGCATCACAATGCGCGTCTCACACCGGTCTCTTCGGATTCTTGGCAGTTTCGAGACGTCTCGAGCGCCAATGTGACG
Control	CTRL00129	GCGGGTCTGGAAAGGCGTAT	GGTCGTCGCATCACAATGCGCGTCTCACACC	G	GTTTCGAGACGTCTCGAGCGCCAATGTGACG	GGTCGTCGCATCACAATGCGCGTCTCACACCGGCGGGTCTGGAAAGGCGTATGTTTCGAGACGTCTCGAGCGCCAATGTGACG
Control	CTRL00130	GCTCCGTAGTTCGGGACGCT	GGTCGTCGCATCACAATGCGCGTCTCACACC	G	GTTTCGAGACGTCTCGAGCGCCAATGTGACG	GGTCGTCGCATCACAATGCGCGTCTCACACCGGCTCCGTAGTTCGGGACGCTGTTTCGAGACGTCTCGAGCGCCAATGTGACG
Control	CTRL00131	GACTCCGGCAAGCCAGCTCT	GGTCGTCGCATCACAATGCGCGTCTCACACC	G	GTTTCGAGACGTCTCGAGCGCCAATGTGACG	GGTCGTCGCATCACAATGCGCGTCTCACACCGGACTCCGGCAAGCCAGCTCTGTTTCGAGACGTCTCGAGCGCCAATGTGACG
Control	CTRL00132	GCCCGCTCTAGCCTATAAGA	GGTCGTCGCATCACAATGCGCGTCTCACACC	G	GTTTCGAGACGTCTCGAGCGCCAATGTGACG	GGTCGTCGCATCACAATGCGCGTCTCACACCGGCCCGCTCTAGCCTATAAGAGTTTCGAGACGTCTCGAGCGCCAATGTGACG
Control	CTRL00133	GGAAGATTCCCACTCATCCG	GGTCGTCGCATCACAATGCGCGTCTCACACC	G	GTTTCGAGACGTCTCGAGCGCCAATGTGACG	GGTCGTCGCATCACAATGCGCGTCTCACACCGGGAAGATTCCCACTCATCCGGTTTCGAGACGTCTCGAGCGCCAATGTGACG
Control	CTRL00134	GTACGGATGCTGAACTCTAG	GGTCGTCGCATCACAATGCGCGTCTCACACC	G	GTTTCGAGACGTCTCGAGCGCCAATGTGACG	GGTCGTCGCATCACAATGCGCGTCTCACACCGGTACGGATGCTGAACTCTAGGTTTCGAGACGTCTCGAGCGCCAATGTGACG
Control	CTRL00135	GAACCTACGGGCTACGATAC	GGTCGTCGCATCACAATGCGCGTCTCACACC	G	GTTTCGAGACGTCTCGAGCGCCAATGTGACG	GGTCGTCGCATCACAATGCGCGTCTCACACCGGAACCTACGGGCTACGATACGTTTCGAGACGTCTCGAGCGCCAATGTGACG
Control	CTRL00136	GCGTGTGAAGGGCGATATAC	GGTCGTCGCATCACAATGCGCGTCTCACACC	G	GTTTCGAGACGTCTCGAGCGCCAATGTGACG	GGTCGTCGCATCACAATGCGCGTCTCACACCGGCGTGTGAAGGGCGATATACGTTTCGAGACGTCTCGAGCGCCAATGTGACG
Control	CTRL00137	GCTAGGCGCGGGAGTCCGCT	GGTCGTCGCATCACAATGCGCGTCTCACACC	G	GTTTCGAGACGTCTCGAGCGCCAATGTGACG	GGTCGTCGCATCACAATGCGCGTCTCACACCGGCTAGGCGCGGGAGTCCGCTGTTTCGAGACGTCTCGAGCGCCAATGTGACG
Control	CTRL00138	GGACCCAGCTGCAGTAACGA	GGTCGTCGCATCACAATGCGCGTCTCACACC	G	GTTTCGAGACGTCTCGAGCGCCAATGTGACG	GGTCGTCGCATCACAATGCGCGTCTCACACCGGGACCCAGCTGCAGTAACGAGTTTCGAGACGTCTCGAGCGCCAATGTGACG
Control	CTRL00139	GATTGGTTACCTTGCGTCTC	GGTCGTCGCATCACAATGCGCGTCTCACACC	G	GTTTCGAGACGTCTCGAGCGCCAATGTGACG	GGTCGTCGCATCACAATGCGCGTCTCACACCGGATTGGTTACCTTGCGTCTCGTTTCGAGACGTCTCGAGCGCCAATGTGACG
Control	CTRL00140	GGGTTCTGCCGCTTATAATA	GGTCGTCGCATCACAATGCGCGTCTCACACC	G	GTTTCGAGACGTCTCGAGCGCCAATGTGACG	GGTCGTCGCATCACAATGCGCGTCTCACACCGGGGTTCTGCCGCTTATAATAGTTTCGAGACGTCTCGAGCGCCAATGTGACG
Control	CTRL00141	GGCAATTCAGTGCTATATCG	GGTCGTCGCATCACAATGCGCGTCTCACACC	G	GTTTCGAGACGTCTCGAGCGCCAATGTGACG	GGTCGTCGCATCACAATGCGCGTCTCACACCGGGCAATTCAGTGCTATATCGGTTTCGAGACGTCTCGAGCGCCAATGTGACG
Control	CTRL00142	GGCGTCGGATCGATGGTTCT	GGTCGTCGCATCACAATGCGCGTCTCACACC	G	GTTTCGAGACGTCTCGAGCGCCAATGTGACG	GGTCGTCGCATCACAATGCGCGTCTCACACCGGGCGTCGGATCGATGGTTCTGTTTCGAGACGTCTCGAGCGCCAATGTGACG
Control	CTRL00143	GTTCGATCCGGCGACTCGAA	GGTCGTCGCATCACAATGCGCGTCTCACACC	G	GTTTCGAGACGTCTCGAGCGCCAATGTGACG	GGTCGTCGCATCACAATGCGCGTCTCACACCGGTTCGATCCGGCGACTCGAAGTTTCGAGACGTCTCGAGCGCCAATGTGACG
Control	CTRL00144	GTCGGTACATGTATAGACGA	GGTCGTCGCATCACAATGCGCGTCTCACACC	G	GTTTCGAGACGTCTCGAGCGCCAATGTGACG	GGTCGTCGCATCACAATGCGCGTCTCACACCGGTCGGTACATGTATAGACGAGTTTCGAGACGTCTCGAGCGCCAATGTGACG
Control	CTRL00145	GCGCCACGACGTCCGGCATG	GGTCGTCGCATCACAATGCGCGTCTCACACC	G	GTTTCGAGACGTCTCGAGCGCCAATGTGACG	GGTCGTCGCATCACAATGCGCGTCTCACACCGGCGCCACGACGTCCGGCATGGTTTCGAGACGTCTCGAGCGCCAATGTGACG
Control	CTRL00146	GGCCTGCCCGCTCGGCATAT	GGTCGTCGCATCACAATGCGCGTCTCACACC	G	GTTTCGAGACGTCTCGAGCGCCAATGTGACG	GGTCGTCGCATCACAATGCGCGTCTCACACCGGGCCTGCCCGCTCGGCATATGTTTCGAGACGTCTCGAGCGCCAATGTGACG
Control	CTRL00147	GTATGCTCTATGGGATAAAC	GGTCGTCGCATCACAATGCGCGTCTCACACC	G	GTTTCGAGACGTCTCGAGCGCCAATGTGACG	GGTCGTCGCATCACAATGCGCGTCTCACACCGGTATGCTCTATGGGATAAACGTTTCGAGACGTCTCGAGCGCCAATGTGACG
Control	CTRL00148	GGGTCCTGCCCGTATCACCG	GGTCGTCGCATCACAATGCGCGTCTCACACC	G	GTTTCGAGACGTCTCGAGCGCCAATGTGACG	GGTCGTCGCATCACAATGCGCGTCTCACACCGGGGTCCTGCCCGTATCACCGGTTTCGAGACGTCTCGAGCGCCAATGTGACG
Control	CTRL00149	GAAGGCCAAGGAGGATGATC	GGTCGTCGCATCACAATGCGCGTCTCACACC	G	GTTTCGAGACGTCTCGAGCGCCAATGTGACG	GGTCGTCGCATCACAATGCGCGTCTCACACCGGAAGGCCAAGGAGGATGATCGTTTCGAGACGTCTCGAGCGCCAATGTGACG
Control	CTRL00150	GACGAGACCTTGCGATATAG	GGTCGTCGCATCACAATGCGCGTCTCACACC	G	GTTTCGAGACGTCTCGAGCGCCAATGTGACG	GGTCGTCGCATCACAATGCGCGTCTCACACCGGACGAGACCTTGCGATATAGGTTTCGAGACGTCTCGAGCGCCAATGTGACG
Control	CTRL00151	GACCACGCCCGTAATGTGCC	GGTCGTCGCATCACAATGCGCGTCTCACACC	G	GTTTCGAGACGTCTCGAGCGCCAATGTGACG	GGTCGTCGCATCACAATGCGCGTCTCACACCGGACCACGCCCGTAATGTGCCGTTTCGAGACGTCTCGAGCGCCAATGTGACG
Control	CTRL00152	GCGAATCCCATAACGCCACA	GGTCGTCGCATCACAATGCGCGTCTCACACC	G	GTTTCGAGACGTCTCGAGCGCCAATGTGACG	GGTCGTCGCATCACAATGCGCGTCTCACACCGGCGAATCCCATAACGCCACAGTTTCGAGACGTCTCGAGCGCCAATGTGACG
Control	CTRL00153	GATGACGCATCGAGGAGAAG	GGTCGTCGCATCACAATGCGCGTCTCACACC	G	GTTTCGAGACGTCTCGAGCGCCAATGTGACG	GGTCGTCGCATCACAATGCGCGTCTCACACCGGATGACGCATCGAGGAGAAGGTTTCGAGACGTCTCGAGCGCCAATGTGACG
Control	CTRL00154	GTACTGGCGTTCAACCTAAC	GGTCGTCGCATCACAATGCGCGTCTCACACC	G	GTTTCGAGACGTCTCGAGCGCCAATGTGACG	GGTCGTCGCATCACAATGCGCGTCTCACACCGGTACTGGCGTTCAACCTAACGTTTCGAGACGTCTCGAGCGCCAATGTGACG
Control	CTRL00155	GGAAGTCAAGTCCGCACCGC	GGTCGTCGCATCACAATGCGCGTCTCACACC	G	GTTTCGAGACGTCTCGAGCGCCAATGTGACG	GGTCGTCGCATCACAATGCGCGTCTCACACCGGGAAGTCAAGTCCGCACCGCGTTTCGAGACGTCTCGAGCGCCAATGTGACG
Control	CTRL00156	GCTCGCCTTAACTTGATGGT	GGTCGTCGCATCACAATGCGCGTCTCACACC	G	GTTTCGAGACGTCTCGAGCGCCAATGTGACG	GGTCGTCGCATCACAATGCGCGTCTCACACCGGCTCGCCTTAACTTGATGGTGTTTCGAGACGTCTCGAGCGCCAATGTGACG
Control	CTRL00157	GAGTCGCCACTCTCAGGTAG	GGTCGTCGCATCACAATGCGCGTCTCACACC	G	GTTTCGAGACGTCTCGAGCGCCAATGTGACG	GGTCGTCGCATCACAATGCGCGTCTCACACCGGAGTCGCCACTCTCAGGTAGGTTTCGAGACGTCTCGAGCGCCAATGTGACG
Control	CTRL00158	GCGTTTCACACGATCGGAGA	GGTCGTCGCATCACAATGCGCGTCTCACACC	G	GTTTCGAGACGTCTCGAGCGCCAATGTGACG	GGTCGTCGCATCACAATGCGCGTCTCACACCGGCGTTTCACACGATCGGAGAGTTTCGAGACGTCTCGAGCGCCAATGTGACG
Control	CTRL00159	GGGCCGCGCAGGATAAACAA	GGTCGTCGCATCACAATGCGCGTCTCACACC	G	GTTTCGAGACGTCTCGAGCGCCAATGTGACG	GGTCGTCGCATCACAATGCGCGTCTCACACCGGGGCCGCGCAGGATAAACAAGTTTCGAGACGTCTCGAGCGCCAATGTGACG
Control	CTRL00160	GCAACTCGAGCTTGCGCGGA	GGTCGTCGCATCACAATGCGCGTCTCACACC	G	GTTTCGAGACGTCTCGAGCGCCAATGTGACG	GGTCGTCGCATCACAATGCGCGTCTCACACCGGCAACTCGAGCTTGCGCGGAGTTTCGAGACGTCTCGAGCGCCAATGTGACG
Control	CTRL00161	GAGGTTATGTCCCGCACCCG	GGTCGTCGCATCACAATGCGCGTCTCACACC	G	GTTTCGAGACGTCTCGAGCGCCAATGTGACG	GGTCGTCGCATCACAATGCGCGTCTCACACCGGAGGTTATGTCCCGCACCCGGTTTCGAGACGTCTCGAGCGCCAATGTGACG
Control	CTRL00162	GTACGCTGCGACACCCGGTG	GGTCGTCGCATCACAATGCGCGTCTCACACC	G	GTTTCGAGACGTCTCGAGCGCCAATGTGACG	GGTCGTCGCATCACAATGCGCGTCTCACACCGGTACGCTGCGACACCCGGTGGTTTCGAGACGTCTCGAGCGCCAATGTGACG
Control	CTRL00163	GCTCGGCCTATGCCTATGCC	GGTCGTCGCATCACAATGCGCGTCTCACACC	G	GTTTCGAGACGTCTCGAGCGCCAATGTGACG	GGTCGTCGCATCACAATGCGCGTCTCACACCGGCTCGGCCTATGCCTATGCCGTTTCGAGACGTCTCGAGCGCCAATGTGACG
Control	CTRL00164	GCACCGAATTACGCCAACTC	GGTCGTCGCATCACAATGCGCGTCTCACACC	G	GTTTCGAGACGTCTCGAGCGCCAATGTGACG	GGTCGTCGCATCACAATGCGCGTCTCACACCGGCACCGAATTACGCCAACTCGTTTCGAGACGTCTCGAGCGCCAATGTGACG
Control	CTRL00165	GAGCAGACGAGTCGAGACAT	GGTCGTCGCATCACAATGCGCGTCTCACACC	G	GTTTCGAGACGTCTCGAGCGCCAATGTGACG	GGTCGTCGCATCACAATGCGCGTCTCACACCGGAGCAGACGAGTCGAGACATGTTTCGAGACGTCTCGAGCGCCAATGTGACG
Control	CTRL00166	GTCCCAGGCATTACCATCGG	GGTCGTCGCATCACAATGCGCGTCTCACACC	G	GTTTCGAGACGTCTCGAGCGCCAATGTGACG	GGTCGTCGCATCACAATGCGCGTCTCACACCGGTCCCAGGCATTACCATCGGGTTTCGAGACGTCTCGAGCGCCAATGTGACG
Control	CTRL00167	GAGTCTATCGTCGAGTGAGA	GGTCGTCGCATCACAATGCGCGTCTCACACC	G	GTTTCGAGACGTCTCGAGCGCCAATGTGACG	GGTCGTCGCATCACAATGCGCGTCTCACACCGGAGTCTATCGTCGAGTGAGAGTTTCGAGACGTCTCGAGCGCCAATGTGACG
Control	CTRL00168	GGGTGTGGTCACGCCTTGCA	GGTCGTCGCATCACAATGCGCGTCTCACACC	G	GTTTCGAGACGTCTCGAGCGCCAATGTGACG	GGTCGTCGCATCACAATGCGCGTCTCACACCGGGGTGTGGTCACGCCTTGCAGTTTCGAGACGTCTCGAGCGCCAATGTGACG
Control	CTRL00170	GGTCAAACGGTATGGAGGCG	GGTCGTCGCATCACAATGCGCGTCTCACACC	G	GTTTCGAGACGTCTCGAGCGCCAATGTGACG	GGTCGTCGCATCACAATGCGCGTCTCACACCGGGTCAAACGGTATGGAGGCGGTTTCGAGACGTCTCGAGCGCCAATGTGACG
Control	CTRL00171	GGGTTGGCACGTCCAACGAC	GGTCGTCGCATCACAATGCGCGTCTCACACC	G	GTTTCGAGACGTCTCGAGCGCCAATGTGACG	GGTCGTCGCATCACAATGCGCGTCTCACACCGGGGTTGGCACGTCCAACGACGTTTCGAGACGTCTCGAGCGCCAATGTGACG
Control	CTRL00172	GATTGTCGTTTACGATCCCA	GGTCGTCGCATCACAATGCGCGTCTCACACC	G	GTTTCGAGACGTCTCGAGCGCCAATGTGACG	GGTCGTCGCATCACAATGCGCGTCTCACACCGGATTGTCGTTTACGATCCCAGTTTCGAGACGTCTCGAGCGCCAATGTGACG
Control	CTRL00173	GTGCTCGGATCAAATCATCA	GGTCGTCGCATCACAATGCGCGTCTCACACC	G	GTTTCGAGACGTCTCGAGCGCCAATGTGACG	GGTCGTCGCATCACAATGCGCGTCTCACACCGGTGCTCGGATCAAATCATCAGTTTCGAGACGTCTCGAGCGCCAATGTGACG
Control	CTRL00174	GTTCGAAACCCAAAGGCGTG	GGTCGTCGCATCACAATGCGCGTCTCACACC	G	GTTTCGAGACGTCTCGAGCGCCAATGTGACG	GGTCGTCGCATCACAATGCGCGTCTCACACCGGTTCGAAACCCAAAGGCGTGGTTTCGAGACGTCTCGAGCGCCAATGTGACG
Control	CTRL00175	GACCATACGAGTAACTGCAA	GGTCGTCGCATCACAATGCGCGTCTCACACC	G	GTTTCGAGACGTCTCGAGCGCCAATGTGACG	GGTCGTCGCATCACAATGCGCGTCTCACACCGGACCATACGAGTAACTGCAAGTTTCGAGACGTCTCGAGCGCCAATGTGACG
Control	CTRL00176	GCTCGCGCGCGCTAAAGACT	GGTCGTCGCATCACAATGCGCGTCTCACACC	G	GTTTCGAGACGTCTCGAGCGCCAATGTGACG	GGTCGTCGCATCACAATGCGCGTCTCACACCGGCTCGCGCGCGCTAAAGACTGTTTCGAGACGTCTCGAGCGCCAATGTGACG
Control	CTRL00177	GAGTGGATGCGTAATACAAC	GGTCGTCGCATCACAATGCGCGTCTCACACC	G	GTTTCGAGACGTCTCGAGCGCCAATGTGACG	GGTCGTCGCATCACAATGCGCGTCTCACACCGGAGTGGATGCGTAATACAACGTTTCGAGACGTCTCGAGCGCCAATGTGACG
Control	CTRL00178	GCATACCCACTTATCACCGC	GGTCGTCGCATCACAATGCGCGTCTCACACC	G	GTTTCGAGACGTCTCGAGCGCCAATGTGACG	GGTCGTCGCATCACAATGCGCGTCTCACACCGGCATACCCACTTATCACCGCGTTTCGAGACGTCTCGAGCGCCAATGTGACG
Control	CTRL00179	GGAGGTCGCTACAAACGGTA	GGTCGTCGCATCACAATGCGCGTCTCACACC	G	GTTTCGAGACGTCTCGAGCGCCAATGTGACG	GGTCGTCGCATCACAATGCGCGTCTCACACCGGGAGGTCGCTACAAACGGTAGTTTCGAGACGTCTCGAGCGCCAATGTGACG
Control	CTRL00180	GGGCGCCTAGCGTTTGGACG	GGTCGTCGCATCACAATGCGCGTCTCACACC	G	GTTTCGAGACGTCTCGAGCGCCAATGTGACG	GGTCGTCGCATCACAATGCGCGTCTCACACCGGGGCGCCTAGCGTTTGGACGGTTTCGAGACGTCTCGAGCGCCAATGTGACG
Control	CTRL00181	GGCTGACGGTATGATCAACT	GGTCGTCGCATCACAATGCGCGTCTCACACC	G	GTTTCGAGACGTCTCGAGCGCCAATGTGACG	GGTCGTCGCATCACAATGCGCGTCTCACACCGGGCTGACGGTATGATCAACTGTTTCGAGACGTCTCGAGCGCCAATGTGACG
Control	CTRL00182	GGAGCAATCCGAATCGCTTC	GGTCGTCGCATCACAATGCGCGTCTCACACC	G	GTTTCGAGACGTCTCGAGCGCCAATGTGACG	GGTCGTCGCATCACAATGCGCGTCTCACACCGGGAGCAATCCGAATCGCTTCGTTTCGAGACGTCTCGAGCGCCAATGTGACG
Control	CTRL00183	GATGTACGTGCCCACCGGCA	GGTCGTCGCATCACAATGCGCGTCTCACACC	G	GTTTCGAGACGTCTCGAGCGCCAATGTGACG	GGTCGTCGCATCACAATGCGCGTCTCACACCGGATGTACGTGCCCACCGGCAGTTTCGAGACGTCTCGAGCGCCAATGTGACG
Control	CTRL00184	GCATTCCTTGCTTCGTGCAG	GGTCGTCGCATCACAATGCGCGTCTCACACC	G	GTTTCGAGACGTCTCGAGCGCCAATGTGACG	GGTCGTCGCATCACAATGCGCGTCTCACACCGGCATTCCTTGCTTCGTGCAGGTTTCGAGACGTCTCGAGCGCCAATGTGACG
Control	CTRL00185	GGGCGGTCCAAACCTGAACG	GGTCGTCGCATCACAATGCGCGTCTCACACC	G	GTTTCGAGACGTCTCGAGCGCCAATGTGACG	GGTCGTCGCATCACAATGCGCGTCTCACACCGGGGCGGTCCAAACCTGAACGGTTTCGAGACGTCTCGAGCGCCAATGTGACG
Control	CTRL00186	GCCCTACGTTGGAAACCAGT	GGTCGTCGCATCACAATGCGCGTCTCACACC	G	GTTTCGAGACGTCTCGAGCGCCAATGTGACG	GGTCGTCGCATCACAATGCGCGTCTCACACCGGCCCTACGTTGGAAACCAGTGTTTCGAGACGTCTCGAGCGCCAATGTGACG
Control	CTRL00187	GCTTAAACCCGTATACTATG	GGTCGTCGCATCACAATGCGCGTCTCACACC	G	GTTTCGAGACGTCTCGAGCGCCAATGTGACG	GGTCGTCGCATCACAATGCGCGTCTCACACCGGCTTAAACCCGTATACTATGGTTTCGAGACGTCTCGAGCGCCAATGTGACG
Control	CTRL00188	GAGTCCGGTTGCCCGTCGTA	GGTCGTCGCATCACAATGCGCGTCTCACACC	G	GTTTCGAGACGTCTCGAGCGCCAATGTGACG	GGTCGTCGCATCACAATGCGCGTCTCACACCGGAGTCCGGTTGCCCGTCGTAGTTTCGAGACGTCTCGAGCGCCAATGTGACG
Control	CTRL00189	GTACAGAACGGGTCGGTAGC	GGTCGTCGCATCACAATGCGCGTCTCACACC	G	GTTTCGAGACGTCTCGAGCGCCAATGTGACG	GGTCGTCGCATCACAATGCGCGTCTCACACCGGTACAGAACGGGTCGGTAGCGTTTCGAGACGTCTCGAGCGCCAATGTGACG
Control	CTRL00190	GATTGTGGTCTCATCGGGCG	GGTCGTCGCATCACAATGCGCGTCTCACACC	G	GTTTCGAGACGTCTCGAGCGCCAATGTGACG	GGTCGTCGCATCACAATGCGCGTCTCACACCGGATTGTGGTCTCATCGGGCGGTTTCGAGACGTCTCGAGCGCCAATGTGACG
Control	CTRL00191	GAATAATACGGGCCGTTGGA	GGTCGTCGCATCACAATGCGCGTCTCACACC	G	GTTTCGAGACGTCTCGAGCGCCAATGTGACG	GGTCGTCGCATCACAATGCGCGTCTCACACCGGAATAATACGGGCCGTTGGAGTTTCGAGACGTCTCGAGCGCCAATGTGACG
Control	CTRL00192	GTTGATGTCGAACCCGGAGA	GGTCGTCGCATCACAATGCGCGTCTCACACC	G	GTTTCGAGACGTCTCGAGCGCCAATGTGACG	GGTCGTCGCATCACAATGCGCGTCTCACACCGGTTGATGTCGAACCCGGAGAGTTTCGAGACGTCTCGAGCGCCAATGTGACG
Control	CTRL00193	GTCAGCCCGGGTATCTCGTA	GGTCGTCGCATCACAATGCGCGTCTCACACC	G	GTTTCGAGACGTCTCGAGCGCCAATGTGACG	GGTCGTCGCATCACAATGCGCGTCTCACACCGGTCAGCCCGGGTATCTCGTAGTTTCGAGACGTCTCGAGCGCCAATGTGACG
Control	CTRL00194	GTCGGTTTGAGCGTACAAAT	GGTCGTCGCATCACAATGCGCGTCTCACACC	G	GTTTCGAGACGTCTCGAGCGCCAATGTGACG	GGTCGTCGCATCACAATGCGCGTCTCACACCGGTCGGTTTGAGCGTACAAATGTTTCGAGACGTCTCGAGCGCCAATGTGACG
Control	CTRL00195	GGAGGGCTTATTCGCGCCAC	GGTCGTCGCATCACAATGCGCGTCTCACACC	G	GTTTCGAGACGTCTCGAGCGCCAATGTGACG	GGTCGTCGCATCACAATGCGCGTCTCACACCGGGAGGGCTTATTCGCGCCACGTTTCGAGACGTCTCGAGCGCCAATGTGACG
Control	CTRL00196	GGGCCTTAATAGTTCAACGC	GGTCGTCGCATCACAATGCGCGTCTCACACC	G	GTTTCGAGACGTCTCGAGCGCCAATGTGACG	GGTCGTCGCATCACAATGCGCGTCTCACACCGGGGCCTTAATAGTTCAACGCGTTTCGAGACGTCTCGAGCGCCAATGTGACG
Control	CTRL00197	GGATTCTTAGACAGTTGGGC	GGTCGTCGCATCACAATGCGCGTCTCACACC	G	GTTTCGAGACGTCTCGAGCGCCAATGTGACG	GGTCGTCGCATCACAATGCGCGTCTCACACCGGGATTCTTAGACAGTTGGGCGTTTCGAGACGTCTCGAGCGCCAATGTGACG
Control	CTRL00198	GTCGTGGCATAGAGCGACCC	GGTCGTCGCATCACAATGCGCGTCTCACACC	G	GTTTCGAGACGTCTCGAGCGCCAATGTGACG	GGTCGTCGCATCACAATGCGCGTCTCACACCGGTCGTGGCATAGAGCGACCCGTTTCGAGACGTCTCGAGCGCCAATGTGACG
Control	CTRL00199	GTTTACGATTGTCGTTCATC	GGTCGTCGCATCACAATGCGCGTCTCACACC	G	GTTTCGAGACGTCTCGAGCGCCAATGTGACG	GGTCGTCGCATCACAATGCGCGTCTCACACCGGTTTACGATTGTCGTTCATCGTTTCGAGACGTCTCGAGCGCCAATGTGACG
Control	CTRL00200	GCACCATTGTTGAACGCTCG	GGTCGTCGCATCACAATGCGCGTCTCACACC	G	GTTTCGAGACGTCTCGAGCGCCAATGTGACG	GGTCGTCGCATCACAATGCGCGTCTCACACCGGCACCATTGTTGAACGCTCGGTTTCGAGACGTCTCGAGCGCCAATGTGACG
Control	CTRL00201	GTCTAACCGAACAATACGAC	GGTCGTCGCATCACAATGCGCGTCTCACACC	G	GTTTCGAGACGTCTCGAGCGCCAATGTGACG	GGTCGTCGCATCACAATGCGCGTCTCACACCGGTCTAACCGAACAATACGACGTTTCGAGACGTCTCGAGCGCCAATGTGACG
Control	CTRL00202	GAGACCGTTAGCCTGAGATA	GGTCGTCGCATCACAATGCGCGTCTCACACC	G	GTTTCGAGACGTCTCGAGCGCCAATGTGACG	GGTCGTCGCATCACAATGCGCGTCTCACACCGGAGACCGTTAGCCTGAGATAGTTTCGAGACGTCTCGAGCGCCAATGTGACG
Control	CTRL00203	GACGTACGATACACGGTTAG	GGTCGTCGCATCACAATGCGCGTCTCACACC	G	GTTTCGAGACGTCTCGAGCGCCAATGTGACG	GGTCGTCGCATCACAATGCGCGTCTCACACCGGACGTACGATACACGGTTAGGTTTCGAGACGTCTCGAGCGCCAATGTGACG
Control	CTRL00204	GTCTCGACGAAACGTGCTGT	GGTCGTCGCATCACAATGCGCGTCTCACACC	G	GTTTCGAGACGTCTCGAGCGCCAATGTGACG	GGTCGTCGCATCACAATGCGCGTCTCACACCGGTCTCGACGAAACGTGCTGTGTTTCGAGACGTCTCGAGCGCCAATGTGACG
Control	CTRL00205	GACGTATCACCATAGAAGCG	GGTCGTCGCATCACAATGCGCGTCTCACACC	G	GTTTCGAGACGTCTCGAGCGCCAATGTGACG	GGTCGTCGCATCACAATGCGCGTCTCACACCGGACGTATCACCATAGAAGCGGTTTCGAGACGTCTCGAGCGCCAATGTGACG
Control	CTRL00206	GACTAGATGGGCGTTCTATC	GGTCGTCGCATCACAATGCGCGTCTCACACC	G	GTTTCGAGACGTCTCGAGCGCCAATGTGACG	GGTCGTCGCATCACAATGCGCGTCTCACACCGGACTAGATGGGCGTTCTATCGTTTCGAGACGTCTCGAGCGCCAATGTGACG
Control	CTRL00207	GCGGGATCTATCTCATCCAA	GGTCGTCGCATCACAATGCGCGTCTCACACC	G	GTTTCGAGACGTCTCGAGCGCCAATGTGACG	GGTCGTCGCATCACAATGCGCGTCTCACACCGGCGGGATCTATCTCATCCAAGTTTCGAGACGTCTCGAGCGCCAATGTGACG
Control	CTRL00208	GCTTGCCGGGTCTATTAATG	GGTCGTCGCATCACAATGCGCGTCTCACACC	G	GTTTCGAGACGTCTCGAGCGCCAATGTGACG	GGTCGTCGCATCACAATGCGCGTCTCACACCGGCTTGCCGGGTCTATTAATGGTTTCGAGACGTCTCGAGCGCCAATGTGACG
Control	CTRL00209	GACGTTGAGGTCCACTAGCT	GGTCGTCGCATCACAATGCGCGTCTCACACC	G	GTTTCGAGACGTCTCGAGCGCCAATGTGACG	GGTCGTCGCATCACAATGCGCGTCTCACACCGGACGTTGAGGTCCACTAGCTGTTTCGAGACGTCTCGAGCGCCAATGTGACG
Control	CTRL00210	GCTTCGAGGCGTATATGATT	GGTCGTCGCATCACAATGCGCGTCTCACACC	G	GTTTCGAGACGTCTCGAGCGCCAATGTGACG	GGTCGTCGCATCACAATGCGCGTCTCACACCGGCTTCGAGGCGTATATGATTGTTTCGAGACGTCTCGAGCGCCAATGTGACG
Control	CTRL00211	GCTTTCGGCGCCGGTGGCCA	GGTCGTCGCATCACAATGCGCGTCTCACACC	G	GTTTCGAGACGTCTCGAGCGCCAATGTGACG	GGTCGTCGCATCACAATGCGCGTCTCACACCGGCTTTCGGCGCCGGTGGCCAGTTTCGAGACGTCTCGAGCGCCAATGTGACG
Control	CTRL00212	GCCACGTTGGTCACTCGGCG	GGTCGTCGCATCACAATGCGCGTCTCACACC	G	GTTTCGAGACGTCTCGAGCGCCAATGTGACG	GGTCGTCGCATCACAATGCGCGTCTCACACCGGCCACGTTGGTCACTCGGCGGTTTCGAGACGTCTCGAGCGCCAATGTGACG
Control	CTRL00213	GCGCCACGGCTGCACTATCC	GGTCGTCGCATCACAATGCGCGTCTCACACC	G	GTTTCGAGACGTCTCGAGCGCCAATGTGACG	GGTCGTCGCATCACAATGCGCGTCTCACACCGGCGCCACGGCTGCACTATCCGTTTCGAGACGTCTCGAGCGCCAATGTGACG
Control	CTRL00214	GTATTGGTATCTCAGCAGGC	GGTCGTCGCATCACAATGCGCGTCTCACACC	G	GTTTCGAGACGTCTCGAGCGCCAATGTGACG	GGTCGTCGCATCACAATGCGCGTCTCACACCGGTATTGGTATCTCAGCAGGCGTTTCGAGACGTCTCGAGCGCCAATGTGACG
Control	CTRL00215	GGTTTCCGCGGGCCCAGAGG	GGTCGTCGCATCACAATGCGCGTCTCACACC	G	GTTTCGAGACGTCTCGAGCGCCAATGTGACG	GGTCGTCGCATCACAATGCGCGTCTCACACCGGGTTTCCGCGGGCCCAGAGGGTTTCGAGACGTCTCGAGCGCCAATGTGACG
Control	CTRL00216	GTGTGATCCGACACCTTTCC	GGTCGTCGCATCACAATGCGCGTCTCACACC	G	GTTTCGAGACGTCTCGAGCGCCAATGTGACG	GGTCGTCGCATCACAATGCGCGTCTCACACCGGTGTGATCCGACACCTTTCCGTTTCGAGACGTCTCGAGCGCCAATGTGACG
Control	CTRL00217	GAACGGTGAGGCGTTAACAA	GGTCGTCGCATCACAATGCGCGTCTCACACC	G	GTTTCGAGACGTCTCGAGCGCCAATGTGACG	GGTCGTCGCATCACAATGCGCGTCTCACACCGGAACGGTGAGGCGTTAACAAGTTTCGAGACGTCTCGAGCGCCAATGTGACG
Control	CTRL00218	GCGAGCCAGCATCCCTTCGC	GGTCGTCGCATCACAATGCGCGTCTCACACC	G	GTTTCGAGACGTCTCGAGCGCCAATGTGACG	GGTCGTCGCATCACAATGCGCGTCTCACACCGGCGAGCCAGCATCCCTTCGCGTTTCGAGACGTCTCGAGCGCCAATGTGACG
Control	CTRL00219	GATTGACGCGCTCTATACGA	GGTCGTCGCATCACAATGCGCGTCTCACACC	G	GTTTCGAGACGTCTCGAGCGCCAATGTGACG	GGTCGTCGCATCACAATGCGCGTCTCACACCGGATTGACGCGCTCTATACGAGTTTCGAGACGTCTCGAGCGCCAATGTGACG
Control	CTRL00220	GTAGAAGTCCTCCGTCAAAC	GGTCGTCGCATCACAATGCGCGTCTCACACC	G	GTTTCGAGACGTCTCGAGCGCCAATGTGACG	GGTCGTCGCATCACAATGCGCGTCTCACACCGGTAGAAGTCCTCCGTCAAACGTTTCGAGACGTCTCGAGCGCCAATGTGACG
Control	CTRL00221	GTTCGGCTCGAGATGAGTAC	GGTCGTCGCATCACAATGCGCGTCTCACACC	G	GTTTCGAGACGTCTCGAGCGCCAATGTGACG	GGTCGTCGCATCACAATGCGCGTCTCACACCGGTTCGGCTCGAGATGAGTACGTTTCGAGACGTCTCGAGCGCCAATGTGACG
Control	CTRL00222	GTTATATCGGGATACTTGAC	GGTCGTCGCATCACAATGCGCGTCTCACACC	G	GTTTCGAGACGTCTCGAGCGCCAATGTGACG	GGTCGTCGCATCACAATGCGCGTCTCACACCGGTTATATCGGGATACTTGACGTTTCGAGACGTCTCGAGCGCCAATGTGACG
Control	CTRL00223	GCGCTCACCATTCGTTGCTA	GGTCGTCGCATCACAATGCGCGTCTCACACC	G	GTTTCGAGACGTCTCGAGCGCCAATGTGACG	GGTCGTCGCATCACAATGCGCGTCTCACACCGGCGCTCACCATTCGTTGCTAGTTTCGAGACGTCTCGAGCGCCAATGTGACG
Control	CTRL00224	GGGATTCCGCCGGTGTTTGT	GGTCGTCGCATCACAATGCGCGTCTCACACC	G	GTTTCGAGACGTCTCGAGCGCCAATGTGACG	GGTCGTCGCATCACAATGCGCGTCTCACACCGGGGATTCCGCCGGTGTTTGTGTTTCGAGACGTCTCGAGCGCCAATGTGACG
Control	CTRL00225	GGTCTTTCACGTCCCGCGTA	GGTCGTCGCATCACAATGCGCGTCTCACACC	G	GTTTCGAGACGTCTCGAGCGCCAATGTGACG	GGTCGTCGCATCACAATGCGCGTCTCACACCGGGTCTTTCACGTCCCGCGTAGTTTCGAGACGTCTCGAGCGCCAATGTGACG
Control	CTRL00226	GAGGGTCGTGGGTGTTGCGT	GGTCGTCGCATCACAATGCGCGTCTCACACC	G	GTTTCGAGACGTCTCGAGCGCCAATGTGACG	GGTCGTCGCATCACAATGCGCGTCTCACACCGGAGGGTCGTGGGTGTTGCGTGTTTCGAGACGTCTCGAGCGCCAATGTGACG
Control	CTRL00227	GGCATGGCAGTATCCCATAG	GGTCGTCGCATCACAATGCGCGTCTCACACC	G	GTTTCGAGACGTCTCGAGCGCCAATGTGACG	GGTCGTCGCATCACAATGCGCGTCTCACACCGGGCATGGCAGTATCCCATAGGTTTCGAGACGTCTCGAGCGCCAATGTGACG
Control	CTRL00228	GCGGTAGGGCGGTATAACCT	GGTCGTCGCATCACAATGCGCGTCTCACACC	G	GTTTCGAGACGTCTCGAGCGCCAATGTGACG	GGTCGTCGCATCACAATGCGCGTCTCACACCGGCGGTAGGGCGGTATAACCTGTTTCGAGACGTCTCGAGCGCCAATGTGACG
Control	CTRL00229	GTTTGCCTTACGCTGGAAAT	GGTCGTCGCATCACAATGCGCGTCTCACACC	G	GTTTCGAGACGTCTCGAGCGCCAATGTGACG	GGTCGTCGCATCACAATGCGCGTCTCACACCGGTTTGCCTTACGCTGGAAATGTTTCGAGACGTCTCGAGCGCCAATGTGACG
Control	CTRL00230	GAAGGAGGCGGCGGTAGTGG	GGTCGTCGCATCACAATGCGCGTCTCACACC	G	GTTTCGAGACGTCTCGAGCGCCAATGTGACG	GGTCGTCGCATCACAATGCGCGTCTCACACCGGAAGGAGGCGGCGGTAGTGGGTTTCGAGACGTCTCGAGCGCCAATGTGACG
Control	CTRL00231	GGTTCTAAGAACAACTCGAC	GGTCGTCGCATCACAATGCGCGTCTCACACC	G	GTTTCGAGACGTCTCGAGCGCCAATGTGACG	GGTCGTCGCATCACAATGCGCGTCTCACACCGGGTTCTAAGAACAACTCGACGTTTCGAGACGTCTCGAGCGCCAATGTGACG
Control	CTRL00232	GAGGCACTTGCCGACCTTAC	GGTCGTCGCATCACAATGCGCGTCTCACACC	G	GTTTCGAGACGTCTCGAGCGCCAATGTGACG	GGTCGTCGCATCACAATGCGCGTCTCACACCGGAGGCACTTGCCGACCTTACGTTTCGAGACGTCTCGAGCGCCAATGTGACG
Control	CTRL00233	GCGCCGCGTGTATCCTATGC	GGTCGTCGCATCACAATGCGCGTCTCACACC	G	GTTTCGAGACGTCTCGAGCGCCAATGTGACG	GGTCGTCGCATCACAATGCGCGTCTCACACCGGCGCCGCGTGTATCCTATGCGTTTCGAGACGTCTCGAGCGCCAATGTGACG
Control	CTRL00234	GACAGACCTCGTAGGGAGCC	GGTCGTCGCATCACAATGCGCGTCTCACACC	G	GTTTCGAGACGTCTCGAGCGCCAATGTGACG	GGTCGTCGCATCACAATGCGCGTCTCACACCGGACAGACCTCGTAGGGAGCCGTTTCGAGACGTCTCGAGCGCCAATGTGACG
Control	CTRL00235	GCGGACGGGTGCAATTAGGT	GGTCGTCGCATCACAATGCGCGTCTCACACC	G	GTTTCGAGACGTCTCGAGCGCCAATGTGACG	GGTCGTCGCATCACAATGCGCGTCTCACACCGGCGGACGGGTGCAATTAGGTGTTTCGAGACGTCTCGAGCGCCAATGTGACG
Control	CTRL00236	GAGCGAGGTCTTCGATGAAT	GGTCGTCGCATCACAATGCGCGTCTCACACC	G	GTTTCGAGACGTCTCGAGCGCCAATGTGACG	GGTCGTCGCATCACAATGCGCGTCTCACACCGGAGCGAGGTCTTCGATGAATGTTTCGAGACGTCTCGAGCGCCAATGTGACG
Control	CTRL00237	GTAGCCGTCACCTTCTGACA	GGTCGTCGCATCACAATGCGCGTCTCACACC	G	GTTTCGAGACGTCTCGAGCGCCAATGTGACG	GGTCGTCGCATCACAATGCGCGTCTCACACCGGTAGCCGTCACCTTCTGACAGTTTCGAGACGTCTCGAGCGCCAATGTGACG
Control	CTRL00238	GATGTCACGCGATGACTCGT	GGTCGTCGCATCACAATGCGCGTCTCACACC	G	GTTTCGAGACGTCTCGAGCGCCAATGTGACG	GGTCGTCGCATCACAATGCGCGTCTCACACCGGATGTCACGCGATGACTCGTGTTTCGAGACGTCTCGAGCGCCAATGTGACG
Control	CTRL00239	GCCGCTATCTCTATTACGAC	GGTCGTCGCATCACAATGCGCGTCTCACACC	G	GTTTCGAGACGTCTCGAGCGCCAATGTGACG	GGTCGTCGCATCACAATGCGCGTCTCACACCGGCCGCTATCTCTATTACGACGTTTCGAGACGTCTCGAGCGCCAATGTGACG
Control	CTRL00240	GATGTAACAACGCACAGCGA	GGTCGTCGCATCACAATGCGCGTCTCACACC	G	GTTTCGAGACGTCTCGAGCGCCAATGTGACG	GGTCGTCGCATCACAATGCGCGTCTCACACCGGATGTAACAACGCACAGCGAGTTTCGAGACGTCTCGAGCGCCAATGTGACG
Control	CTRL00241	GAGGCTTTATCTCTAGACGC	GGTCGTCGCATCACAATGCGCGTCTCACACC	G	GTTTCGAGACGTCTCGAGCGCCAATGTGACG	GGTCGTCGCATCACAATGCGCGTCTCACACCGGAGGCTTTATCTCTAGACGCGTTTCGAGACGTCTCGAGCGCCAATGTGACG
Control	CTRL00242	GTTCTCTCGCCAACCGGTAT	GGTCGTCGCATCACAATGCGCGTCTCACACC	G	GTTTCGAGACGTCTCGAGCGCCAATGTGACG	GGTCGTCGCATCACAATGCGCGTCTCACACCGGTTCTCTCGCCAACCGGTATGTTTCGAGACGTCTCGAGCGCCAATGTGACG
Control	CTRL00243	GGGTCAAGTCAGAGGCGTCG	GGTCGTCGCATCACAATGCGCGTCTCACACC	G	GTTTCGAGACGTCTCGAGCGCCAATGTGACG	GGTCGTCGCATCACAATGCGCGTCTCACACCGGGGTCAAGTCAGAGGCGTCGGTTTCGAGACGTCTCGAGCGCCAATGTGACG
Control	CTRL00244	GACACCCACTGAGCGCCGCG	GGTCGTCGCATCACAATGCGCGTCTCACACC	G	GTTTCGAGACGTCTCGAGCGCCAATGTGACG	GGTCGTCGCATCACAATGCGCGTCTCACACCGGACACCCACTGAGCGCCGCGGTTTCGAGACGTCTCGAGCGCCAATGTGACG
Control	CTRL00245	GGACATTCGCGGCATGGCAC	GGTCGTCGCATCACAATGCGCGTCTCACACC	G	GTTTCGAGACGTCTCGAGCGCCAATGTGACG	GGTCGTCGCATCACAATGCGCGTCTCACACCGGGACATTCGCGGCATGGCACGTTTCGAGACGTCTCGAGCGCCAATGTGACG
Control	CTRL00246	GCATAGCAACGTTGTGACCG	GGTCGTCGCATCACAATGCGCGTCTCACACC	G	GTTTCGAGACGTCTCGAGCGCCAATGTGACG	GGTCGTCGCATCACAATGCGCGTCTCACACCGGCATAGCAACGTTGTGACCGGTTTCGAGACGTCTCGAGCGCCAATGTGACG
Control	CTRL00247	GGACGCGTAACGGTCTTATT	GGTCGTCGCATCACAATGCGCGTCTCACACC	G	GTTTCGAGACGTCTCGAGCGCCAATGTGACG	GGTCGTCGCATCACAATGCGCGTCTCACACCGGGACGCGTAACGGTCTTATTGTTTCGAGACGTCTCGAGCGCCAATGTGACG
Control	CTRL00248	GAGCAATGCGCCGCAACCAT	GGTCGTCGCATCACAATGCGCGTCTCACACC	G	GTTTCGAGACGTCTCGAGCGCCAATGTGACG	GGTCGTCGCATCACAATGCGCGTCTCACACCGGAGCAATGCGCCGCAACCATGTTTCGAGACGTCTCGAGCGCCAATGTGACG
Control	CTRL00249	GCGTTCGTTCAACCACTATC	GGTCGTCGCATCACAATGCGCGTCTCACACC	G	GTTTCGAGACGTCTCGAGCGCCAATGTGACG	GGTCGTCGCATCACAATGCGCGTCTCACACCGGCGTTCGTTCAACCACTATCGTTTCGAGACGTCTCGAGCGCCAATGTGACG
Control	CTRL00250	GTACAGGTGAGTAACCGACG	GGTCGTCGCATCACAATGCGCGTCTCACACC	G	GTTTCGAGACGTCTCGAGCGCCAATGTGACG	GGTCGTCGCATCACAATGCGCGTCTCACACCGGTACAGGTGAGTAACCGACGGTTTCGAGACGTCTCGAGCGCCAATGTGACG
Control	CTRL00251	GCTTAAAGAGATACCGTATC	GGTCGTCGCATCACAATGCGCGTCTCACACC	G	GTTTCGAGACGTCTCGAGCGCCAATGTGACG	GGTCGTCGCATCACAATGCGCGTCTCACACCGGCTTAAAGAGATACCGTATCGTTTCGAGACGTCTCGAGCGCCAATGTGACG
Control	CTRL00252	GCCGACCTCGGCTGTTCGCC	GGTCGTCGCATCACAATGCGCGTCTCACACC	G	GTTTCGAGACGTCTCGAGCGCCAATGTGACG	GGTCGTCGCATCACAATGCGCGTCTCACACCGGCCGACCTCGGCTGTTCGCCGTTTCGAGACGTCTCGAGCGCCAATGTGACG
Control	CTRL00253	GCGGGTTCTATAGACCTCTT	GGTCGTCGCATCACAATGCGCGTCTCACACC	G	GTTTCGAGACGTCTCGAGCGCCAATGTGACG	GGTCGTCGCATCACAATGCGCGTCTCACACCGGCGGGTTCTATAGACCTCTTGTTTCGAGACGTCTCGAGCGCCAATGTGACG
Control	CTRL00254	GCACGGTTTCGCTAATGCTA	GGTCGTCGCATCACAATGCGCGTCTCACACC	G	GTTTCGAGACGTCTCGAGCGCCAATGTGACG	GGTCGTCGCATCACAATGCGCGTCTCACACCGGCACGGTTTCGCTAATGCTAGTTTCGAGACGTCTCGAGCGCCAATGTGACG
Control	CTRL00255	GATTGCGTTGGTTTACTAGG	GGTCGTCGCATCACAATGCGCGTCTCACACC	G	GTTTCGAGACGTCTCGAGCGCCAATGTGACG	GGTCGTCGCATCACAATGCGCGTCTCACACCGGATTGCGTTGGTTTACTAGGGTTTCGAGACGTCTCGAGCGCCAATGTGACG
Control	CTRL00256	GCGAATCGACGGTTGATAAT	GGTCGTCGCATCACAATGCGCGTCTCACACC	G	GTTTCGAGACGTCTCGAGCGCCAATGTGACG	GGTCGTCGCATCACAATGCGCGTCTCACACCGGCGAATCGACGGTTGATAATGTTTCGAGACGTCTCGAGCGCCAATGTGACG
Control	CTRL00257	GGTTAGGTAGTATTTATCCG	GGTCGTCGCATCACAATGCGCGTCTCACACC	G	GTTTCGAGACGTCTCGAGCGCCAATGTGACG	GGTCGTCGCATCACAATGCGCGTCTCACACCGGGTTAGGTAGTATTTATCCGGTTTCGAGACGTCTCGAGCGCCAATGTGACG
Control	CTRL00258	GAGCGGTTATCGGCAAACAC	GGTCGTCGCATCACAATGCGCGTCTCACACC	G	GTTTCGAGACGTCTCGAGCGCCAATGTGACG	GGTCGTCGCATCACAATGCGCGTCTCACACCGGAGCGGTTATCGGCAAACACGTTTCGAGACGTCTCGAGCGCCAATGTGACG
Control	CTRL00259	GGTACTGCACTATTCCCGTG	GGTCGTCGCATCACAATGCGCGTCTCACACC	G	GTTTCGAGACGTCTCGAGCGCCAATGTGACG	GGTCGTCGCATCACAATGCGCGTCTCACACCGGGTACTGCACTATTCCCGTGGTTTCGAGACGTCTCGAGCGCCAATGTGACG
Control	CTRL00260	GCCGTACTACACGGCTTTCA	GGTCGTCGCATCACAATGCGCGTCTCACACC	G	GTTTCGAGACGTCTCGAGCGCCAATGTGACG	GGTCGTCGCATCACAATGCGCGTCTCACACCGGCCGTACTACACGGCTTTCAGTTTCGAGACGTCTCGAGCGCCAATGTGACG
Control	CTRL00261	GCTAGGCGACGAAAGCATGA	GGTCGTCGCATCACAATGCGCGTCTCACACC	G	GTTTCGAGACGTCTCGAGCGCCAATGTGACG	GGTCGTCGCATCACAATGCGCGTCTCACACCGGCTAGGCGACGAAAGCATGAGTTTCGAGACGTCTCGAGCGCCAATGTGACG
Control	CTRL00262	GGCGATACCTCCCTATGAGC	GGTCGTCGCATCACAATGCGCGTCTCACACC	G	GTTTCGAGACGTCTCGAGCGCCAATGTGACG	GGTCGTCGCATCACAATGCGCGTCTCACACCGGGCGATACCTCCCTATGAGCGTTTCGAGACGTCTCGAGCGCCAATGTGACG
Control	CTRL00263	GAGATTGGGCGTTTACTCGG	GGTCGTCGCATCACAATGCGCGTCTCACACC	G	GTTTCGAGACGTCTCGAGCGCCAATGTGACG	GGTCGTCGCATCACAATGCGCGTCTCACACCGGAGATTGGGCGTTTACTCGGGTTTCGAGACGTCTCGAGCGCCAATGTGACG
Control	CTRL00264	GACATAGCAAACTGACGAGC	GGTCGTCGCATCACAATGCGCGTCTCACACC	G	GTTTCGAGACGTCTCGAGCGCCAATGTGACG	GGTCGTCGCATCACAATGCGCGTCTCACACCGGACATAGCAAACTGACGAGCGTTTCGAGACGTCTCGAGCGCCAATGTGACG
Control	CTRL00265	GCGAGTAGGTCCAGCTGGAT	GGTCGTCGCATCACAATGCGCGTCTCACACC	G	GTTTCGAGACGTCTCGAGCGCCAATGTGACG	GGTCGTCGCATCACAATGCGCGTCTCACACCGGCGAGTAGGTCCAGCTGGATGTTTCGAGACGTCTCGAGCGCCAATGTGACG
Control	CTRL00266	GTTCTTTAGGCAGGCGTGGT	GGTCGTCGCATCACAATGCGCGTCTCACACC	G	GTTTCGAGACGTCTCGAGCGCCAATGTGACG	GGTCGTCGCATCACAATGCGCGTCTCACACCGGTTCTTTAGGCAGGCGTGGTGTTTCGAGACGTCTCGAGCGCCAATGTGACG
Control	CTRL00267	GAACGATCGACCTTTGCGTA	GGTCGTCGCATCACAATGCGCGTCTCACACC	G	GTTTCGAGACGTCTCGAGCGCCAATGTGACG	GGTCGTCGCATCACAATGCGCGTCTCACACCGGAACGATCGACCTTTGCGTAGTTTCGAGACGTCTCGAGCGCCAATGTGACG
Control	CTRL00268	GCGACCTTATGAATACGCGA	GGTCGTCGCATCACAATGCGCGTCTCACACC	G	GTTTCGAGACGTCTCGAGCGCCAATGTGACG	GGTCGTCGCATCACAATGCGCGTCTCACACCGGCGACCTTATGAATACGCGAGTTTCGAGACGTCTCGAGCGCCAATGTGACG
Control	CTRL00269	GGTGTTGCTAGTACTTAGGC	GGTCGTCGCATCACAATGCGCGTCTCACACC	G	GTTTCGAGACGTCTCGAGCGCCAATGTGACG	GGTCGTCGCATCACAATGCGCGTCTCACACCGGGTGTTGCTAGTACTTAGGCGTTTCGAGACGTCTCGAGCGCCAATGTGACG
Control	CTRL00270	GAATGAGTCACTGCCGCGTG	GGTCGTCGCATCACAATGCGCGTCTCACACC	G	GTTTCGAGACGTCTCGAGCGCCAATGTGACG	GGTCGTCGCATCACAATGCGCGTCTCACACCGGAATGAGTCACTGCCGCGTGGTTTCGAGACGTCTCGAGCGCCAATGTGACG
Control	CTRL00271	GCTATTTCGGAATCGTCAGG	GGTCGTCGCATCACAATGCGCGTCTCACACC	G	GTTTCGAGACGTCTCGAGCGCCAATGTGACG	GGTCGTCGCATCACAATGCGCGTCTCACACCGGCTATTTCGGAATCGTCAGGGTTTCGAGACGTCTCGAGCGCCAATGTGACG
Control	CTRL00272	GATTCTTCCGCCGCTTCGTA	GGTCGTCGCATCACAATGCGCGTCTCACACC	G	GTTTCGAGACGTCTCGAGCGCCAATGTGACG	GGTCGTCGCATCACAATGCGCGTCTCACACCGGATTCTTCCGCCGCTTCGTAGTTTCGAGACGTCTCGAGCGCCAATGTGACG
Control	CTRL00273	GGTTCCGGGACCGTAACGCT	GGTCGTCGCATCACAATGCGCGTCTCACACC	G	GTTTCGAGACGTCTCGAGCGCCAATGTGACG	GGTCGTCGCATCACAATGCGCGTCTCACACCGGGTTCCGGGACCGTAACGCTGTTTCGAGACGTCTCGAGCGCCAATGTGACG
Control	CTRL00274	GGCCACCTATGACAAACTCA	GGTCGTCGCATCACAATGCGCGTCTCACACC	G	GTTTCGAGACGTCTCGAGCGCCAATGTGACG	GGTCGTCGCATCACAATGCGCGTCTCACACCGGGCCACCTATGACAAACTCAGTTTCGAGACGTCTCGAGCGCCAATGTGACG
Control	CTRL00275	GCAGGACGATAGTAACGTCC	GGTCGTCGCATCACAATGCGCGTCTCACACC	G	GTTTCGAGACGTCTCGAGCGCCAATGTGACG	GGTCGTCGCATCACAATGCGCGTCTCACACCGGCAGGACGATAGTAACGTCCGTTTCGAGACGTCTCGAGCGCCAATGTGACG
Control	CTRL00276	GCTGACTCGCGCGTCGTGCT	GGTCGTCGCATCACAATGCGCGTCTCACACC	G	GTTTCGAGACGTCTCGAGCGCCAATGTGACG	GGTCGTCGCATCACAATGCGCGTCTCACACCGGCTGACTCGCGCGTCGTGCTGTTTCGAGACGTCTCGAGCGCCAATGTGACG
Control	CTRL00277	GGGCACCATGCGGAAGATCG	GGTCGTCGCATCACAATGCGCGTCTCACACC	G	GTTTCGAGACGTCTCGAGCGCCAATGTGACG	GGTCGTCGCATCACAATGCGCGTCTCACACCGGGGCACCATGCGGAAGATCGGTTTCGAGACGTCTCGAGCGCCAATGTGACG
Control	CTRL00278	GGCCGGATGCGAAGCTCGTT	GGTCGTCGCATCACAATGCGCGTCTCACACC	G	GTTTCGAGACGTCTCGAGCGCCAATGTGACG	GGTCGTCGCATCACAATGCGCGTCTCACACCGGGCCGGATGCGAAGCTCGTTGTTTCGAGACGTCTCGAGCGCCAATGTGACG
Control	CTRL00279	GGCATTAACGTACTGGCCGA	GGTCGTCGCATCACAATGCGCGTCTCACACC	G	GTTTCGAGACGTCTCGAGCGCCAATGTGACG	GGTCGTCGCATCACAATGCGCGTCTCACACCGGGCATTAACGTACTGGCCGAGTTTCGAGACGTCTCGAGCGCCAATGTGACG
Control	CTRL00280	GCGTCGGATCATTTCATACC	GGTCGTCGCATCACAATGCGCGTCTCACACC	G	GTTTCGAGACGTCTCGAGCGCCAATGTGACG	GGTCGTCGCATCACAATGCGCGTCTCACACCGGCGTCGGATCATTTCATACCGTTTCGAGACGTCTCGAGCGCCAATGTGACG
Control	CTRL00281	GCCGGTTCACTCATAAGTGA	GGTCGTCGCATCACAATGCGCGTCTCACACC	G	GTTTCGAGACGTCTCGAGCGCCAATGTGACG	GGTCGTCGCATCACAATGCGCGTCTCACACCGGCCGGTTCACTCATAAGTGAGTTTCGAGACGTCTCGAGCGCCAATGTGACG
Control	CTRL00282	GAACACACCAAAGCGCCGCT	GGTCGTCGCATCACAATGCGCGTCTCACACC	G	GTTTCGAGACGTCTCGAGCGCCAATGTGACG	GGTCGTCGCATCACAATGCGCGTCTCACACCGGAACACACCAAAGCGCCGCTGTTTCGAGACGTCTCGAGCGCCAATGTGACG
Control	CTRL00283	GAGTTCCTACCGGCCCGACA	GGTCGTCGCATCACAATGCGCGTCTCACACC	G	GTTTCGAGACGTCTCGAGCGCCAATGTGACG	GGTCGTCGCATCACAATGCGCGTCTCACACCGGAGTTCCTACCGGCCCGACAGTTTCGAGACGTCTCGAGCGCCAATGTGACG
Control	CTRL00284	GTCGAAGCGAGCAAGGTCAC	GGTCGTCGCATCACAATGCGCGTCTCACACC	G	GTTTCGAGACGTCTCGAGCGCCAATGTGACG	GGTCGTCGCATCACAATGCGCGTCTCACACCGGTCGAAGCGAGCAAGGTCACGTTTCGAGACGTCTCGAGCGCCAATGTGACG
Control	CTRL00285	GACTGGCCGAAGCTTTAGCG	GGTCGTCGCATCACAATGCGCGTCTCACACC	G	GTTTCGAGACGTCTCGAGCGCCAATGTGACG	GGTCGTCGCATCACAATGCGCGTCTCACACCGGACTGGCCGAAGCTTTAGCGGTTTCGAGACGTCTCGAGCGCCAATGTGACG
Control	CTRL00286	GGGTGTACCAAATAGTGATC	GGTCGTCGCATCACAATGCGCGTCTCACACC	G	GTTTCGAGACGTCTCGAGCGCCAATGTGACG	GGTCGTCGCATCACAATGCGCGTCTCACACCGGGGTGTACCAAATAGTGATCGTTTCGAGACGTCTCGAGCGCCAATGTGACG
Control	CTRL00287	GGATACGAATGACTTCGGAC	GGTCGTCGCATCACAATGCGCGTCTCACACC	G	GTTTCGAGACGTCTCGAGCGCCAATGTGACG	GGTCGTCGCATCACAATGCGCGTCTCACACCGGGATACGAATGACTTCGGACGTTTCGAGACGTCTCGAGCGCCAATGTGACG
Control	CTRL00288	GCATTTGTTCCAAATACGTC	GGTCGTCGCATCACAATGCGCGTCTCACACC	G	GTTTCGAGACGTCTCGAGCGCCAATGTGACG	GGTCGTCGCATCACAATGCGCGTCTCACACCGGCATTTGTTCCAAATACGTCGTTTCGAGACGTCTCGAGCGCCAATGTGACG
Control	CTRL00289	GGTACGAAGAACCCTATCTC	GGTCGTCGCATCACAATGCGCGTCTCACACC	G	GTTTCGAGACGTCTCGAGCGCCAATGTGACG	GGTCGTCGCATCACAATGCGCGTCTCACACCGGGTACGAAGAACCCTATCTCGTTTCGAGACGTCTCGAGCGCCAATGTGACG
Control	CTRL00290	GCCTCGTCTGAGGTTAATGG	GGTCGTCGCATCACAATGCGCGTCTCACACC	G	GTTTCGAGACGTCTCGAGCGCCAATGTGACG	GGTCGTCGCATCACAATGCGCGTCTCACACCGGCCTCGTCTGAGGTTAATGGGTTTCGAGACGTCTCGAGCGCCAATGTGACG
Control	CTRL00291	GCAGCCAGCGGTTGAACGCT	GGTCGTCGCATCACAATGCGCGTCTCACACC	G	GTTTCGAGACGTCTCGAGCGCCAATGTGACG	GGTCGTCGCATCACAATGCGCGTCTCACACCGGCAGCCAGCGGTTGAACGCTGTTTCGAGACGTCTCGAGCGCCAATGTGACG
Control	CTRL00292	GACGGCACGCCGCACTTGCA	GGTCGTCGCATCACAATGCGCGTCTCACACC	G	GTTTCGAGACGTCTCGAGCGCCAATGTGACG	GGTCGTCGCATCACAATGCGCGTCTCACACCGGACGGCACGCCGCACTTGCAGTTTCGAGACGTCTCGAGCGCCAATGTGACG
Control	CTRL00293	GGCCGTTTCGATTGTGCAAG	GGTCGTCGCATCACAATGCGCGTCTCACACC	G	GTTTCGAGACGTCTCGAGCGCCAATGTGACG	GGTCGTCGCATCACAATGCGCGTCTCACACCGGGCCGTTTCGATTGTGCAAGGTTTCGAGACGTCTCGAGCGCCAATGTGACG
Control	CTRL00294	GGTATGCCAACCGAACCGTA	GGTCGTCGCATCACAATGCGCGTCTCACACC	G	GTTTCGAGACGTCTCGAGCGCCAATGTGACG	GGTCGTCGCATCACAATGCGCGTCTCACACCGGGTATGCCAACCGAACCGTAGTTTCGAGACGTCTCGAGCGCCAATGTGACG
Control	CTRL00295	GCGACAATGAATGTCGACAT	GGTCGTCGCATCACAATGCGCGTCTCACACC	G	GTTTCGAGACGTCTCGAGCGCCAATGTGACG	GGTCGTCGCATCACAATGCGCGTCTCACACCGGCGACAATGAATGTCGACATGTTTCGAGACGTCTCGAGCGCCAATGTGACG
Control	CTRL00296	GTGTAATCCAAAGACGTCAG	GGTCGTCGCATCACAATGCGCGTCTCACACC	G	GTTTCGAGACGTCTCGAGCGCCAATGTGACG	GGTCGTCGCATCACAATGCGCGTCTCACACCGGTGTAATCCAAAGACGTCAGGTTTCGAGACGTCTCGAGCGCCAATGTGACG
Control	CTRL00297	GAAGATTTACGACACTTCGT	GGTCGTCGCATCACAATGCGCGTCTCACACC	G	GTTTCGAGACGTCTCGAGCGCCAATGTGACG	GGTCGTCGCATCACAATGCGCGTCTCACACCGGAAGATTTACGACACTTCGTGTTTCGAGACGTCTCGAGCGCCAATGTGACG
Control	CTRL00298	GGATCATGTCTTACTATCGG	GGTCGTCGCATCACAATGCGCGTCTCACACC	G	GTTTCGAGACGTCTCGAGCGCCAATGTGACG	GGTCGTCGCATCACAATGCGCGTCTCACACCGGGATCATGTCTTACTATCGGGTTTCGAGACGTCTCGAGCGCCAATGTGACG
Control	CTRL00299	GGTAGGGTGTTGTCGGGTAT	GGTCGTCGCATCACAATGCGCGTCTCACACC	G	GTTTCGAGACGTCTCGAGCGCCAATGTGACG	GGTCGTCGCATCACAATGCGCGTCTCACACCGGGTAGGGTGTTGTCGGGTATGTTTCGAGACGTCTCGAGCGCCAATGTGACG
Control	CTRL00300	GAATCATACGTGTCGAAATG	GGTCGTCGCATCACAATGCGCGTCTCACACC	G	GTTTCGAGACGTCTCGAGCGCCAATGTGACG	GGTCGTCGCATCACAATGCGCGTCTCACACCGGAATCATACGTGTCGAAATGGTTTCGAGACGTCTCGAGCGCCAATGTGACG
Control	CTRL00301	GGCCGTAATACAGGTATGTA	GGTCGTCGCATCACAATGCGCGTCTCACACC	G	GTTTCGAGACGTCTCGAGCGCCAATGTGACG	GGTCGTCGCATCACAATGCGCGTCTCACACCGGGCCGTAATACAGGTATGTAGTTTCGAGACGTCTCGAGCGCCAATGTGACG
Control	CTRL00302	GCGAATTGTCCCATTTCCGT	GGTCGTCGCATCACAATGCGCGTCTCACACC	G	GTTTCGAGACGTCTCGAGCGCCAATGTGACG	GGTCGTCGCATCACAATGCGCGTCTCACACCGGCGAATTGTCCCATTTCCGTGTTTCGAGACGTCTCGAGCGCCAATGTGACG
Control	CTRL00303	GGACGATCTGTCAAGAATAT	GGTCGTCGCATCACAATGCGCGTCTCACACC	G	GTTTCGAGACGTCTCGAGCGCCAATGTGACG	GGTCGTCGCATCACAATGCGCGTCTCACACCGGGACGATCTGTCAAGAATATGTTTCGAGACGTCTCGAGCGCCAATGTGACG
Control	CTRL00304	GCCGCGGTTCAGTAACGCTA	GGTCGTCGCATCACAATGCGCGTCTCACACC	G	GTTTCGAGACGTCTCGAGCGCCAATGTGACG	GGTCGTCGCATCACAATGCGCGTCTCACACCGGCCGCGGTTCAGTAACGCTAGTTTCGAGACGTCTCGAGCGCCAATGTGACG
Control	CTRL00305	GTATAATTCGTGAGCGGGTG	GGTCGTCGCATCACAATGCGCGTCTCACACC	G	GTTTCGAGACGTCTCGAGCGCCAATGTGACG	GGTCGTCGCATCACAATGCGCGTCTCACACCGGTATAATTCGTGAGCGGGTGGTTTCGAGACGTCTCGAGCGCCAATGTGACG
Control	CTRL00306	GATTCTGTAGAACAGACCGT	GGTCGTCGCATCACAATGCGCGTCTCACACC	G	GTTTCGAGACGTCTCGAGCGCCAATGTGACG	GGTCGTCGCATCACAATGCGCGTCTCACACCGGATTCTGTAGAACAGACCGTGTTTCGAGACGTCTCGAGCGCCAATGTGACG
Control	CTRL00307	GCAGCGTTGATTGAACGAAA	GGTCGTCGCATCACAATGCGCGTCTCACACC	G	GTTTCGAGACGTCTCGAGCGCCAATGTGACG	GGTCGTCGCATCACAATGCGCGTCTCACACCGGCAGCGTTGATTGAACGAAAGTTTCGAGACGTCTCGAGCGCCAATGTGACG
Control	CTRL00308	GCAGACTTCTATACTTGTCG	GGTCGTCGCATCACAATGCGCGTCTCACACC	G	GTTTCGAGACGTCTCGAGCGCCAATGTGACG	GGTCGTCGCATCACAATGCGCGTCTCACACCGGCAGACTTCTATACTTGTCGGTTTCGAGACGTCTCGAGCGCCAATGTGACG
Control	CTRL00309	GGTGCGCTGATTCATACGTG	GGTCGTCGCATCACAATGCGCGTCTCACACC	G	GTTTCGAGACGTCTCGAGCGCCAATGTGACG	GGTCGTCGCATCACAATGCGCGTCTCACACCGGGTGCGCTGATTCATACGTGGTTTCGAGACGTCTCGAGCGCCAATGTGACG
Control	CTRL00310	GACTACCAGAGCGACCCGTC	GGTCGTCGCATCACAATGCGCGTCTCACACC	G	GTTTCGAGACGTCTCGAGCGCCAATGTGACG	GGTCGTCGCATCACAATGCGCGTCTCACACCGGACTACCAGAGCGACCCGTCGTTTCGAGACGTCTCGAGCGCCAATGTGACG
Control	CTRL00311	GGAATCCATCGGGCGAATAC	GGTCGTCGCATCACAATGCGCGTCTCACACC	G	GTTTCGAGACGTCTCGAGCGCCAATGTGACG	GGTCGTCGCATCACAATGCGCGTCTCACACCGGGAATCCATCGGGCGAATACGTTTCGAGACGTCTCGAGCGCCAATGTGACG
Control	CTRL00312	GGCCTAGACGAGTCGCGTTG	GGTCGTCGCATCACAATGCGCGTCTCACACC	G	GTTTCGAGACGTCTCGAGCGCCAATGTGACG	GGTCGTCGCATCACAATGCGCGTCTCACACCGGGCCTAGACGAGTCGCGTTGGTTTCGAGACGTCTCGAGCGCCAATGTGACG
Control	CTRL00313	GATATGGTAGCGGCGATCAA	GGTCGTCGCATCACAATGCGCGTCTCACACC	G	GTTTCGAGACGTCTCGAGCGCCAATGTGACG	GGTCGTCGCATCACAATGCGCGTCTCACACCGGATATGGTAGCGGCGATCAAGTTTCGAGACGTCTCGAGCGCCAATGTGACG
Control	CTRL00314	GACACGCCCGCGGTAGGTGC	GGTCGTCGCATCACAATGCGCGTCTCACACC	G	GTTTCGAGACGTCTCGAGCGCCAATGTGACG	GGTCGTCGCATCACAATGCGCGTCTCACACCGGACACGCCCGCGGTAGGTGCGTTTCGAGACGTCTCGAGCGCCAATGTGACG
Control	CTRL00315	GAATAGTGGTTCGCGATCGC	GGTCGTCGCATCACAATGCGCGTCTCACACC	G	GTTTCGAGACGTCTCGAGCGCCAATGTGACG	GGTCGTCGCATCACAATGCGCGTCTCACACCGGAATAGTGGTTCGCGATCGCGTTTCGAGACGTCTCGAGCGCCAATGTGACG
Control	CTRL00316	GTTACGGGATAACCCGCCCG	GGTCGTCGCATCACAATGCGCGTCTCACACC	G	GTTTCGAGACGTCTCGAGCGCCAATGTGACG	GGTCGTCGCATCACAATGCGCGTCTCACACCGGTTACGGGATAACCCGCCCGGTTTCGAGACGTCTCGAGCGCCAATGTGACG
Control	CTRL00317	GCTAACACGCCTACTAATGC	GGTCGTCGCATCACAATGCGCGTCTCACACC	G	GTTTCGAGACGTCTCGAGCGCCAATGTGACG	GGTCGTCGCATCACAATGCGCGTCTCACACCGGCTAACACGCCTACTAATGCGTTTCGAGACGTCTCGAGCGCCAATGTGACG
Control	CTRL00318	GGATTCCGCCCTAGGTGGTA	GGTCGTCGCATCACAATGCGCGTCTCACACC	G	GTTTCGAGACGTCTCGAGCGCCAATGTGACG	GGTCGTCGCATCACAATGCGCGTCTCACACCGGGATTCCGCCCTAGGTGGTAGTTTCGAGACGTCTCGAGCGCCAATGTGACG
Control	CTRL00319	GACGTTGCGCCTGCCCGCAT	GGTCGTCGCATCACAATGCGCGTCTCACACC	G	GTTTCGAGACGTCTCGAGCGCCAATGTGACG	GGTCGTCGCATCACAATGCGCGTCTCACACCGGACGTTGCGCCTGCCCGCATGTTTCGAGACGTCTCGAGCGCCAATGTGACG
Control	CTRL00320	GAGAACGTGATAAGACTCGG	GGTCGTCGCATCACAATGCGCGTCTCACACC	G	GTTTCGAGACGTCTCGAGCGCCAATGTGACG	GGTCGTCGCATCACAATGCGCGTCTCACACCGGAGAACGTGATAAGACTCGGGTTTCGAGACGTCTCGAGCGCCAATGTGACG
Control	CTRL00321	GTATCAAACACGTCCGCGCA	GGTCGTCGCATCACAATGCGCGTCTCACACC	G	GTTTCGAGACGTCTCGAGCGCCAATGTGACG	GGTCGTCGCATCACAATGCGCGTCTCACACCGGTATCAAACACGTCCGCGCAGTTTCGAGACGTCTCGAGCGCCAATGTGACG
Control	CTRL00322	GAAGCGCATTTAGCCGAAGA	GGTCGTCGCATCACAATGCGCGTCTCACACC	G	GTTTCGAGACGTCTCGAGCGCCAATGTGACG	GGTCGTCGCATCACAATGCGCGTCTCACACCGGAAGCGCATTTAGCCGAAGAGTTTCGAGACGTCTCGAGCGCCAATGTGACG
Control	CTRL00323	GATGAGGTCCCTATAGAGCG	GGTCGTCGCATCACAATGCGCGTCTCACACC	G	GTTTCGAGACGTCTCGAGCGCCAATGTGACG	GGTCGTCGCATCACAATGCGCGTCTCACACCGGATGAGGTCCCTATAGAGCGGTTTCGAGACGTCTCGAGCGCCAATGTGACG
Control	CTRL00324	GCCACAGGAGCATATTCCGA	GGTCGTCGCATCACAATGCGCGTCTCACACC	G	GTTTCGAGACGTCTCGAGCGCCAATGTGACG	GGTCGTCGCATCACAATGCGCGTCTCACACCGGCCACAGGAGCATATTCCGAGTTTCGAGACGTCTCGAGCGCCAATGTGACG
Control	CTRL00325	GTACCGTACCTCTTGCGGTG	GGTCGTCGCATCACAATGCGCGTCTCACACC	G	GTTTCGAGACGTCTCGAGCGCCAATGTGACG	GGTCGTCGCATCACAATGCGCGTCTCACACCGGTACCGTACCTCTTGCGGTGGTTTCGAGACGTCTCGAGCGCCAATGTGACG
Control	CTRL00326	GCCGGTCCGCCGGCGAACTT	GGTCGTCGCATCACAATGCGCGTCTCACACC	G	GTTTCGAGACGTCTCGAGCGCCAATGTGACG	GGTCGTCGCATCACAATGCGCGTCTCACACCGGCCGGTCCGCCGGCGAACTTGTTTCGAGACGTCTCGAGCGCCAATGTGACG
Control	CTRL00327	GAAACCGCGTCTAAATCCGA	GGTCGTCGCATCACAATGCGCGTCTCACACC	G	GTTTCGAGACGTCTCGAGCGCCAATGTGACG	GGTCGTCGCATCACAATGCGCGTCTCACACCGGAAACCGCGTCTAAATCCGAGTTTCGAGACGTCTCGAGCGCCAATGTGACG
Control	CTRL00328	GACCTGTCCGTGACGATAGG	GGTCGTCGCATCACAATGCGCGTCTCACACC	G	GTTTCGAGACGTCTCGAGCGCCAATGTGACG	GGTCGTCGCATCACAATGCGCGTCTCACACCGGACCTGTCCGTGACGATAGGGTTTCGAGACGTCTCGAGCGCCAATGTGACG
Control	CTRL00329	GAGTGGCTCCTTTGTCGCGT	GGTCGTCGCATCACAATGCGCGTCTCACACC	G	GTTTCGAGACGTCTCGAGCGCCAATGTGACG	GGTCGTCGCATCACAATGCGCGTCTCACACCGGAGTGGCTCCTTTGTCGCGTGTTTCGAGACGTCTCGAGCGCCAATGTGACG
Control	CTRL00330	GGTTAGTATATTCCGGTGCT	GGTCGTCGCATCACAATGCGCGTCTCACACC	G	GTTTCGAGACGTCTCGAGCGCCAATGTGACG	GGTCGTCGCATCACAATGCGCGTCTCACACCGGGTTAGTATATTCCGGTGCTGTTTCGAGACGTCTCGAGCGCCAATGTGACG
Control	CTRL00331	GCGCAACCGTGGATAGGGTT	GGTCGTCGCATCACAATGCGCGTCTCACACC	G	GTTTCGAGACGTCTCGAGCGCCAATGTGACG	GGTCGTCGCATCACAATGCGCGTCTCACACCGGCGCAACCGTGGATAGGGTTGTTTCGAGACGTCTCGAGCGCCAATGTGACG
Control	CTRL00332	GAGTACGTGTCCATATCAAT	GGTCGTCGCATCACAATGCGCGTCTCACACC	G	GTTTCGAGACGTCTCGAGCGCCAATGTGACG	GGTCGTCGCATCACAATGCGCGTCTCACACCGGAGTACGTGTCCATATCAATGTTTCGAGACGTCTCGAGCGCCAATGTGACG
Control	CTRL00333	GTTAGAGCTATCGCTCGCGG	GGTCGTCGCATCACAATGCGCGTCTCACACC	G	GTTTCGAGACGTCTCGAGCGCCAATGTGACG	GGTCGTCGCATCACAATGCGCGTCTCACACCGGTTAGAGCTATCGCTCGCGGGTTTCGAGACGTCTCGAGCGCCAATGTGACG
Control	CTRL00334	GCGTATTTGGTGAATGTGGA	GGTCGTCGCATCACAATGCGCGTCTCACACC	G	GTTTCGAGACGTCTCGAGCGCCAATGTGACG	GGTCGTCGCATCACAATGCGCGTCTCACACCGGCGTATTTGGTGAATGTGGAGTTTCGAGACGTCTCGAGCGCCAATGTGACG
Control	CTRL00335	GGGATCGCTCCCTTTATCGA	GGTCGTCGCATCACAATGCGCGTCTCACACC	G	GTTTCGAGACGTCTCGAGCGCCAATGTGACG	GGTCGTCGCATCACAATGCGCGTCTCACACCGGGGATCGCTCCCTTTATCGAGTTTCGAGACGTCTCGAGCGCCAATGTGACG
Control	CTRL00336	GAATACTACGGGCACGGACA	GGTCGTCGCATCACAATGCGCGTCTCACACC	G	GTTTCGAGACGTCTCGAGCGCCAATGTGACG	GGTCGTCGCATCACAATGCGCGTCTCACACCGGAATACTACGGGCACGGACAGTTTCGAGACGTCTCGAGCGCCAATGTGACG
Control	CTRL00337	GATTCCGCACCGTGGATCCA	GGTCGTCGCATCACAATGCGCGTCTCACACC	G	GTTTCGAGACGTCTCGAGCGCCAATGTGACG	GGTCGTCGCATCACAATGCGCGTCTCACACCGGATTCCGCACCGTGGATCCAGTTTCGAGACGTCTCGAGCGCCAATGTGACG
Control	CTRL00338	GCCTCAGGTCTTTCTATCCG	GGTCGTCGCATCACAATGCGCGTCTCACACC	G	GTTTCGAGACGTCTCGAGCGCCAATGTGACG	GGTCGTCGCATCACAATGCGCGTCTCACACCGGCCTCAGGTCTTTCTATCCGGTTTCGAGACGTCTCGAGCGCCAATGTGACG
Control	CTRL00339	GGACCAAACATGGGCTTGCG	GGTCGTCGCATCACAATGCGCGTCTCACACC	G	GTTTCGAGACGTCTCGAGCGCCAATGTGACG	GGTCGTCGCATCACAATGCGCGTCTCACACCGGGACCAAACATGGGCTTGCGGTTTCGAGACGTCTCGAGCGCCAATGTGACG
Control	CTRL00340	GGCACCGAGTGTTCGACGCA	GGTCGTCGCATCACAATGCGCGTCTCACACC	G	GTTTCGAGACGTCTCGAGCGCCAATGTGACG	GGTCGTCGCATCACAATGCGCGTCTCACACCGGGCACCGAGTGTTCGACGCAGTTTCGAGACGTCTCGAGCGCCAATGTGACG
Control	CTRL00341	GCTAAGGGACGGGCGCATGG	GGTCGTCGCATCACAATGCGCGTCTCACACC	G	GTTTCGAGACGTCTCGAGCGCCAATGTGACG	GGTCGTCGCATCACAATGCGCGTCTCACACCGGCTAAGGGACGGGCGCATGGGTTTCGAGACGTCTCGAGCGCCAATGTGACG
Control	CTRL00342	GTCAGCTAAATCACTACGAG	GGTCGTCGCATCACAATGCGCGTCTCACACC	G	GTTTCGAGACGTCTCGAGCGCCAATGTGACG	GGTCGTCGCATCACAATGCGCGTCTCACACCGGTCAGCTAAATCACTACGAGGTTTCGAGACGTCTCGAGCGCCAATGTGACG
Control	CTRL00343	GGCGGCCGCTAGTATGGCAT	GGTCGTCGCATCACAATGCGCGTCTCACACC	G	GTTTCGAGACGTCTCGAGCGCCAATGTGACG	GGTCGTCGCATCACAATGCGCGTCTCACACCGGGCGGCCGCTAGTATGGCATGTTTCGAGACGTCTCGAGCGCCAATGTGACG
Control	CTRL00344	GCTCGAGCGACGTGGTAGGT	GGTCGTCGCATCACAATGCGCGTCTCACACC	G	GTTTCGAGACGTCTCGAGCGCCAATGTGACG	GGTCGTCGCATCACAATGCGCGTCTCACACCGGCTCGAGCGACGTGGTAGGTGTTTCGAGACGTCTCGAGCGCCAATGTGACG
Control	CTRL00345	GCACGTATGTAACACTACGA	GGTCGTCGCATCACAATGCGCGTCTCACACC	G	GTTTCGAGACGTCTCGAGCGCCAATGTGACG	GGTCGTCGCATCACAATGCGCGTCTCACACCGGCACGTATGTAACACTACGAGTTTCGAGACGTCTCGAGCGCCAATGTGACG
Control	CTRL00346	GGTTTCAGAGGACGCAAAGT	GGTCGTCGCATCACAATGCGCGTCTCACACC	G	GTTTCGAGACGTCTCGAGCGCCAATGTGACG	GGTCGTCGCATCACAATGCGCGTCTCACACCGGGTTTCAGAGGACGCAAAGTGTTTCGAGACGTCTCGAGCGCCAATGTGACG
Control	CTRL00347	GGGCTTCTGGCGATCTAGCA	GGTCGTCGCATCACAATGCGCGTCTCACACC	G	GTTTCGAGACGTCTCGAGCGCCAATGTGACG	GGTCGTCGCATCACAATGCGCGTCTCACACCGGGGCTTCTGGCGATCTAGCAGTTTCGAGACGTCTCGAGCGCCAATGTGACG
Control	CTRL00348	GGATAGCGGGCCTGATATCT	GGTCGTCGCATCACAATGCGCGTCTCACACC	G	GTTTCGAGACGTCTCGAGCGCCAATGTGACG	GGTCGTCGCATCACAATGCGCGTCTCACACCGGGATAGCGGGCCTGATATCTGTTTCGAGACGTCTCGAGCGCCAATGTGACG
Control	CTRL00349	GCCCATAATGTTGAACGCAC	GGTCGTCGCATCACAATGCGCGTCTCACACC	G	GTTTCGAGACGTCTCGAGCGCCAATGTGACG	GGTCGTCGCATCACAATGCGCGTCTCACACCGGCCCATAATGTTGAACGCACGTTTCGAGACGTCTCGAGCGCCAATGTGACG
Control	CTRL00350	GTCCAAGCTTCGTGTGGTAA	GGTCGTCGCATCACAATGCGCGTCTCACACC	G	GTTTCGAGACGTCTCGAGCGCCAATGTGACG	GGTCGTCGCATCACAATGCGCGTCTCACACCGGTCCAAGCTTCGTGTGGTAAGTTTCGAGACGTCTCGAGCGCCAATGTGACG
Control	CTRL00351	GTAGACCTCTTCGCCTGCAA	GGTCGTCGCATCACAATGCGCGTCTCACACC	G	GTTTCGAGACGTCTCGAGCGCCAATGTGACG	GGTCGTCGCATCACAATGCGCGTCTCACACCGGTAGACCTCTTCGCCTGCAAGTTTCGAGACGTCTCGAGCGCCAATGTGACG
Control	CTRL00352	GGATCCATACGACGTAGCGC	GGTCGTCGCATCACAATGCGCGTCTCACACC	G	GTTTCGAGACGTCTCGAGCGCCAATGTGACG	GGTCGTCGCATCACAATGCGCGTCTCACACCGGGATCCATACGACGTAGCGCGTTTCGAGACGTCTCGAGCGCCAATGTGACG
Control	CTRL00353	GCTGCGTAGTACAATAGCGT	GGTCGTCGCATCACAATGCGCGTCTCACACC	G	GTTTCGAGACGTCTCGAGCGCCAATGTGACG	GGTCGTCGCATCACAATGCGCGTCTCACACCGGCTGCGTAGTACAATAGCGTGTTTCGAGACGTCTCGAGCGCCAATGTGACG
Control	CTRL00354	GGCTAACACTAGCGAGTGAG	GGTCGTCGCATCACAATGCGCGTCTCACACC	G	GTTTCGAGACGTCTCGAGCGCCAATGTGACG	GGTCGTCGCATCACAATGCGCGTCTCACACCGGGCTAACACTAGCGAGTGAGGTTTCGAGACGTCTCGAGCGCCAATGTGACG
Control	CTRL00355	GCGACGCGCGTTGTTCTAGC	GGTCGTCGCATCACAATGCGCGTCTCACACC	G	GTTTCGAGACGTCTCGAGCGCCAATGTGACG	GGTCGTCGCATCACAATGCGCGTCTCACACCGGCGACGCGCGTTGTTCTAGCGTTTCGAGACGTCTCGAGCGCCAATGTGACG
Control	CTRL00356	GCTACTCTGGCTCACGTTAG	GGTCGTCGCATCACAATGCGCGTCTCACACC	G	GTTTCGAGACGTCTCGAGCGCCAATGTGACG	GGTCGTCGCATCACAATGCGCGTCTCACACCGGCTACTCTGGCTCACGTTAGGTTTCGAGACGTCTCGAGCGCCAATGTGACG
Control	CTRL00357	GACAACAACGAGAGCTCGTG	GGTCGTCGCATCACAATGCGCGTCTCACACC	G	GTTTCGAGACGTCTCGAGCGCCAATGTGACG	GGTCGTCGCATCACAATGCGCGTCTCACACCGGACAACAACGAGAGCTCGTGGTTTCGAGACGTCTCGAGCGCCAATGTGACG
Control	CTRL00358	GGCGCCTGAAGTGTCTACGT	GGTCGTCGCATCACAATGCGCGTCTCACACC	G	GTTTCGAGACGTCTCGAGCGCCAATGTGACG	GGTCGTCGCATCACAATGCGCGTCTCACACCGGGCGCCTGAAGTGTCTACGTGTTTCGAGACGTCTCGAGCGCCAATGTGACG
Control	CTRL00359	GTTTCGAGGCTATGGGAGTT	GGTCGTCGCATCACAATGCGCGTCTCACACC	G	GTTTCGAGACGTCTCGAGCGCCAATGTGACG	GGTCGTCGCATCACAATGCGCGTCTCACACCGGTTTCGAGGCTATGGGAGTTGTTTCGAGACGTCTCGAGCGCCAATGTGACG
Control	CTRL00360	GATTGCCCTAGGTACTCGTG	GGTCGTCGCATCACAATGCGCGTCTCACACC	G	GTTTCGAGACGTCTCGAGCGCCAATGTGACG	GGTCGTCGCATCACAATGCGCGTCTCACACCGGATTGCCCTAGGTACTCGTGGTTTCGAGACGTCTCGAGCGCCAATGTGACG
Control	CTRL00361	GGGCGCCAGTACACGACTTC	GGTCGTCGCATCACAATGCGCGTCTCACACC	G	GTTTCGAGACGTCTCGAGCGCCAATGTGACG	GGTCGTCGCATCACAATGCGCGTCTCACACCGGGGCGCCAGTACACGACTTCGTTTCGAGACGTCTCGAGCGCCAATGTGACG
Control	CTRL00362	GACTTGTGTGTAATTCGCCC	GGTCGTCGCATCACAATGCGCGTCTCACACC	G	GTTTCGAGACGTCTCGAGCGCCAATGTGACG	GGTCGTCGCATCACAATGCGCGTCTCACACCGGACTTGTGTGTAATTCGCCCGTTTCGAGACGTCTCGAGCGCCAATGTGACG
Control	CTRL00363	GCTAGCACGCCGCCGGTTTC	GGTCGTCGCATCACAATGCGCGTCTCACACC	G	GTTTCGAGACGTCTCGAGCGCCAATGTGACG	GGTCGTCGCATCACAATGCGCGTCTCACACCGGCTAGCACGCCGCCGGTTTCGTTTCGAGACGTCTCGAGCGCCAATGTGACG
Control	CTRL00364	GGCTAGACCACGCGCGATTG	GGTCGTCGCATCACAATGCGCGTCTCACACC	G	GTTTCGAGACGTCTCGAGCGCCAATGTGACG	GGTCGTCGCATCACAATGCGCGTCTCACACCGGGCTAGACCACGCGCGATTGGTTTCGAGACGTCTCGAGCGCCAATGTGACG
Control	CTRL00365	GATATCTTTGCAGCTAGCTC	GGTCGTCGCATCACAATGCGCGTCTCACACC	G	GTTTCGAGACGTCTCGAGCGCCAATGTGACG	GGTCGTCGCATCACAATGCGCGTCTCACACCGGATATCTTTGCAGCTAGCTCGTTTCGAGACGTCTCGAGCGCCAATGTGACG
Control	CTRL00366	GTAGGCCCGAAAGGCTTAAT	GGTCGTCGCATCACAATGCGCGTCTCACACC	G	GTTTCGAGACGTCTCGAGCGCCAATGTGACG	GGTCGTCGCATCACAATGCGCGTCTCACACCGGTAGGCCCGAAAGGCTTAATGTTTCGAGACGTCTCGAGCGCCAATGTGACG
Control	CTRL00367	GTTAAATCGCGCGGCGCTCC	GGTCGTCGCATCACAATGCGCGTCTCACACC	G	GTTTCGAGACGTCTCGAGCGCCAATGTGACG	GGTCGTCGCATCACAATGCGCGTCTCACACCGGTTAAATCGCGCGGCGCTCCGTTTCGAGACGTCTCGAGCGCCAATGTGACG
Control	CTRL00368	GTCAGGCGACGCTCGACATA	GGTCGTCGCATCACAATGCGCGTCTCACACC	G	GTTTCGAGACGTCTCGAGCGCCAATGTGACG	GGTCGTCGCATCACAATGCGCGTCTCACACCGGTCAGGCGACGCTCGACATAGTTTCGAGACGTCTCGAGCGCCAATGTGACG
Control	CTRL00369	GGCTGTGGACCACATCGTGA	GGTCGTCGCATCACAATGCGCGTCTCACACC	G	GTTTCGAGACGTCTCGAGCGCCAATGTGACG	GGTCGTCGCATCACAATGCGCGTCTCACACCGGGCTGTGGACCACATCGTGAGTTTCGAGACGTCTCGAGCGCCAATGTGACG
Control	CTRL00370	GCTCGGAAGCGTGAAGGGCT	GGTCGTCGCATCACAATGCGCGTCTCACACC	G	GTTTCGAGACGTCTCGAGCGCCAATGTGACG	GGTCGTCGCATCACAATGCGCGTCTCACACCGGCTCGGAAGCGTGAAGGGCTGTTTCGAGACGTCTCGAGCGCCAATGTGACG
Control	CTRL00371	GCCCACGTGCTTCCTGCCGG	GGTCGTCGCATCACAATGCGCGTCTCACACC	G	GTTTCGAGACGTCTCGAGCGCCAATGTGACG	GGTCGTCGCATCACAATGCGCGTCTCACACCGGCCCACGTGCTTCCTGCCGGGTTTCGAGACGTCTCGAGCGCCAATGTGACG
Control	CTRL00372	GATTACCCAGTAGCAAACGC	GGTCGTCGCATCACAATGCGCGTCTCACACC	G	GTTTCGAGACGTCTCGAGCGCCAATGTGACG	GGTCGTCGCATCACAATGCGCGTCTCACACCGGATTACCCAGTAGCAAACGCGTTTCGAGACGTCTCGAGCGCCAATGTGACG
Control	CTRL00373	GATCTTCGCCGAGCTCGCTT	GGTCGTCGCATCACAATGCGCGTCTCACACC	G	GTTTCGAGACGTCTCGAGCGCCAATGTGACG	GGTCGTCGCATCACAATGCGCGTCTCACACCGGATCTTCGCCGAGCTCGCTTGTTTCGAGACGTCTCGAGCGCCAATGTGACG
Control	CTRL00374	GTTGCCACATCCCACCAACG	GGTCGTCGCATCACAATGCGCGTCTCACACC	G	GTTTCGAGACGTCTCGAGCGCCAATGTGACG	GGTCGTCGCATCACAATGCGCGTCTCACACCGGTTGCCACATCCCACCAACGGTTTCGAGACGTCTCGAGCGCCAATGTGACG
Control	CTRL00375	GCGACCACTCTACGATATCA	GGTCGTCGCATCACAATGCGCGTCTCACACC	G	GTTTCGAGACGTCTCGAGCGCCAATGTGACG	GGTCGTCGCATCACAATGCGCGTCTCACACCGGCGACCACTCTACGATATCAGTTTCGAGACGTCTCGAGCGCCAATGTGACG
Control	CTRL00376	GATCCATGTGAAACCGCTAC	GGTCGTCGCATCACAATGCGCGTCTCACACC	G	GTTTCGAGACGTCTCGAGCGCCAATGTGACG	GGTCGTCGCATCACAATGCGCGTCTCACACCGGATCCATGTGAAACCGCTACGTTTCGAGACGTCTCGAGCGCCAATGTGACG
Control	CTRL00377	GTATAGCGTAACCCGACCGG	GGTCGTCGCATCACAATGCGCGTCTCACACC	G	GTTTCGAGACGTCTCGAGCGCCAATGTGACG	GGTCGTCGCATCACAATGCGCGTCTCACACCGGTATAGCGTAACCCGACCGGGTTTCGAGACGTCTCGAGCGCCAATGTGACG
Control	CTRL00378	GCGTATCAGGCGGTCGTAGG	GGTCGTCGCATCACAATGCGCGTCTCACACC	G	GTTTCGAGACGTCTCGAGCGCCAATGTGACG	GGTCGTCGCATCACAATGCGCGTCTCACACCGGCGTATCAGGCGGTCGTAGGGTTTCGAGACGTCTCGAGCGCCAATGTGACG
Control	CTRL00379	GCGCGAGCACTACCAGAAAC	GGTCGTCGCATCACAATGCGCGTCTCACACC	G	GTTTCGAGACGTCTCGAGCGCCAATGTGACG	GGTCGTCGCATCACAATGCGCGTCTCACACCGGCGCGAGCACTACCAGAAACGTTTCGAGACGTCTCGAGCGCCAATGTGACG
Control	CTRL00380	GACGTGGGAGCATCGGCAGT	GGTCGTCGCATCACAATGCGCGTCTCACACC	G	GTTTCGAGACGTCTCGAGCGCCAATGTGACG	GGTCGTCGCATCACAATGCGCGTCTCACACCGGACGTGGGAGCATCGGCAGTGTTTCGAGACGTCTCGAGCGCCAATGTGACG
Control	CTRL00381	GTCTTATGGTGACGATCAAA	GGTCGTCGCATCACAATGCGCGTCTCACACC	G	GTTTCGAGACGTCTCGAGCGCCAATGTGACG	GGTCGTCGCATCACAATGCGCGTCTCACACCGGTCTTATGGTGACGATCAAAGTTTCGAGACGTCTCGAGCGCCAATGTGACG
Control	CTRL00382	GACACTGTAAACCAACGACA	GGTCGTCGCATCACAATGCGCGTCTCACACC	G	GTTTCGAGACGTCTCGAGCGCCAATGTGACG	GGTCGTCGCATCACAATGCGCGTCTCACACCGGACACTGTAAACCAACGACAGTTTCGAGACGTCTCGAGCGCCAATGTGACG
Control	CTRL00383	GCGACTGAACTGGCTTCGTG	GGTCGTCGCATCACAATGCGCGTCTCACACC	G	GTTTCGAGACGTCTCGAGCGCCAATGTGACG	GGTCGTCGCATCACAATGCGCGTCTCACACCGGCGACTGAACTGGCTTCGTGGTTTCGAGACGTCTCGAGCGCCAATGTGACG
Control	CTRL00384	GCAATGACTCTGCGGATTCT	GGTCGTCGCATCACAATGCGCGTCTCACACC	G	GTTTCGAGACGTCTCGAGCGCCAATGTGACG	GGTCGTCGCATCACAATGCGCGTCTCACACCGGCAATGACTCTGCGGATTCTGTTTCGAGACGTCTCGAGCGCCAATGTGACG
Control	CTRL00385	GATAGTTAAGGCCGACGTAC	GGTCGTCGCATCACAATGCGCGTCTCACACC	G	GTTTCGAGACGTCTCGAGCGCCAATGTGACG	GGTCGTCGCATCACAATGCGCGTCTCACACCGGATAGTTAAGGCCGACGTACGTTTCGAGACGTCTCGAGCGCCAATGTGACG
Control	CTRL00386	GTCAGAGGCACGGATCCGTA	GGTCGTCGCATCACAATGCGCGTCTCACACC	G	GTTTCGAGACGTCTCGAGCGCCAATGTGACG	GGTCGTCGCATCACAATGCGCGTCTCACACCGGTCAGAGGCACGGATCCGTAGTTTCGAGACGTCTCGAGCGCCAATGTGACG
Control	CTRL00387	GTCGTCGTTGCCAGTTGGTG	GGTCGTCGCATCACAATGCGCGTCTCACACC	G	GTTTCGAGACGTCTCGAGCGCCAATGTGACG	GGTCGTCGCATCACAATGCGCGTCTCACACCGGTCGTCGTTGCCAGTTGGTGGTTTCGAGACGTCTCGAGCGCCAATGTGACG
Control	CTRL00388	GCCACTTATAGCCACTCAAT	GGTCGTCGCATCACAATGCGCGTCTCACACC	G	GTTTCGAGACGTCTCGAGCGCCAATGTGACG	GGTCGTCGCATCACAATGCGCGTCTCACACCGGCCACTTATAGCCACTCAATGTTTCGAGACGTCTCGAGCGCCAATGTGACG
Control	CTRL00389	GCTTTCGACTGGTTAGGTGT	GGTCGTCGCATCACAATGCGCGTCTCACACC	G	GTTTCGAGACGTCTCGAGCGCCAATGTGACG	GGTCGTCGCATCACAATGCGCGTCTCACACCGGCTTTCGACTGGTTAGGTGTGTTTCGAGACGTCTCGAGCGCCAATGTGACG
Control	CTRL00390	GGGTAGGAACTGAGAAGCGT	GGTCGTCGCATCACAATGCGCGTCTCACACC	G	GTTTCGAGACGTCTCGAGCGCCAATGTGACG	GGTCGTCGCATCACAATGCGCGTCTCACACCGGGGTAGGAACTGAGAAGCGTGTTTCGAGACGTCTCGAGCGCCAATGTGACG
Control	CTRL00391	GACCTGTCAGGTAGAACGAT	GGTCGTCGCATCACAATGCGCGTCTCACACC	G	GTTTCGAGACGTCTCGAGCGCCAATGTGACG	GGTCGTCGCATCACAATGCGCGTCTCACACCGGACCTGTCAGGTAGAACGATGTTTCGAGACGTCTCGAGCGCCAATGTGACG
Control	CTRL00392	GTGTATAGTTTCGAATAGCG	GGTCGTCGCATCACAATGCGCGTCTCACACC	G	GTTTCGAGACGTCTCGAGCGCCAATGTGACG	GGTCGTCGCATCACAATGCGCGTCTCACACCGGTGTATAGTTTCGAATAGCGGTTTCGAGACGTCTCGAGCGCCAATGTGACG
Control	CTRL00393	GGTAGAAAGAACGATTATGG	GGTCGTCGCATCACAATGCGCGTCTCACACC	G	GTTTCGAGACGTCTCGAGCGCCAATGTGACG	GGTCGTCGCATCACAATGCGCGTCTCACACCGGGTAGAAAGAACGATTATGGGTTTCGAGACGTCTCGAGCGCCAATGTGACG
Control	CTRL00394	GCTTAGCCGGCGCGTTTATC	GGTCGTCGCATCACAATGCGCGTCTCACACC	G	GTTTCGAGACGTCTCGAGCGCCAATGTGACG	GGTCGTCGCATCACAATGCGCGTCTCACACCGGCTTAGCCGGCGCGTTTATCGTTTCGAGACGTCTCGAGCGCCAATGTGACG
Control	CTRL00395	GAACTATAGCGGCTTAGAAT	GGTCGTCGCATCACAATGCGCGTCTCACACC	G	GTTTCGAGACGTCTCGAGCGCCAATGTGACG	GGTCGTCGCATCACAATGCGCGTCTCACACCGGAACTATAGCGGCTTAGAATGTTTCGAGACGTCTCGAGCGCCAATGTGACG
Control	CTRL00396	GACGTGCGTCTTCATCGAAA	GGTCGTCGCATCACAATGCGCGTCTCACACC	G	GTTTCGAGACGTCTCGAGCGCCAATGTGACG	GGTCGTCGCATCACAATGCGCGTCTCACACCGGACGTGCGTCTTCATCGAAAGTTTCGAGACGTCTCGAGCGCCAATGTGACG
Control	CTRL00397	GCGTACCAACACGTGATGTT	GGTCGTCGCATCACAATGCGCGTCTCACACC	G	GTTTCGAGACGTCTCGAGCGCCAATGTGACG	GGTCGTCGCATCACAATGCGCGTCTCACACCGGCGTACCAACACGTGATGTTGTTTCGAGACGTCTCGAGCGCCAATGTGACG
Control	CTRL00398	GATAGCGTGTCCACAGATGA	GGTCGTCGCATCACAATGCGCGTCTCACACC	G	GTTTCGAGACGTCTCGAGCGCCAATGTGACG	GGTCGTCGCATCACAATGCGCGTCTCACACCGGATAGCGTGTCCACAGATGAGTTTCGAGACGTCTCGAGCGCCAATGTGACG
Control	CTRL00399	GACACAACTACGTCAGTCCG	GGTCGTCGCATCACAATGCGCGTCTCACACC	G	GTTTCGAGACGTCTCGAGCGCCAATGTGACG	GGTCGTCGCATCACAATGCGCGTCTCACACCGGACACAACTACGTCAGTCCGGTTTCGAGACGTCTCGAGCGCCAATGTGACG
Control	CTRL00400	GCTAGTTCAGCGACTATCGC	GGTCGTCGCATCACAATGCGCGTCTCACACC	G	GTTTCGAGACGTCTCGAGCGCCAATGTGACG	GGTCGTCGCATCACAATGCGCGTCTCACACCGGCTAGTTCAGCGACTATCGCGTTTCGAGACGTCTCGAGCGCCAATGTGACG
Control	CTRL00401	GATCCCTTAACGAATTCTAG	GGTCGTCGCATCACAATGCGCGTCTCACACC	G	GTTTCGAGACGTCTCGAGCGCCAATGTGACG	GGTCGTCGCATCACAATGCGCGTCTCACACCGGATCCCTTAACGAATTCTAGGTTTCGAGACGTCTCGAGCGCCAATGTGACG
CULLIN	sgANAPC2_1	GGATGTTGGCATTGATGCGG	GTGTAACCCGTAGGGCACCTCGTCTCACACC	G	GTTTCGAGACGGTCGAGAGCAGTCCTTCGAC	GTGTAACCCGTAGGGCACCTCGTCTCACACCGGGATGTTGGCATTGATGCGGGTTTCGAGACGGTCGAGAGCAGTCCTTCGAC
CULLIN	sgANAPC2_10	CGAGAAGCTGGAGGTCCCCG	GTGTAACCCGTAGGGCACCTCGTCTCACACC	G	GTTTCGAGACGGTCGAGAGCAGTCCTTCGAC	GTGTAACCCGTAGGGCACCTCGTCTCACACCGCGAGAAGCTGGAGGTCCCCGGTTTCGAGACGGTCGAGAGCAGTCCTTCGAC
CULLIN	sgANAPC2_2	TCGGTGGGTGCAGATGGCGG	GTGTAACCCGTAGGGCACCTCGTCTCACACC	G	GTTTCGAGACGGTCGAGAGCAGTCCTTCGAC	GTGTAACCCGTAGGGCACCTCGTCTCACACCGTCGGTGGGTGCAGATGGCGGGTTTCGAGACGGTCGAGAGCAGTCCTTCGAC
CULLIN	sgANAPC2_3	CCAGGACCGAGTGTAGCCCG	GTGTAACCCGTAGGGCACCTCGTCTCACACC	G	GTTTCGAGACGGTCGAGAGCAGTCCTTCGAC	GTGTAACCCGTAGGGCACCTCGTCTCACACCGCCAGGACCGAGTGTAGCCCGGTTTCGAGACGGTCGAGAGCAGTCCTTCGAC
CULLIN	sgANAPC2_4	TACGCAGGTAGGGATCCAGG	GTGTAACCCGTAGGGCACCTCGTCTCACACC	G	GTTTCGAGACGGTCGAGAGCAGTCCTTCGAC	GTGTAACCCGTAGGGCACCTCGTCTCACACCGTACGCAGGTAGGGATCCAGGGTTTCGAGACGGTCGAGAGCAGTCCTTCGAC
CULLIN	sgANAPC2_5	GGAGCCGGTAGTACCGGCGA	GTGTAACCCGTAGGGCACCTCGTCTCACACC	G	GTTTCGAGACGGTCGAGAGCAGTCCTTCGAC	GTGTAACCCGTAGGGCACCTCGTCTCACACCGGGAGCCGGTAGTACCGGCGAGTTTCGAGACGGTCGAGAGCAGTCCTTCGAC
CULLIN	sgANAPC2_6	AGGATGGAGGACCGTTGCCG	GTGTAACCCGTAGGGCACCTCGTCTCACACC	G	GTTTCGAGACGGTCGAGAGCAGTCCTTCGAC	GTGTAACCCGTAGGGCACCTCGTCTCACACCGAGGATGGAGGACCGTTGCCGGTTTCGAGACGGTCGAGAGCAGTCCTTCGAC
CULLIN	sgANAPC2_7	GCCCTCACCTCAGGTAGCGG	GTGTAACCCGTAGGGCACCTCGTCTCACACC	G	GTTTCGAGACGGTCGAGAGCAGTCCTTCGAC	GTGTAACCCGTAGGGCACCTCGTCTCACACCGGCCCTCACCTCAGGTAGCGGGTTTCGAGACGGTCGAGAGCAGTCCTTCGAC
CULLIN	sgANAPC2_8	GGCTCCTCCTCAGGACATGG	GTGTAACCCGTAGGGCACCTCGTCTCACACC	G	GTTTCGAGACGGTCGAGAGCAGTCCTTCGAC	GTGTAACCCGTAGGGCACCTCGTCTCACACCGGGCTCCTCCTCAGGACATGGGTTTCGAGACGGTCGAGAGCAGTCCTTCGAC
CULLIN	sgANAPC2_9	ACAGCGTAGACCCCGAACGG	GTGTAACCCGTAGGGCACCTCGTCTCACACC	G	GTTTCGAGACGGTCGAGAGCAGTCCTTCGAC	GTGTAACCCGTAGGGCACCTCGTCTCACACCGACAGCGTAGACCCCGAACGGGTTTCGAGACGGTCGAGAGCAGTCCTTCGAC
CULLIN	sgCACUL1_1	GGAGGAAAGCATGGAAGAGG	GTGTAACCCGTAGGGCACCTCGTCTCACACC	G	GTTTCGAGACGGTCGAGAGCAGTCCTTCGAC	GTGTAACCCGTAGGGCACCTCGTCTCACACCGGGAGGAAAGCATGGAAGAGGGTTTCGAGACGGTCGAGAGCAGTCCTTCGAC
CULLIN	sgCACUL1_10	GCGGTCTCCGTGGACAGGAA	GTGTAACCCGTAGGGCACCTCGTCTCACACC	G	GTTTCGAGACGGTCGAGAGCAGTCCTTCGAC	GTGTAACCCGTAGGGCACCTCGTCTCACACCGGCGGTCTCCGTGGACAGGAAGTTTCGAGACGGTCGAGAGCAGTCCTTCGAC
CULLIN	sgCACUL1_2	GGACTCACAGAACTTGGAGG	GTGTAACCCGTAGGGCACCTCGTCTCACACC	G	GTTTCGAGACGGTCGAGAGCAGTCCTTCGAC	GTGTAACCCGTAGGGCACCTCGTCTCACACCGGGACTCACAGAACTTGGAGGGTTTCGAGACGGTCGAGAGCAGTCCTTCGAC
CULLIN	sgCACUL1_3	CAACAACTGGGAGGCTGCGG	GTGTAACCCGTAGGGCACCTCGTCTCACACC	G	GTTTCGAGACGGTCGAGAGCAGTCCTTCGAC	GTGTAACCCGTAGGGCACCTCGTCTCACACCGCAACAACTGGGAGGCTGCGGGTTTCGAGACGGTCGAGAGCAGTCCTTCGAC
CULLIN	sgCACUL1_4	GCAGGGGCCGGGATCGACGA	GTGTAACCCGTAGGGCACCTCGTCTCACACC	G	GTTTCGAGACGGTCGAGAGCAGTCCTTCGAC	GTGTAACCCGTAGGGCACCTCGTCTCACACCGGCAGGGGCCGGGATCGACGAGTTTCGAGACGGTCGAGAGCAGTCCTTCGAC
CULLIN	sgCACUL1_5	GGACAGGAAAGGCCCCAAGG	GTGTAACCCGTAGGGCACCTCGTCTCACACC	G	GTTTCGAGACGGTCGAGAGCAGTCCTTCGAC	GTGTAACCCGTAGGGCACCTCGTCTCACACCGGGACAGGAAAGGCCCCAAGGGTTTCGAGACGGTCGAGAGCAGTCCTTCGAC
CULLIN	sgCACUL1_6	GTTGATGGTGGAGCTGGCGG	GTGTAACCCGTAGGGCACCTCGTCTCACACC	G	GTTTCGAGACGGTCGAGAGCAGTCCTTCGAC	GTGTAACCCGTAGGGCACCTCGTCTCACACCGGTTGATGGTGGAGCTGGCGGGTTTCGAGACGGTCGAGAGCAGTCCTTCGAC
CULLIN	sgCACUL1_7	GGAGGTGTTGATGTTGATGG	GTGTAACCCGTAGGGCACCTCGTCTCACACC	G	GTTTCGAGACGGTCGAGAGCAGTCCTTCGAC	GTGTAACCCGTAGGGCACCTCGTCTCACACCGGGAGGTGTTGATGTTGATGGGTTTCGAGACGGTCGAGAGCAGTCCTTCGAC
CULLIN	sgCACUL1_8	GATGTTGAAGAGCTGCGACG	GTGTAACCCGTAGGGCACCTCGTCTCACACC	G	GTTTCGAGACGGTCGAGAGCAGTCCTTCGAC	GTGTAACCCGTAGGGCACCTCGTCTCACACCGGATGTTGAAGAGCTGCGACGGTTTCGAGACGGTCGAGAGCAGTCCTTCGAC
CULLIN	sgCACUL1_9	CCAGTCCCGGAAGAGAGCTG	GTGTAACCCGTAGGGCACCTCGTCTCACACC	G	GTTTCGAGACGGTCGAGAGCAGTCCTTCGAC	GTGTAACCCGTAGGGCACCTCGTCTCACACCGCCAGTCCCGGAAGAGAGCTGGTTTCGAGACGGTCGAGAGCAGTCCTTCGAC
CULLIN	sgCUL1_1	ACAGTGGCCGAAAATTGACG	GTGTAACCCGTAGGGCACCTCGTCTCACACC	G	GTTTCGAGACGGTCGAGAGCAGTCCTTCGAC	GTGTAACCCGTAGGGCACCTCGTCTCACACCGACAGTGGCCGAAAATTGACGGTTTCGAGACGGTCGAGAGCAGTCCTTCGAC
CULLIN	sgCUL1_10	CACCAGTCAAACCAAGCACG	GTGTAACCCGTAGGGCACCTCGTCTCACACC	G	GTTTCGAGACGGTCGAGAGCAGTCCTTCGAC	GTGTAACCCGTAGGGCACCTCGTCTCACACCGCACCAGTCAAACCAAGCACGGTTTCGAGACGGTCGAGAGCAGTCCTTCGAC
CULLIN	sgCUL1_2	GTATCGAGCCAGCAACTCAG	GTGTAACCCGTAGGGCACCTCGTCTCACACC	G	GTTTCGAGACGGTCGAGAGCAGTCCTTCGAC	GTGTAACCCGTAGGGCACCTCGTCTCACACCGGTATCGAGCCAGCAACTCAGGTTTCGAGACGGTCGAGAGCAGTCCTTCGAC
CULLIN	sgCUL1_3	GGACCTCGCCAAGTAACTGC	GTGTAACCCGTAGGGCACCTCGTCTCACACC	G	GTTTCGAGACGGTCGAGAGCAGTCCTTCGAC	GTGTAACCCGTAGGGCACCTCGTCTCACACCGGGACCTCGCCAAGTAACTGCGTTTCGAGACGGTCGAGAGCAGTCCTTCGAC
CULLIN	sgCUL1_4	GACTCGAGGTTTGAACCTGG	GTGTAACCCGTAGGGCACCTCGTCTCACACC	G	GTTTCGAGACGGTCGAGAGCAGTCCTTCGAC	GTGTAACCCGTAGGGCACCTCGTCTCACACCGGACTCGAGGTTTGAACCTGGGTTTCGAGACGGTCGAGAGCAGTCCTTCGAC
CULLIN	sgCUL1_5	GTTCGCCGTGAATGTGACGA	GTGTAACCCGTAGGGCACCTCGTCTCACACC	G	GTTTCGAGACGGTCGAGAGCAGTCCTTCGAC	GTGTAACCCGTAGGGCACCTCGTCTCACACCGGTTCGCCGTGAATGTGACGAGTTTCGAGACGGTCGAGAGCAGTCCTTCGAC
CULLIN	sgCUL1_6	CAGTTCCAAGAACCCAGAGG	GTGTAACCCGTAGGGCACCTCGTCTCACACC	G	GTTTCGAGACGGTCGAGAGCAGTCCTTCGAC	GTGTAACCCGTAGGGCACCTCGTCTCACACCGCAGTTCCAAGAACCCAGAGGGTTTCGAGACGGTCGAGAGCAGTCCTTCGAC
CULLIN	sgCUL1_7	GGTCAGCTGCTGCACAGTGT	GTGTAACCCGTAGGGCACCTCGTCTCACACC	G	GTTTCGAGACGGTCGAGAGCAGTCCTTCGAC	GTGTAACCCGTAGGGCACCTCGTCTCACACCGGGTCAGCTGCTGCACAGTGTGTTTCGAGACGGTCGAGAGCAGTCCTTCGAC
CULLIN	sgCUL1_8	GGCCAATCTGCTTCAGGCCG	GTGTAACCCGTAGGGCACCTCGTCTCACACC	G	GTTTCGAGACGGTCGAGAGCAGTCCTTCGAC	GTGTAACCCGTAGGGCACCTCGTCTCACACCGGGCCAATCTGCTTCAGGCCGGTTTCGAGACGGTCGAGAGCAGTCCTTCGAC
CULLIN	sgCUL1_9	GGTCGTCCCAGATCTGGTCC	GTGTAACCCGTAGGGCACCTCGTCTCACACC	G	GTTTCGAGACGGTCGAGAGCAGTCCTTCGAC	GTGTAACCCGTAGGGCACCTCGTCTCACACCGGGTCGTCCCAGATCTGGTCCGTTTCGAGACGGTCGAGAGCAGTCCTTCGAC
CULLIN	sgCUL2_1	TTTGACGACAATAAAAGCCG	GTGTAACCCGTAGGGCACCTCGTCTCACACC	G	GTTTCGAGACGGTCGAGAGCAGTCCTTCGAC	GTGTAACCCGTAGGGCACCTCGTCTCACACCGTTTGACGACAATAAAAGCCGGTTTCGAGACGGTCGAGAGCAGTCCTTCGAC
CULLIN	sgCUL2_10	ACCACTTATGGAAATAGGAG	GTGTAACCCGTAGGGCACCTCGTCTCACACC	G	GTTTCGAGACGGTCGAGAGCAGTCCTTCGAC	GTGTAACCCGTAGGGCACCTCGTCTCACACCGACCACTTATGGAAATAGGAGGTTTCGAGACGGTCGAGAGCAGTCCTTCGAC
CULLIN	sgCUL2_2	CAAAGGAGTTAATAACCCCA	GTGTAACCCGTAGGGCACCTCGTCTCACACC	G	GTTTCGAGACGGTCGAGAGCAGTCCTTCGAC	GTGTAACCCGTAGGGCACCTCGTCTCACACCGCAAAGGAGTTAATAACCCCAGTTTCGAGACGGTCGAGAGCAGTCCTTCGAC
CULLIN	sgCUL2_3	GGGCAAACCATATGTAGCCA	GTGTAACCCGTAGGGCACCTCGTCTCACACC	G	GTTTCGAGACGGTCGAGAGCAGTCCTTCGAC	GTGTAACCCGTAGGGCACCTCGTCTCACACCGGGGCAAACCATATGTAGCCAGTTTCGAGACGGTCGAGAGCAGTCCTTCGAC
CULLIN	sgCUL2_4	GTACTGGGAAGAATACAGCA	GTGTAACCCGTAGGGCACCTCGTCTCACACC	G	GTTTCGAGACGGTCGAGAGCAGTCCTTCGAC	GTGTAACCCGTAGGGCACCTCGTCTCACACCGGTACTGGGAAGAATACAGCAGTTTCGAGACGGTCGAGAGCAGTCCTTCGAC
CULLIN	sgCUL2_5	GAGCAGCATTCGGATAAGGA	GTGTAACCCGTAGGGCACCTCGTCTCACACC	G	GTTTCGAGACGGTCGAGAGCAGTCCTTCGAC	GTGTAACCCGTAGGGCACCTCGTCTCACACCGGAGCAGCATTCGGATAAGGAGTTTCGAGACGGTCGAGAGCAGTCCTTCGAC
CULLIN	sgCUL2_6	GCAAAACCACATCCATGATG	GTGTAACCCGTAGGGCACCTCGTCTCACACC	G	GTTTCGAGACGGTCGAGAGCAGTCCTTCGAC	GTGTAACCCGTAGGGCACCTCGTCTCACACCGGCAAAACCACATCCATGATGGTTTCGAGACGGTCGAGAGCAGTCCTTCGAC
CULLIN	sgCUL2_7	ACTGACTCCACAAATAGTGT	GTGTAACCCGTAGGGCACCTCGTCTCACACC	G	GTTTCGAGACGGTCGAGAGCAGTCCTTCGAC	GTGTAACCCGTAGGGCACCTCGTCTCACACCGACTGACTCCACAAATAGTGTGTTTCGAGACGGTCGAGAGCAGTCCTTCGAC
CULLIN	sgCUL2_8	GCTGGTAAACTCATAACCAC	GTGTAACCCGTAGGGCACCTCGTCTCACACC	G	GTTTCGAGACGGTCGAGAGCAGTCCTTCGAC	GTGTAACCCGTAGGGCACCTCGTCTCACACCGGCTGGTAAACTCATAACCACGTTTCGAGACGGTCGAGAGCAGTCCTTCGAC
CULLIN	sgCUL2_9	GGAATTGCAAACGTAGATGA	GTGTAACCCGTAGGGCACCTCGTCTCACACC	G	GTTTCGAGACGGTCGAGAGCAGTCCTTCGAC	GTGTAACCCGTAGGGCACCTCGTCTCACACCGGGAATTGCAAACGTAGATGAGTTTCGAGACGGTCGAGAGCAGTCCTTCGAC
CULLIN	sgCUL3_1	GAGCATCTCAAACACAACGA	GTGTAACCCGTAGGGCACCTCGTCTCACACC	G	GTTTCGAGACGGTCGAGAGCAGTCCTTCGAC	GTGTAACCCGTAGGGCACCTCGTCTCACACCGGAGCATCTCAAACACAACGAGTTTCGAGACGGTCGAGAGCAGTCCTTCGAC
CULLIN	sgCUL3_10	CAAAGGCACGGGCAGCCGGA	GTGTAACCCGTAGGGCACCTCGTCTCACACC	G	GTTTCGAGACGGTCGAGAGCAGTCCTTCGAC	GTGTAACCCGTAGGGCACCTCGTCTCACACCGCAAAGGCACGGGCAGCCGGAGTTTCGAGACGGTCGAGAGCAGTCCTTCGAC
CULLIN	sgCUL3_2	GTCGAATCTGAGCAAAGGCA	GTGTAACCCGTAGGGCACCTCGTCTCACACC	G	GTTTCGAGACGGTCGAGAGCAGTCCTTCGAC	GTGTAACCCGTAGGGCACCTCGTCTCACACCGGTCGAATCTGAGCAAAGGCAGTTTCGAGACGGTCGAGAGCAGTCCTTCGAC
CULLIN	sgCUL3_3	GTGTTGGTTTACCACAGGCG	GTGTAACCCGTAGGGCACCTCGTCTCACACC	G	GTTTCGAGACGGTCGAGAGCAGTCCTTCGAC	GTGTAACCCGTAGGGCACCTCGTCTCACACCGGTGTTGGTTTACCACAGGCGGTTTCGAGACGGTCGAGAGCAGTCCTTCGAC
CULLIN	sgCUL3_4	GCACAATGTTCTAGTAGCGG	GTGTAACCCGTAGGGCACCTCGTCTCACACC	G	GTTTCGAGACGGTCGAGAGCAGTCCTTCGAC	GTGTAACCCGTAGGGCACCTCGTCTCACACCGGCACAATGTTCTAGTAGCGGGTTTCGAGACGGTCGAGAGCAGTCCTTCGAC
CULLIN	sgCUL3_5	GCCGGAAGGACACCAAGATG	GTGTAACCCGTAGGGCACCTCGTCTCACACC	G	GTTTCGAGACGGTCGAGAGCAGTCCTTCGAC	GTGTAACCCGTAGGGCACCTCGTCTCACACCGGCCGGAAGGACACCAAGATGGTTTCGAGACGGTCGAGAGCAGTCCTTCGAC
CULLIN	sgCUL3_6	AGAGACTCACCGGAAAGGCC	GTGTAACCCGTAGGGCACCTCGTCTCACACC	G	GTTTCGAGACGGTCGAGAGCAGTCCTTCGAC	GTGTAACCCGTAGGGCACCTCGTCTCACACCGAGAGACTCACCGGAAAGGCCGTTTCGAGACGGTCGAGAGCAGTCCTTCGAC
CULLIN	sgCUL3_7	GGAAGAACCAATTGTAAAGG	GTGTAACCCGTAGGGCACCTCGTCTCACACC	G	GTTTCGAGACGGTCGAGAGCAGTCCTTCGAC	GTGTAACCCGTAGGGCACCTCGTCTCACACCGGGAAGAACCAATTGTAAAGGGTTTCGAGACGGTCGAGAGCAGTCCTTCGAC
CULLIN	sgCUL3_8	GATGGATCTGAAGTTGGTGT	GTGTAACCCGTAGGGCACCTCGTCTCACACC	G	GTTTCGAGACGGTCGAGAGCAGTCCTTCGAC	GTGTAACCCGTAGGGCACCTCGTCTCACACCGGATGGATCTGAAGTTGGTGTGTTTCGAGACGGTCGAGAGCAGTCCTTCGAC
CULLIN	sgCUL3_9	AAAGCATGTCTTGGTGCTGG	GTGTAACCCGTAGGGCACCTCGTCTCACACC	G	GTTTCGAGACGGTCGAGAGCAGTCCTTCGAC	GTGTAACCCGTAGGGCACCTCGTCTCACACCGAAAGCATGTCTTGGTGCTGGGTTTCGAGACGGTCGAGAGCAGTCCTTCGAC
CULLIN	sgCUL4A_1	GAAGGATCTGTGCCTGGACG	GTGTAACCCGTAGGGCACCTCGTCTCACACC	G	GTTTCGAGACGGTCGAGAGCAGTCCTTCGAC	GTGTAACCCGTAGGGCACCTCGTCTCACACCGGAAGGATCTGTGCCTGGACGGTTTCGAGACGGTCGAGAGCAGTCCTTCGAC
CULLIN	sgCUL4A_10	AAAGGAAAGGAAGTGGAAGA	GTGTAACCCGTAGGGCACCTCGTCTCACACC	G	GTTTCGAGACGGTCGAGAGCAGTCCTTCGAC	GTGTAACCCGTAGGGCACCTCGTCTCACACCGAAAGGAAAGGAAGTGGAAGAGTTTCGAGACGGTCGAGAGCAGTCCTTCGAC
CULLIN	sgCUL4A_2	GCAGGTCAGACAGCATGCCC	GTGTAACCCGTAGGGCACCTCGTCTCACACC	G	GTTTCGAGACGGTCGAGAGCAGTCCTTCGAC	GTGTAACCCGTAGGGCACCTCGTCTCACACCGGCAGGTCAGACAGCATGCCCGTTTCGAGACGGTCGAGAGCAGTCCTTCGAC
CULLIN	sgCUL4A_3	ACAGTGGTCGAAAACTTCAG	GTGTAACCCGTAGGGCACCTCGTCTCACACC	G	GTTTCGAGACGGTCGAGAGCAGTCCTTCGAC	GTGTAACCCGTAGGGCACCTCGTCTCACACCGACAGTGGTCGAAAACTTCAGGTTTCGAGACGGTCGAGAGCAGTCCTTCGAC
CULLIN	sgCUL4A_4	GCGGTTCGTCAACCTGATGA	GTGTAACCCGTAGGGCACCTCGTCTCACACC	G	GTTTCGAGACGGTCGAGAGCAGTCCTTCGAC	GTGTAACCCGTAGGGCACCTCGTCTCACACCGGCGGTTCGTCAACCTGATGAGTTTCGAGACGGTCGAGAGCAGTCCTTCGAC
CULLIN	sgCUL4A_5	ATGTTGTCAAAGCTCAAGCA	GTGTAACCCGTAGGGCACCTCGTCTCACACC	G	GTTTCGAGACGGTCGAGAGCAGTCCTTCGAC	GTGTAACCCGTAGGGCACCTCGTCTCACACCGATGTTGTCAAAGCTCAAGCAGTTTCGAGACGGTCGAGAGCAGTCCTTCGAC
CULLIN	sgCUL4A_6	GGAGCTTTCGAAGGACATCA	GTGTAACCCGTAGGGCACCTCGTCTCACACC	G	GTTTCGAGACGGTCGAGAGCAGTCCTTCGAC	GTGTAACCCGTAGGGCACCTCGTCTCACACCGGGAGCTTTCGAAGGACATCAGTTTCGAGACGGTCGAGAGCAGTCCTTCGAC
CULLIN	sgCUL4A_7	GGAGCACCAGTGTCTGGAAG	GTGTAACCCGTAGGGCACCTCGTCTCACACC	G	GTTTCGAGACGGTCGAGAGCAGTCCTTCGAC	GTGTAACCCGTAGGGCACCTCGTCTCACACCGGGAGCACCAGTGTCTGGAAGGTTTCGAGACGGTCGAGAGCAGTCCTTCGAC
CULLIN	sgCUL4A_8	GGTGCTCCTCATGTTCAACG	GTGTAACCCGTAGGGCACCTCGTCTCACACC	G	GTTTCGAGACGGTCGAGAGCAGTCCTTCGAC	GTGTAACCCGTAGGGCACCTCGTCTCACACCGGGTGCTCCTCATGTTCAACGGTTTCGAGACGGTCGAGAGCAGTCCTTCGAC
CULLIN	sgCUL4A_9	GTGCTGATTAAAAGTCCCAA	GTGTAACCCGTAGGGCACCTCGTCTCACACC	G	GTTTCGAGACGGTCGAGAGCAGTCCTTCGAC	GTGTAACCCGTAGGGCACCTCGTCTCACACCGGTGCTGATTAAAAGTCCCAAGTTTCGAGACGGTCGAGAGCAGTCCTTCGAC
CULLIN	sgCUL4B_1	GAATCCCTGGGTTGTAAAGG	GTGTAACCCGTAGGGCACCTCGTCTCACACC	G	GTTTCGAGACGGTCGAGAGCAGTCCTTCGAC	GTGTAACCCGTAGGGCACCTCGTCTCACACCGGAATCCCTGGGTTGTAAAGGGTTTCGAGACGGTCGAGAGCAGTCCTTCGAC
CULLIN	sgCUL4B_10	GTAGATTCAAAACTTCGTGC	GTGTAACCCGTAGGGCACCTCGTCTCACACC	G	GTTTCGAGACGGTCGAGAGCAGTCCTTCGAC	GTGTAACCCGTAGGGCACCTCGTCTCACACCGGTAGATTCAAAACTTCGTGCGTTTCGAGACGGTCGAGAGCAGTCCTTCGAC
CULLIN	sgCUL4B_2	GCTGTTAGCAAAGCTAGAGA	GTGTAACCCGTAGGGCACCTCGTCTCACACC	G	GTTTCGAGACGGTCGAGAGCAGTCCTTCGAC	GTGTAACCCGTAGGGCACCTCGTCTCACACCGGCTGTTAGCAAAGCTAGAGAGTTTCGAGACGGTCGAGAGCAGTCCTTCGAC
CULLIN	sgCUL4B_3	GAATTCGGTTTTCATCAAGG	GTGTAACCCGTAGGGCACCTCGTCTCACACC	G	GTTTCGAGACGGTCGAGAGCAGTCCTTCGAC	GTGTAACCCGTAGGGCACCTCGTCTCACACCGGAATTCGGTTTTCATCAAGGGTTTCGAGACGGTCGAGAGCAGTCCTTCGAC
CULLIN	sgCUL4B_4	TGAGCAGCAGCAGCAGCTGA	GTGTAACCCGTAGGGCACCTCGTCTCACACC	G	GTTTCGAGACGGTCGAGAGCAGTCCTTCGAC	GTGTAACCCGTAGGGCACCTCGTCTCACACCGTGAGCAGCAGCAGCAGCTGAGTTTCGAGACGGTCGAGAGCAGTCCTTCGAC
CULLIN	sgCUL4B_5	GGTGCTGGTATTACCATCAG	GTGTAACCCGTAGGGCACCTCGTCTCACACC	G	GTTTCGAGACGGTCGAGAGCAGTCCTTCGAC	GTGTAACCCGTAGGGCACCTCGTCTCACACCGGGTGCTGGTATTACCATCAGGTTTCGAGACGGTCGAGAGCAGTCCTTCGAC
CULLIN	sgCUL4B_6	TAAAGGAGGAGTGGAAGAGG	GTGTAACCCGTAGGGCACCTCGTCTCACACC	G	GTTTCGAGACGGTCGAGAGCAGTCCTTCGAC	GTGTAACCCGTAGGGCACCTCGTCTCACACCGTAAAGGAGGAGTGGAAGAGGGTTTCGAGACGGTCGAGAGCAGTCCTTCGAC
CULLIN	sgCUL4B_7	GCAGAAGGACGAGGTTGAAG	GTGTAACCCGTAGGGCACCTCGTCTCACACC	G	GTTTCGAGACGGTCGAGAGCAGTCCTTCGAC	GTGTAACCCGTAGGGCACCTCGTCTCACACCGGCAGAAGGACGAGGTTGAAGGTTTCGAGACGGTCGAGAGCAGTCCTTCGAC
CULLIN	sgCUL4B_8	GCTGCGTTTTGAAGACACCC	GTGTAACCCGTAGGGCACCTCGTCTCACACC	G	GTTTCGAGACGGTCGAGAGCAGTCCTTCGAC	GTGTAACCCGTAGGGCACCTCGTCTCACACCGGCTGCGTTTTGAAGACACCCGTTTCGAGACGGTCGAGAGCAGTCCTTCGAC
CULLIN	sgCUL4B_9	AGTTGGTGAAGATGAGGAGG	GTGTAACCCGTAGGGCACCTCGTCTCACACC	G	GTTTCGAGACGGTCGAGAGCAGTCCTTCGAC	GTGTAACCCGTAGGGCACCTCGTCTCACACCGAGTTGGTGAAGATGAGGAGGGTTTCGAGACGGTCGAGAGCAGTCCTTCGAC
CULLIN	sgCUL5_1	GGAATGCTGTGTAAATGCCC	GTGTAACCCGTAGGGCACCTCGTCTCACACC	G	GTTTCGAGACGGTCGAGAGCAGTCCTTCGAC	GTGTAACCCGTAGGGCACCTCGTCTCACACCGGGAATGCTGTGTAAATGCCCGTTTCGAGACGGTCGAGAGCAGTCCTTCGAC
CULLIN	sgCUL5_10	TCACCCAAAGACTTTACAGA	GTGTAACCCGTAGGGCACCTCGTCTCACACC	G	GTTTCGAGACGGTCGAGAGCAGTCCTTCGAC	GTGTAACCCGTAGGGCACCTCGTCTCACACCGTCACCCAAAGACTTTACAGAGTTTCGAGACGGTCGAGAGCAGTCCTTCGAC
CULLIN	sgCUL5_2	GAGGAACATATCATTAGTGC	GTGTAACCCGTAGGGCACCTCGTCTCACACC	G	GTTTCGAGACGGTCGAGAGCAGTCCTTCGAC	GTGTAACCCGTAGGGCACCTCGTCTCACACCGGAGGAACATATCATTAGTGCGTTTCGAGACGGTCGAGAGCAGTCCTTCGAC
CULLIN	sgCUL5_3	GCCAATGTTGAAAGACTTGG	GTGTAACCCGTAGGGCACCTCGTCTCACACC	G	GTTTCGAGACGGTCGAGAGCAGTCCTTCGAC	GTGTAACCCGTAGGGCACCTCGTCTCACACCGGCCAATGTTGAAAGACTTGGGTTTCGAGACGGTCGAGAGCAGTCCTTCGAC
CULLIN	sgCUL5_4	CAATACAGCGAGCTGAAACG	GTGTAACCCGTAGGGCACCTCGTCTCACACC	G	GTTTCGAGACGGTCGAGAGCAGTCCTTCGAC	GTGTAACCCGTAGGGCACCTCGTCTCACACCGCAATACAGCGAGCTGAAACGGTTTCGAGACGGTCGAGAGCAGTCCTTCGAC
CULLIN	sgCUL5_5	ACTCCTGGTTCACTGAGAAG	GTGTAACCCGTAGGGCACCTCGTCTCACACC	G	GTTTCGAGACGGTCGAGAGCAGTCCTTCGAC	GTGTAACCCGTAGGGCACCTCGTCTCACACCGACTCCTGGTTCACTGAGAAGGTTTCGAGACGGTCGAGAGCAGTCCTTCGAC
CULLIN	sgCUL5_6	GTTTGCAGCTCACTACAGAA	GTGTAACCCGTAGGGCACCTCGTCTCACACC	G	GTTTCGAGACGGTCGAGAGCAGTCCTTCGAC	GTGTAACCCGTAGGGCACCTCGTCTCACACCGGTTTGCAGCTCACTACAGAAGTTTCGAGACGGTCGAGAGCAGTCCTTCGAC
CULLIN	sgCUL5_7	ACTACGAATACTAAGAACCC	GTGTAACCCGTAGGGCACCTCGTCTCACACC	G	GTTTCGAGACGGTCGAGAGCAGTCCTTCGAC	GTGTAACCCGTAGGGCACCTCGTCTCACACCGACTACGAATACTAAGAACCCGTTTCGAGACGGTCGAGAGCAGTCCTTCGAC
CULLIN	sgCUL5_8	ATAGGAAGTTGGTATGCCAG	GTGTAACCCGTAGGGCACCTCGTCTCACACC	G	GTTTCGAGACGGTCGAGAGCAGTCCTTCGAC	GTGTAACCCGTAGGGCACCTCGTCTCACACCGATAGGAAGTTGGTATGCCAGGTTTCGAGACGGTCGAGAGCAGTCCTTCGAC
CULLIN	sgCUL5_9	AGCTTGTTTACATAATCCGC	GTGTAACCCGTAGGGCACCTCGTCTCACACC	G	GTTTCGAGACGGTCGAGAGCAGTCCTTCGAC	GTGTAACCCGTAGGGCACCTCGTCTCACACCGAGCTTGTTTACATAATCCGCGTTTCGAGACGGTCGAGAGCAGTCCTTCGAC
CULLIN	sgCUL7_1	GCAGCTGGTGGACTTCCCCG	GTGTAACCCGTAGGGCACCTCGTCTCACACC	G	GTTTCGAGACGGTCGAGAGCAGTCCTTCGAC	GTGTAACCCGTAGGGCACCTCGTCTCACACCGGCAGCTGGTGGACTTCCCCGGTTTCGAGACGGTCGAGAGCAGTCCTTCGAC
CULLIN	sgCUL7_10	GGATCTGGAGAACCTCCTGA	GTGTAACCCGTAGGGCACCTCGTCTCACACC	G	GTTTCGAGACGGTCGAGAGCAGTCCTTCGAC	GTGTAACCCGTAGGGCACCTCGTCTCACACCGGGATCTGGAGAACCTCCTGAGTTTCGAGACGGTCGAGAGCAGTCCTTCGAC
CULLIN	sgCUL7_2	GGGCAGCCTCGTCATCAGGG	GTGTAACCCGTAGGGCACCTCGTCTCACACC	G	GTTTCGAGACGGTCGAGAGCAGTCCTTCGAC	GTGTAACCCGTAGGGCACCTCGTCTCACACCGGGGCAGCCTCGTCATCAGGGGTTTCGAGACGGTCGAGAGCAGTCCTTCGAC
CULLIN	sgCUL7_3	GCCCATCATGGCCCACGCGC	GTGTAACCCGTAGGGCACCTCGTCTCACACC	G	GTTTCGAGACGGTCGAGAGCAGTCCTTCGAC	GTGTAACCCGTAGGGCACCTCGTCTCACACCGGCCCATCATGGCCCACGCGCGTTTCGAGACGGTCGAGAGCAGTCCTTCGAC
CULLIN	sgCUL7_4	ACAGTGCTAGCAGAGCACAG	GTGTAACCCGTAGGGCACCTCGTCTCACACC	G	GTTTCGAGACGGTCGAGAGCAGTCCTTCGAC	GTGTAACCCGTAGGGCACCTCGTCTCACACCGACAGTGCTAGCAGAGCACAGGTTTCGAGACGGTCGAGAGCAGTCCTTCGAC
CULLIN	sgCUL7_5	GAGGCTGGAAGATGGAACCG	GTGTAACCCGTAGGGCACCTCGTCTCACACC	G	GTTTCGAGACGGTCGAGAGCAGTCCTTCGAC	GTGTAACCCGTAGGGCACCTCGTCTCACACCGGAGGCTGGAAGATGGAACCGGTTTCGAGACGGTCGAGAGCAGTCCTTCGAC
CULLIN	sgCUL7_6	GGAGGGCTGAGCCTGGGCAG	GTGTAACCCGTAGGGCACCTCGTCTCACACC	G	GTTTCGAGACGGTCGAGAGCAGTCCTTCGAC	GTGTAACCCGTAGGGCACCTCGTCTCACACCGGGAGGGCTGAGCCTGGGCAGGTTTCGAGACGGTCGAGAGCAGTCCTTCGAC
CULLIN	sgCUL7_7	AAAACGTCTTGACCTCCTGA	GTGTAACCCGTAGGGCACCTCGTCTCACACC	G	GTTTCGAGACGGTCGAGAGCAGTCCTTCGAC	GTGTAACCCGTAGGGCACCTCGTCTCACACCGAAAACGTCTTGACCTCCTGAGTTTCGAGACGGTCGAGAGCAGTCCTTCGAC
CULLIN	sgCUL7_8	GGAGTGTGAACACCTGACCC	GTGTAACCCGTAGGGCACCTCGTCTCACACC	G	GTTTCGAGACGGTCGAGAGCAGTCCTTCGAC	GTGTAACCCGTAGGGCACCTCGTCTCACACCGGGAGTGTGAACACCTGACCCGTTTCGAGACGGTCGAGAGCAGTCCTTCGAC
CULLIN	sgCUL7_9	GAGTTCCCACCACTCAGCCA	GTGTAACCCGTAGGGCACCTCGTCTCACACC	G	GTTTCGAGACGGTCGAGAGCAGTCCTTCGAC	GTGTAACCCGTAGGGCACCTCGTCTCACACCGGAGTTCCCACCACTCAGCCAGTTTCGAGACGGTCGAGAGCAGTCCTTCGAC
DUB	sgALG13_1	GCAAAGCAGCTACACAAAGA	CAGCGCCAATGGGCTTTCGACGTCTCACACC	G	GTTTCGAGACGAGCCGCTTAAGAGCCTGTCG	CAGCGCCAATGGGCTTTCGACGTCTCACACCGGCAAAGCAGCTACACAAAGAGTTTCGAGACGAGCCGCTTAAGAGCCTGTCG
DUB	sgALG13_10	GTCGGGGATATGGGATGCCC	CAGCGCCAATGGGCTTTCGACGTCTCACACC	G	GTTTCGAGACGAGCCGCTTAAGAGCCTGTCG	CAGCGCCAATGGGCTTTCGACGTCTCACACCGGTCGGGGATATGGGATGCCCGTTTCGAGACGAGCCGCTTAAGAGCCTGTCG
DUB	sgALG13_2	GAACAATCATCAGCTGGAAC	CAGCGCCAATGGGCTTTCGACGTCTCACACC	G	GTTTCGAGACGAGCCGCTTAAGAGCCTGTCG	CAGCGCCAATGGGCTTTCGACGTCTCACACCGGAACAATCATCAGCTGGAACGTTTCGAGACGAGCCGCTTAAGAGCCTGTCG
DUB	sgALG13_3	AATGAGGTCGTCAAAGCTGG	CAGCGCCAATGGGCTTTCGACGTCTCACACC	G	GTTTCGAGACGAGCCGCTTAAGAGCCTGTCG	CAGCGCCAATGGGCTTTCGACGTCTCACACCGAATGAGGTCGTCAAAGCTGGGTTTCGAGACGAGCCGCTTAAGAGCCTGTCG
DUB	sgALG13_4	GCAAATTGGTAGAGGAACGG	CAGCGCCAATGGGCTTTCGACGTCTCACACC	G	GTTTCGAGACGAGCCGCTTAAGAGCCTGTCG	CAGCGCCAATGGGCTTTCGACGTCTCACACCGGCAAATTGGTAGAGGAACGGGTTTCGAGACGAGCCGCTTAAGAGCCTGTCG
DUB	sgALG13_5	AGGATGGGTAGCAGTAACAA	CAGCGCCAATGGGCTTTCGACGTCTCACACC	G	GTTTCGAGACGAGCCGCTTAAGAGCCTGTCG	CAGCGCCAATGGGCTTTCGACGTCTCACACCGAGGATGGGTAGCAGTAACAAGTTTCGAGACGAGCCGCTTAAGAGCCTGTCG
DUB	sgALG13_6	GGAACGGTTGGGAGATCCCA	CAGCGCCAATGGGCTTTCGACGTCTCACACC	G	GTTTCGAGACGAGCCGCTTAAGAGCCTGTCG	CAGCGCCAATGGGCTTTCGACGTCTCACACCGGGAACGGTTGGGAGATCCCAGTTTCGAGACGAGCCGCTTAAGAGCCTGTCG
DUB	sgALG13_7	GAGGTTACCAGAAAATGCCT	CAGCGCCAATGGGCTTTCGACGTCTCACACC	G	GTTTCGAGACGAGCCGCTTAAGAGCCTGTCG	CAGCGCCAATGGGCTTTCGACGTCTCACACCGGAGGTTACCAGAAAATGCCTGTTTCGAGACGAGCCGCTTAAGAGCCTGTCG
DUB	sgALG13_8	GGAACGGTTTGATCTACCAG	CAGCGCCAATGGGCTTTCGACGTCTCACACC	G	GTTTCGAGACGAGCCGCTTAAGAGCCTGTCG	CAGCGCCAATGGGCTTTCGACGTCTCACACCGGGAACGGTTTGATCTACCAGGTTTCGAGACGAGCCGCTTAAGAGCCTGTCG
DUB	sgALG13_9	GCAATGGACTTGGCTTGCCC	CAGCGCCAATGGGCTTTCGACGTCTCACACC	G	GTTTCGAGACGAGCCGCTTAAGAGCCTGTCG	CAGCGCCAATGGGCTTTCGACGTCTCACACCGGCAATGGACTTGGCTTGCCCGTTTCGAGACGAGCCGCTTAAGAGCCTGTCG
DUB	sgATXN3_1	CGAGTGTTAGAAGCAAATGA	CAGCGCCAATGGGCTTTCGACGTCTCACACC	G	GTTTCGAGACGAGCCGCTTAAGAGCCTGTCG	CAGCGCCAATGGGCTTTCGACGTCTCACACCGCGAGTGTTAGAAGCAAATGAGTTTCGAGACGAGCCGCTTAAGAGCCTGTCG
DUB	sgATXN3_10	AGAGTTCACATCCATGTGAA	CAGCGCCAATGGGCTTTCGACGTCTCACACC	G	GTTTCGAGACGAGCCGCTTAAGAGCCTGTCG	CAGCGCCAATGGGCTTTCGACGTCTCACACCGAGAGTTCACATCCATGTGAAGTTTCGAGACGAGCCGCTTAAGAGCCTGTCG
DUB	sgATXN3_2	AATGTTAGACGAAGATGAGG	CAGCGCCAATGGGCTTTCGACGTCTCACACC	G	GTTTCGAGACGAGCCGCTTAAGAGCCTGTCG	CAGCGCCAATGGGCTTTCGACGTCTCACACCGAATGTTAGACGAAGATGAGGGTTTCGAGACGAGCCGCTTAAGAGCCTGTCG
DUB	sgATXN3_3	AAGATGAGGAGGATTTGCAG	CAGCGCCAATGGGCTTTCGACGTCTCACACC	G	GTTTCGAGACGAGCCGCTTAAGAGCCTGTCG	CAGCGCCAATGGGCTTTCGACGTCTCACACCGAAGATGAGGAGGATTTGCAGGTTTCGAGACGAGCCGCTTAAGAGCCTGTCG
DUB	sgATXN3_4	ATGAGGAAGCAGATCTCCGC	CAGCGCCAATGGGCTTTCGACGTCTCACACC	G	GTTTCGAGACGAGCCGCTTAAGAGCCTGTCG	CAGCGCCAATGGGCTTTCGACGTCTCACACCGATGAGGAAGCAGATCTCCGCGTTTCGAGACGAGCCGCTTAAGAGCCTGTCG
DUB	sgATXN3_5	CCCAAGTGCTCCTGAACTGG	CAGCGCCAATGGGCTTTCGACGTCTCACACC	G	GTTTCGAGACGAGCCGCTTAAGAGCCTGTCG	CAGCGCCAATGGGCTTTCGACGTCTCACACCGCCCAAGTGCTCCTGAACTGGGTTTCGAGACGAGCCGCTTAAGAGCCTGTCG
DUB	sgATXN3_6	CTGGTGGCTGGCCTTTCACA	CAGCGCCAATGGGCTTTCGACGTCTCACACC	G	GTTTCGAGACGAGCCGCTTAAGAGCCTGTCG	CAGCGCCAATGGGCTTTCGACGTCTCACACCGCTGGTGGCTGGCCTTTCACAGTTTCGAGACGAGCCGCTTAAGAGCCTGTCG
DUB	sgATXN3_7	CAAGATATGACACAGACATC	CAGCGCCAATGGGCTTTCGACGTCTCACACC	G	GTTTCGAGACGAGCCGCTTAAGAGCCTGTCG	CAGCGCCAATGGGCTTTCGACGTCTCACACCGCAAGATATGACACAGACATCGTTTCGAGACGAGCCGCTTAAGAGCCTGTCG
DUB	sgATXN3_8	TAGAGTCCATAAAACAGACC	CAGCGCCAATGGGCTTTCGACGTCTCACACC	G	GTTTCGAGACGAGCCGCTTAAGAGCCTGTCG	CAGCGCCAATGGGCTTTCGACGTCTCACACCGTAGAGTCCATAAAACAGACCGTTTCGAGACGAGCCGCTTAAGAGCCTGTCG
DUB	sgATXN3_9	TACTTAGCTGAATAGCCCTG	CAGCGCCAATGGGCTTTCGACGTCTCACACC	G	GTTTCGAGACGAGCCGCTTAAGAGCCTGTCG	CAGCGCCAATGGGCTTTCGACGTCTCACACCGTACTTAGCTGAATAGCCCTGGTTTCGAGACGAGCCGCTTAAGAGCCTGTCG
DUB	sgATXN3L_1	AACATCAGACCAAGATGAGG	CAGCGCCAATGGGCTTTCGACGTCTCACACC	G	GTTTCGAGACGAGCCGCTTAAGAGCCTGTCG	CAGCGCCAATGGGCTTTCGACGTCTCACACCGAACATCAGACCAAGATGAGGGTTTCGAGACGAGCCGCTTAAGAGCCTGTCG
DUB	sgATXN3L_10	TAAGCAATGCCTTGAAGTTC	CAGCGCCAATGGGCTTTCGACGTCTCACACC	G	GTTTCGAGACGAGCCGCTTAAGAGCCTGTCG	CAGCGCCAATGGGCTTTCGACGTCTCACACCGTAAGCAATGCCTTGAAGTTCGTTTCGAGACGAGCCGCTTAAGAGCCTGTCG
DUB	sgATXN3L_2	AAGATGAGGAGGATTTTCAG	CAGCGCCAATGGGCTTTCGACGTCTCACACC	G	GTTTCGAGACGAGCCGCTTAAGAGCCTGTCG	CAGCGCCAATGGGCTTTCGACGTCTCACACCGAAGATGAGGAGGATTTTCAGGTTTCGAGACGAGCCGCTTAAGAGCCTGTCG
DUB	sgATXN3L_3	ACAGCAGCCTTCAGAAAACA	CAGCGCCAATGGGCTTTCGACGTCTCACACC	G	GTTTCGAGACGAGCCGCTTAAGAGCCTGTCG	CAGCGCCAATGGGCTTTCGACGTCTCACACCGACAGCAGCCTTCAGAAAACAGTTTCGAGACGAGCCGCTTAAGAGCCTGTCG
DUB	sgATXN3L_4	GATCATCAGTGTCGAAGAGA	CAGCGCCAATGGGCTTTCGACGTCTCACACC	G	GTTTCGAGACGAGCCGCTTAAGAGCCTGTCG	CAGCGCCAATGGGCTTTCGACGTCTCACACCGGATCATCAGTGTCGAAGAGAGTTTCGAGACGAGCCGCTTAAGAGCCTGTCG
DUB	sgATXN3L_5	ACAGTTCATACCTACACGAA	CAGCGCCAATGGGCTTTCGACGTCTCACACC	G	GTTTCGAGACGAGCCGCTTAAGAGCCTGTCG	CAGCGCCAATGGGCTTTCGACGTCTCACACCGACAGTTCATACCTACACGAAGTTTCGAGACGAGCCGCTTAAGAGCCTGTCG
DUB	sgATXN3L_6	GCAACAACAGTCAGATCTGC	CAGCGCCAATGGGCTTTCGACGTCTCACACC	G	GTTTCGAGACGAGCCGCTTAAGAGCCTGTCG	CAGCGCCAATGGGCTTTCGACGTCTCACACCGGCAACAACAGTCAGATCTGCGTTTCGAGACGAGCCGCTTAAGAGCCTGTCG
DUB	sgATXN3L_7	TCAGACAGTGCTGAGCACAC	CAGCGCCAATGGGCTTTCGACGTCTCACACC	G	GTTTCGAGACGAGCCGCTTAAGAGCCTGTCG	CAGCGCCAATGGGCTTTCGACGTCTCACACCGTCAGACAGTGCTGAGCACACGTTTCGAGACGAGCCGCTTAAGAGCCTGTCG
DUB	sgATXN3L_8	CTCAGTGATGACATCAGTGA	CAGCGCCAATGGGCTTTCGACGTCTCACACC	G	GTTTCGAGACGAGCCGCTTAAGAGCCTGTCG	CAGCGCCAATGGGCTTTCGACGTCTCACACCGCTCAGTGATGACATCAGTGAGTTTCGAGACGAGCCGCTTAAGAGCCTGTCG
DUB	sgATXN3L_9	ATCGAGCCAAGAAATTTGCA	CAGCGCCAATGGGCTTTCGACGTCTCACACC	G	GTTTCGAGACGAGCCGCTTAAGAGCCTGTCG	CAGCGCCAATGGGCTTTCGACGTCTCACACCGATCGAGCCAAGAAATTTGCAGTTTCGAGACGAGCCGCTTAAGAGCCTGTCG
DUB	sgBAP1_1	AGTGGACAGACAAGGCCCGG	CAGCGCCAATGGGCTTTCGACGTCTCACACC	G	GTTTCGAGACGAGCCGCTTAAGAGCCTGTCG	CAGCGCCAATGGGCTTTCGACGTCTCACACCGAGTGGACAGACAAGGCCCGGGTTTCGAGACGAGCCGCTTAAGAGCCTGTCG
DUB	sgBAP1_10	TGAGGCGTGCCTCAAGGAGG	CAGCGCCAATGGGCTTTCGACGTCTCACACC	G	GTTTCGAGACGAGCCGCTTAAGAGCCTGTCG	CAGCGCCAATGGGCTTTCGACGTCTCACACCGTGAGGCGTGCCTCAAGGAGGGTTTCGAGACGAGCCGCTTAAGAGCCTGTCG
DUB	sgBAP1_2	GAACCGTCAGACAGTACTAG	CAGCGCCAATGGGCTTTCGACGTCTCACACC	G	GTTTCGAGACGAGCCGCTTAAGAGCCTGTCG	CAGCGCCAATGGGCTTTCGACGTCTCACACCGGAACCGTCAGACAGTACTAGGTTTCGAGACGAGCCGCTTAAGAGCCTGTCG
DUB	sgBAP1_3	GGCGGACTGGAACTCGGCTG	CAGCGCCAATGGGCTTTCGACGTCTCACACC	G	GTTTCGAGACGAGCCGCTTAAGAGCCTGTCG	CAGCGCCAATGGGCTTTCGACGTCTCACACCGGGCGGACTGGAACTCGGCTGGTTTCGAGACGAGCCGCTTAAGAGCCTGTCG
DUB	sgBAP1_4	TGACTATGAGGATGACGAGG	CAGCGCCAATGGGCTTTCGACGTCTCACACC	G	GTTTCGAGACGAGCCGCTTAAGAGCCTGTCG	CAGCGCCAATGGGCTTTCGACGTCTCACACCGTGACTATGAGGATGACGAGGGTTTCGAGACGAGCCGCTTAAGAGCCTGTCG
DUB	sgBAP1_5	GAAGGGAACAGGGAAGCCAG	CAGCGCCAATGGGCTTTCGACGTCTCACACC	G	GTTTCGAGACGAGCCGCTTAAGAGCCTGTCG	CAGCGCCAATGGGCTTTCGACGTCTCACACCGGAAGGGAACAGGGAAGCCAGGTTTCGAGACGAGCCGCTTAAGAGCCTGTCG
DUB	sgBAP1_6	GAAGCTCAAAGAGTCCCAGA	CAGCGCCAATGGGCTTTCGACGTCTCACACC	G	GTTTCGAGACGAGCCGCTTAAGAGCCTGTCG	CAGCGCCAATGGGCTTTCGACGTCTCACACCGGAAGCTCAAAGAGTCCCAGAGTTTCGAGACGAGCCGCTTAAGAGCCTGTCG
DUB	sgBAP1_7	GAGCGGATAGGCGAGCGCAG	CAGCGCCAATGGGCTTTCGACGTCTCACACC	G	GTTTCGAGACGAGCCGCTTAAGAGCCTGTCG	CAGCGCCAATGGGCTTTCGACGTCTCACACCGGAGCGGATAGGCGAGCGCAGGTTTCGAGACGAGCCGCTTAAGAGCCTGTCG
DUB	sgBAP1_8	ACAGGGCTGGAGGGCCGCGT	CAGCGCCAATGGGCTTTCGACGTCTCACACC	G	GTTTCGAGACGAGCCGCTTAAGAGCCTGTCG	CAGCGCCAATGGGCTTTCGACGTCTCACACCGACAGGGCTGGAGGGCCGCGTGTTTCGAGACGAGCCGCTTAAGAGCCTGTCG
DUB	sgBAP1_9	CCAGGGGTCCAGCAGCCCAG	CAGCGCCAATGGGCTTTCGACGTCTCACACC	G	GTTTCGAGACGAGCCGCTTAAGAGCCTGTCG	CAGCGCCAATGGGCTTTCGACGTCTCACACCGCCAGGGGTCCAGCAGCCCAGGTTTCGAGACGAGCCGCTTAAGAGCCTGTCG
DUB	sgBRCC3_1	AATGGGGCTGTGCATAGGGG	CAGCGCCAATGGGCTTTCGACGTCTCACACC	G	GTTTCGAGACGAGCCGCTTAAGAGCCTGTCG	CAGCGCCAATGGGCTTTCGACGTCTCACACCGAATGGGGCTGTGCATAGGGGGTTTCGAGACGAGCCGCTTAAGAGCCTGTCG
DUB	sgBRCC3_10	CCTTCTCTGTGCTCAGAGCG	CAGCGCCAATGGGCTTTCGACGTCTCACACC	G	GTTTCGAGACGAGCCGCTTAAGAGCCTGTCG	CAGCGCCAATGGGCTTTCGACGTCTCACACCGCCTTCTCTGTGCTCAGAGCGGTTTCGAGACGAGCCGCTTAAGAGCCTGTCG
DUB	sgBRCC3_2	GAGCGTGGTTGAGACAAACG	CAGCGCCAATGGGCTTTCGACGTCTCACACC	G	GTTTCGAGACGAGCCGCTTAAGAGCCTGTCG	CAGCGCCAATGGGCTTTCGACGTCTCACACCGGAGCGTGGTTGAGACAAACGGTTTCGAGACGAGCCGCTTAAGAGCCTGTCG
DUB	sgBRCC3_3	GGTGGTGCAGGCGGTGCAGG	CAGCGCCAATGGGCTTTCGACGTCTCACACC	G	GTTTCGAGACGAGCCGCTTAAGAGCCTGTCG	CAGCGCCAATGGGCTTTCGACGTCTCACACCGGGTGGTGCAGGCGGTGCAGGGTTTCGAGACGAGCCGCTTAAGAGCCTGTCG
DUB	sgBRCC3_4	GGCCAAGATGGCGGTGCAGG	CAGCGCCAATGGGCTTTCGACGTCTCACACC	G	GTTTCGAGACGAGCCGCTTAAGAGCCTGTCG	CAGCGCCAATGGGCTTTCGACGTCTCACACCGGGCCAAGATGGCGGTGCAGGGTTTCGAGACGAGCCGCTTAAGAGCCTGTCG
DUB	sgBRCC3_5	GAAGCTGCAGACAGCTGCTC	CAGCGCCAATGGGCTTTCGACGTCTCACACC	G	GTTTCGAGACGAGCCGCTTAAGAGCCTGTCG	CAGCGCCAATGGGCTTTCGACGTCTCACACCGGAAGCTGCAGACAGCTGCTCGTTTCGAGACGAGCCGCTTAAGAGCCTGTCG
DUB	sgBRCC3_6	AGGAGCAGGATGCGTATAGG	CAGCGCCAATGGGCTTTCGACGTCTCACACC	G	GTTTCGAGACGAGCCGCTTAAGAGCCTGTCG	CAGCGCCAATGGGCTTTCGACGTCTCACACCGAGGAGCAGGATGCGTATAGGGTTTCGAGACGAGCCGCTTAAGAGCCTGTCG
DUB	sgBRCC3_7	CAGAGAAGGAGGAAGTAATG	CAGCGCCAATGGGCTTTCGACGTCTCACACC	G	GTTTCGAGACGAGCCGCTTAAGAGCCTGTCG	CAGCGCCAATGGGCTTTCGACGTCTCACACCGCAGAGAAGGAGGAAGTAATGGTTTCGAGACGAGCCGCTTAAGAGCCTGTCG
DUB	sgBRCC3_8	GCTCTGGAGAAATTTCTACT	CAGCGCCAATGGGCTTTCGACGTCTCACACC	G	GTTTCGAGACGAGCCGCTTAAGAGCCTGTCG	CAGCGCCAATGGGCTTTCGACGTCTCACACCGGCTCTGGAGAAATTTCTACTGTTTCGAGACGAGCCGCTTAAGAGCCTGTCG
DUB	sgBRCC3_9	ACTGTTTGGCCTTCACATGT	CAGCGCCAATGGGCTTTCGACGTCTCACACC	G	GTTTCGAGACGAGCCGCTTAAGAGCCTGTCG	CAGCGCCAATGGGCTTTCGACGTCTCACACCGACTGTTTGGCCTTCACATGTGTTTCGAGACGAGCCGCTTAAGAGCCTGTCG
DUB	sgCOPS5_1	ACAGCAGCAAGAAATCCTGG	CAGCGCCAATGGGCTTTCGACGTCTCACACC	G	GTTTCGAGACGAGCCGCTTAAGAGCCTGTCG	CAGCGCCAATGGGCTTTCGACGTCTCACACCGACAGCAGCAAGAAATCCTGGGTTTCGAGACGAGCCGCTTAAGAGCCTGTCG
DUB	sgCOPS5_10	CCAACAAGAACAATATCCGC	CAGCGCCAATGGGCTTTCGACGTCTCACACC	G	GTTTCGAGACGAGCCGCTTAAGAGCCTGTCG	CAGCGCCAATGGGCTTTCGACGTCTCACACCGCCAACAAGAACAATATCCGCGTTTCGAGACGAGCCGCTTAAGAGCCTGTCG
DUB	sgCOPS5_2	GTACTGCAAAATCTCAGCAT	CAGCGCCAATGGGCTTTCGACGTCTCACACC	G	GTTTCGAGACGAGCCGCTTAAGAGCCTGTCG	CAGCGCCAATGGGCTTTCGACGTCTCACACCGGTACTGCAAAATCTCAGCATGTTTCGAGACGAGCCGCTTAAGAGCCTGTCG
DUB	sgCOPS5_3	GTGATGCATGCCAGATCGGG	CAGCGCCAATGGGCTTTCGACGTCTCACACC	G	GTTTCGAGACGAGCCGCTTAAGAGCCTGTCG	CAGCGCCAATGGGCTTTCGACGTCTCACACCGGTGATGCATGCCAGATCGGGGTTTCGAGACGAGCCGCTTAAGAGCCTGTCG
DUB	sgCOPS5_4	GGGTGGTATCATAGCCACCC	CAGCGCCAATGGGCTTTCGACGTCTCACACC	G	GTTTCGAGACGAGCCGCTTAAGAGCCTGTCG	CAGCGCCAATGGGCTTTCGACGTCTCACACCGGGGTGGTATCATAGCCACCCGTTTCGAGACGAGCCGCTTAAGAGCCTGTCG
DUB	sgCOPS5_5	CAAATCAAAGACCTGACCAG	CAGCGCCAATGGGCTTTCGACGTCTCACACC	G	GTTTCGAGACGAGCCGCTTAAGAGCCTGTCG	CAGCGCCAATGGGCTTTCGACGTCTCACACCGCAAATCAAAGACCTGACCAGGTTTCGAGACGAGCCGCTTAAGAGCCTGTCG
DUB	sgCOPS5_6	GGAACTGGCCAACAACATGC	CAGCGCCAATGGGCTTTCGACGTCTCACACC	G	GTTTCGAGACGAGCCGCTTAAGAGCCTGTCG	CAGCGCCAATGGGCTTTCGACGTCTCACACCGGGAACTGGCCAACAACATGCGTTTCGAGACGAGCCGCTTAAGAGCCTGTCG
DUB	sgCOPS5_7	GCCTTGAAAATGCAATCGGG	CAGCGCCAATGGGCTTTCGACGTCTCACACC	G	GTTTCGAGACGAGCCGCTTAAGAGCCTGTCG	CAGCGCCAATGGGCTTTCGACGTCTCACACCGGCCTTGAAAATGCAATCGGGGTTTCGAGACGAGCCGCTTAAGAGCCTGTCG
DUB	sgCOPS5_8	AAAGCCAGCAGCCATAGCCA	CAGCGCCAATGGGCTTTCGACGTCTCACACC	G	GTTTCGAGACGAGCCGCTTAAGAGCCTGTCG	CAGCGCCAATGGGCTTTCGACGTCTCACACCGAAAGCCAGCAGCCATAGCCAGTTTCGAGACGAGCCGCTTAAGAGCCTGTCG
DUB	sgCOPS5_9	CCAGGAACCATTTGTAGCAG	CAGCGCCAATGGGCTTTCGACGTCTCACACC	G	GTTTCGAGACGAGCCGCTTAAGAGCCTGTCG	CAGCGCCAATGGGCTTTCGACGTCTCACACCGCCAGGAACCATTTGTAGCAGGTTTCGAGACGAGCCGCTTAAGAGCCTGTCG
DUB	sgCOPS6_1	GGGCGCGGGGAAAATGGCGG	CAGCGCCAATGGGCTTTCGACGTCTCACACC	G	GTTTCGAGACGAGCCGCTTAAGAGCCTGTCG	CAGCGCCAATGGGCTTTCGACGTCTCACACCGGGGCGCGGGGAAAATGGCGGGTTTCGAGACGAGCCGCTTAAGAGCCTGTCG
DUB	sgCOPS6_10	GACCGGAGGAAGCAGCGGGA	CAGCGCCAATGGGCTTTCGACGTCTCACACC	G	GTTTCGAGACGAGCCGCTTAAGAGCCTGTCG	CAGCGCCAATGGGCTTTCGACGTCTCACACCGGACCGGAGGAAGCAGCGGGAGTTTCGAGACGAGCCGCTTAAGAGCCTGTCG
DUB	sgCOPS6_2	GCAGCTACGAACGGGACCGG	CAGCGCCAATGGGCTTTCGACGTCTCACACC	G	GTTTCGAGACGAGCCGCTTAAGAGCCTGTCG	CAGCGCCAATGGGCTTTCGACGTCTCACACCGGCAGCTACGAACGGGACCGGGTTTCGAGACGAGCCGCTTAAGAGCCTGTCG
DUB	sgCOPS6_3	GCATGCGCTCCCAGGAGGGG	CAGCGCCAATGGGCTTTCGACGTCTCACACC	G	GTTTCGAGACGAGCCGCTTAAGAGCCTGTCG	CAGCGCCAATGGGCTTTCGACGTCTCACACCGGCATGCGCTCCCAGGAGGGGGTTTCGAGACGAGCCGCTTAAGAGCCTGTCG
DUB	sgCOPS6_4	GACAAGGGGATGGAGAGCGA	CAGCGCCAATGGGCTTTCGACGTCTCACACC	G	GTTTCGAGACGAGCCGCTTAAGAGCCTGTCG	CAGCGCCAATGGGCTTTCGACGTCTCACACCGGACAAGGGGATGGAGAGCGAGTTTCGAGACGAGCCGCTTAAGAGCCTGTCG
DUB	sgCOPS6_5	GAGATGTTGAGAATGACAAG	CAGCGCCAATGGGCTTTCGACGTCTCACACC	G	GTTTCGAGACGAGCCGCTTAAGAGCCTGTCG	CAGCGCCAATGGGCTTTCGACGTCTCACACCGGAGATGTTGAGAATGACAAGGTTTCGAGACGAGCCGCTTAAGAGCCTGTCG
DUB	sgCOPS6_6	TGAGCTGCTGTCCCACACCG	CAGCGCCAATGGGCTTTCGACGTCTCACACC	G	GTTTCGAGACGAGCCGCTTAAGAGCCTGTCG	CAGCGCCAATGGGCTTTCGACGTCTCACACCGTGAGCTGCTGTCCCACACCGGTTTCGAGACGAGCCGCTTAAGAGCCTGTCG
DUB	sgCOPS6_7	CGAATGACAGCAACAGGCAG	CAGCGCCAATGGGCTTTCGACGTCTCACACC	G	GTTTCGAGACGAGCCGCTTAAGAGCCTGTCG	CAGCGCCAATGGGCTTTCGACGTCTCACACCGCGAATGACAGCAACAGGCAGGTTTCGAGACGAGCCGCTTAAGAGCCTGTCG
DUB	sgCOPS6_8	ACAGAGCATAGGCCTCCCGC	CAGCGCCAATGGGCTTTCGACGTCTCACACC	G	GTTTCGAGACGAGCCGCTTAAGAGCCTGTCG	CAGCGCCAATGGGCTTTCGACGTCTCACACCGACAGAGCATAGGCCTCCCGCGTTTCGAGACGAGCCGCTTAAGAGCCTGTCG
DUB	sgCOPS6_9	GAGACAGTGACACAGAGCAT	CAGCGCCAATGGGCTTTCGACGTCTCACACC	G	GTTTCGAGACGAGCCGCTTAAGAGCCTGTCG	CAGCGCCAATGGGCTTTCGACGTCTCACACCGGAGACAGTGACACAGAGCATGTTTCGAGACGAGCCGCTTAAGAGCCTGTCG
DUB	sgCYLD_1	AAAGCTCCTTAAAGTACCGA	CAGCGCCAATGGGCTTTCGACGTCTCACACC	G	GTTTCGAGACGAGCCGCTTAAGAGCCTGTCG	CAGCGCCAATGGGCTTTCGACGTCTCACACCGAAAGCTCCTTAAAGTACCGAGTTTCGAGACGAGCCGCTTAAGAGCCTGTCG
DUB	sgCYLD_10	GACTGGGCTGACAGAGAAAG	CAGCGCCAATGGGCTTTCGACGTCTCACACC	G	GTTTCGAGACGAGCCGCTTAAGAGCCTGTCG	CAGCGCCAATGGGCTTTCGACGTCTCACACCGGACTGGGCTGACAGAGAAAGGTTTCGAGACGAGCCGCTTAAGAGCCTGTCG
DUB	sgCYLD_2	TAAAGGCCTCCAAATAGACG	CAGCGCCAATGGGCTTTCGACGTCTCACACC	G	GTTTCGAGACGAGCCGCTTAAGAGCCTGTCG	CAGCGCCAATGGGCTTTCGACGTCTCACACCGTAAAGGCCTCCAAATAGACGGTTTCGAGACGAGCCGCTTAAGAGCCTGTCG
DUB	sgCYLD_3	ACTGTCCTCTCTGCTAACAG	CAGCGCCAATGGGCTTTCGACGTCTCACACC	G	GTTTCGAGACGAGCCGCTTAAGAGCCTGTCG	CAGCGCCAATGGGCTTTCGACGTCTCACACCGACTGTCCTCTCTGCTAACAGGTTTCGAGACGAGCCGCTTAAGAGCCTGTCG
DUB	sgCYLD_4	AGAGTGTGACGCAGGAAAGG	CAGCGCCAATGGGCTTTCGACGTCTCACACC	G	GTTTCGAGACGAGCCGCTTAAGAGCCTGTCG	CAGCGCCAATGGGCTTTCGACGTCTCACACCGAGAGTGTGACGCAGGAAAGGGTTTCGAGACGAGCCGCTTAAGAGCCTGTCG
DUB	sgCYLD_5	GGATTACCCCATAGAAAGGA	CAGCGCCAATGGGCTTTCGACGTCTCACACC	G	GTTTCGAGACGAGCCGCTTAAGAGCCTGTCG	CAGCGCCAATGGGCTTTCGACGTCTCACACCGGGATTACCCCATAGAAAGGAGTTTCGAGACGAGCCGCTTAAGAGCCTGTCG
DUB	sgCYLD_6	GAAATACCGAGTGCCTCTGA	CAGCGCCAATGGGCTTTCGACGTCTCACACC	G	GTTTCGAGACGAGCCGCTTAAGAGCCTGTCG	CAGCGCCAATGGGCTTTCGACGTCTCACACCGGAAATACCGAGTGCCTCTGAGTTTCGAGACGAGCCGCTTAAGAGCCTGTCG
DUB	sgCYLD_7	GCATTGGAAAGTGATTACGC	CAGCGCCAATGGGCTTTCGACGTCTCACACC	G	GTTTCGAGACGAGCCGCTTAAGAGCCTGTCG	CAGCGCCAATGGGCTTTCGACGTCTCACACCGGCATTGGAAAGTGATTACGCGTTTCGAGACGAGCCGCTTAAGAGCCTGTCG
DUB	sgCYLD_8	GTGGTCAGTGAGTTCACAGG	CAGCGCCAATGGGCTTTCGACGTCTCACACC	G	GTTTCGAGACGAGCCGCTTAAGAGCCTGTCG	CAGCGCCAATGGGCTTTCGACGTCTCACACCGGTGGTCAGTGAGTTCACAGGGTTTCGAGACGAGCCGCTTAAGAGCCTGTCG
DUB	sgCYLD_9	AGAGTGGAATCTGTTCTCGG	CAGCGCCAATGGGCTTTCGACGTCTCACACC	G	GTTTCGAGACGAGCCGCTTAAGAGCCTGTCG	CAGCGCCAATGGGCTTTCGACGTCTCACACCGAGAGTGGAATCTGTTCTCGGGTTTCGAGACGAGCCGCTTAAGAGCCTGTCG
DUB	sgEIF3F_1	TACGACACTGAACGCATCGG	CAGCGCCAATGGGCTTTCGACGTCTCACACC	G	GTTTCGAGACGAGCCGCTTAAGAGCCTGTCG	CAGCGCCAATGGGCTTTCGACGTCTCACACCGTACGACACTGAACGCATCGGGTTTCGAGACGAGCCGCTTAAGAGCCTGTCG
DUB	sgEIF3F_10	CCTCTCGGCTGTAGTACTCG	CAGCGCCAATGGGCTTTCGACGTCTCACACC	G	GTTTCGAGACGAGCCGCTTAAGAGCCTGTCG	CAGCGCCAATGGGCTTTCGACGTCTCACACCGCCTCTCGGCTGTAGTACTCGGTTTCGAGACGAGCCGCTTAAGAGCCTGTCG
DUB	sgEIF3F_2	GTTGCAGCCGCTGCTGCCGC	CAGCGCCAATGGGCTTTCGACGTCTCACACC	G	GTTTCGAGACGAGCCGCTTAAGAGCCTGTCG	CAGCGCCAATGGGCTTTCGACGTCTCACACCGGTTGCAGCCGCTGCTGCCGCGTTTCGAGACGAGCCGCTTAAGAGCCTGTCG
DUB	sgEIF3F_3	TCCATTTCACAGGTACGCTA	CAGCGCCAATGGGCTTTCGACGTCTCACACC	G	GTTTCGAGACGAGCCGCTTAAGAGCCTGTCG	CAGCGCCAATGGGCTTTCGACGTCTCACACCGTCCATTTCACAGGTACGCTAGTTTCGAGACGAGCCGCTTAAGAGCCTGTCG
DUB	sgEIF3F_4	AGACTGTGGTCACCTGACGT	CAGCGCCAATGGGCTTTCGACGTCTCACACC	G	GTTTCGAGACGAGCCGCTTAAGAGCCTGTCG	CAGCGCCAATGGGCTTTCGACGTCTCACACCGAGACTGTGGTCACCTGACGTGTTTCGAGACGAGCCGCTTAAGAGCCTGTCG
DUB	sgEIF3F_5	GCAATATGCAGAGGATGTAC	CAGCGCCAATGGGCTTTCGACGTCTCACACC	G	GTTTCGAGACGAGCCGCTTAAGAGCCTGTCG	CAGCGCCAATGGGCTTTCGACGTCTCACACCGGCAATATGCAGAGGATGTACGTTTCGAGACGAGCCGCTTAAGAGCCTGTCG
DUB	sgEIF3F_6	CTCAGACCCTGCGGCAGCAG	CAGCGCCAATGGGCTTTCGACGTCTCACACC	G	GTTTCGAGACGAGCCGCTTAAGAGCCTGTCG	CAGCGCCAATGGGCTTTCGACGTCTCACACCGCTCAGACCCTGCGGCAGCAGGTTTCGAGACGAGCCGCTTAAGAGCCTGTCG
DUB	sgEIF3F_7	TGAGCATCAAAGCCTACGTC	CAGCGCCAATGGGCTTTCGACGTCTCACACC	G	GTTTCGAGACGAGCCGCTTAAGAGCCTGTCG	CAGCGCCAATGGGCTTTCGACGTCTCACACCGTGAGCATCAAAGCCTACGTCGTTTCGAGACGAGCCGCTTAAGAGCCTGTCG
DUB	sgEIF3F_8	GCACTTTAATGGGAGTCCCT	CAGCGCCAATGGGCTTTCGACGTCTCACACC	G	GTTTCGAGACGAGCCGCTTAAGAGCCTGTCG	CAGCGCCAATGGGCTTTCGACGTCTCACACCGGCACTTTAATGGGAGTCCCTGTTTCGAGACGAGCCGCTTAAGAGCCTGTCG
DUB	sgEIF3F_9	CCTCCCCAACTTACCAGCCC	CAGCGCCAATGGGCTTTCGACGTCTCACACC	G	GTTTCGAGACGAGCCGCTTAAGAGCCTGTCG	CAGCGCCAATGGGCTTTCGACGTCTCACACCGCCTCCCCAACTTACCAGCCCGTTTCGAGACGAGCCGCTTAAGAGCCTGTCG
DUB	sgEIF3H_1	GGCGGTGGAGCTGGAAGAGG	CAGCGCCAATGGGCTTTCGACGTCTCACACC	G	GTTTCGAGACGAGCCGCTTAAGAGCCTGTCG	CAGCGCCAATGGGCTTTCGACGTCTCACACCGGGCGGTGGAGCTGGAAGAGGGTTTCGAGACGAGCCGCTTAAGAGCCTGTCG
DUB	sgEIF3H_10	CTGAGAGTCCAGGAGTGCCC	CAGCGCCAATGGGCTTTCGACGTCTCACACC	G	GTTTCGAGACGAGCCGCTTAAGAGCCTGTCG	CAGCGCCAATGGGCTTTCGACGTCTCACACCGCTGAGAGTCCAGGAGTGCCCGTTTCGAGACGAGCCGCTTAAGAGCCTGTCG
DUB	sgEIF3H_2	GGGAAAGGCAAAGGCAAAGG	CAGCGCCAATGGGCTTTCGACGTCTCACACC	G	GTTTCGAGACGAGCCGCTTAAGAGCCTGTCG	CAGCGCCAATGGGCTTTCGACGTCTCACACCGGGGAAAGGCAAAGGCAAAGGGTTTCGAGACGAGCCGCTTAAGAGCCTGTCG
DUB	sgEIF3H_3	ACAGTTGCTGATGGACAGAG	CAGCGCCAATGGGCTTTCGACGTCTCACACC	G	GTTTCGAGACGAGCCGCTTAAGAGCCTGTCG	CAGCGCCAATGGGCTTTCGACGTCTCACACCGACAGTTGCTGATGGACAGAGGTTTCGAGACGAGCCGCTTAAGAGCCTGTCG
DUB	sgEIF3H_4	AATATGCAGCGCCAGAGCCG	CAGCGCCAATGGGCTTTCGACGTCTCACACC	G	GTTTCGAGACGAGCCGCTTAAGAGCCTGTCG	CAGCGCCAATGGGCTTTCGACGTCTCACACCGAATATGCAGCGCCAGAGCCGGTTTCGAGACGAGCCGCTTAAGAGCCTGTCG
DUB	sgEIF3H_5	GACAGGTCCTCCTCAGGGAG	CAGCGCCAATGGGCTTTCGACGTCTCACACC	G	GTTTCGAGACGAGCCGCTTAAGAGCCTGTCG	CAGCGCCAATGGGCTTTCGACGTCTCACACCGGACAGGTCCTCCTCAGGGAGGTTTCGAGACGAGCCGCTTAAGAGCCTGTCG
DUB	sgEIF3H_6	GCATCATCCTCTGTGTGCTG	CAGCGCCAATGGGCTTTCGACGTCTCACACC	G	GTTTCGAGACGAGCCGCTTAAGAGCCTGTCG	CAGCGCCAATGGGCTTTCGACGTCTCACACCGGCATCATCCTCTGTGTGCTGGTTTCGAGACGAGCCGCTTAAGAGCCTGTCG
DUB	sgEIF3H_7	GATCAATGTTTACATGGCGA	CAGCGCCAATGGGCTTTCGACGTCTCACACC	G	GTTTCGAGACGAGCCGCTTAAGAGCCTGTCG	CAGCGCCAATGGGCTTTCGACGTCTCACACCGGATCAATGTTTACATGGCGAGTTTCGAGACGAGCCGCTTAAGAGCCTGTCG
DUB	sgEIF3H_8	AAGATGGCGTCCCGCAAGGA	CAGCGCCAATGGGCTTTCGACGTCTCACACC	G	GTTTCGAGACGAGCCGCTTAAGAGCCTGTCG	CAGCGCCAATGGGCTTTCGACGTCTCACACCGAAGATGGCGTCCCGCAAGGAGTTTCGAGACGAGCCGCTTAAGAGCCTGTCG
DUB	sgEIF3H_9	GGAAGAGGTGGCAGTAGAGC	CAGCGCCAATGGGCTTTCGACGTCTCACACC	G	GTTTCGAGACGAGCCGCTTAAGAGCCTGTCG	CAGCGCCAATGGGCTTTCGACGTCTCACACCGGGAAGAGGTGGCAGTAGAGCGTTTCGAGACGAGCCGCTTAAGAGCCTGTCG
DUB	sgJOSD1_1	GGACAGCAATGCCTTCACCC	CAGCGCCAATGGGCTTTCGACGTCTCACACC	G	GTTTCGAGACGAGCCGCTTAAGAGCCTGTCG	CAGCGCCAATGGGCTTTCGACGTCTCACACCGGGACAGCAATGCCTTCACCCGTTTCGAGACGAGCCGCTTAAGAGCCTGTCG
DUB	sgJOSD1_10	AAGGCTATGAAGCTGTTTGG	CAGCGCCAATGGGCTTTCGACGTCTCACACC	G	GTTTCGAGACGAGCCGCTTAAGAGCCTGTCG	CAGCGCCAATGGGCTTTCGACGTCTCACACCGAAGGCTATGAAGCTGTTTGGGTTTCGAGACGAGCCGCTTAAGAGCCTGTCG
DUB	sgJOSD1_2	GAAGCCCATGACGTTAGTGA	CAGCGCCAATGGGCTTTCGACGTCTCACACC	G	GTTTCGAGACGAGCCGCTTAAGAGCCTGTCG	CAGCGCCAATGGGCTTTCGACGTCTCACACCGGAAGCCCATGACGTTAGTGAGTTTCGAGACGAGCCGCTTAAGAGCCTGTCG
DUB	sgJOSD1_3	TCTACCATGAGAAACAGCGC	CAGCGCCAATGGGCTTTCGACGTCTCACACC	G	GTTTCGAGACGAGCCGCTTAAGAGCCTGTCG	CAGCGCCAATGGGCTTTCGACGTCTCACACCGTCTACCATGAGAAACAGCGCGTTTCGAGACGAGCCGCTTAAGAGCCTGTCG
DUB	sgJOSD1_4	GCACTGGATCTGTGTTCGAG	CAGCGCCAATGGGCTTTCGACGTCTCACACC	G	GTTTCGAGACGAGCCGCTTAAGAGCCTGTCG	CAGCGCCAATGGGCTTTCGACGTCTCACACCGGCACTGGATCTGTGTTCGAGGTTTCGAGACGAGCCGCTTAAGAGCCTGTCG
DUB	sgJOSD1_5	GGAAGACGTTATTGAGGGCG	CAGCGCCAATGGGCTTTCGACGTCTCACACC	G	GTTTCGAGACGAGCCGCTTAAGAGCCTGTCG	CAGCGCCAATGGGCTTTCGACGTCTCACACCGGGAAGACGTTATTGAGGGCGGTTTCGAGACGAGCCGCTTAAGAGCCTGTCG
DUB	sgJOSD1_6	TAGGTTGTCTCCAAACACCA	CAGCGCCAATGGGCTTTCGACGTCTCACACC	G	GTTTCGAGACGAGCCGCTTAAGAGCCTGTCG	CAGCGCCAATGGGCTTTCGACGTCTCACACCGTAGGTTGTCTCCAAACACCAGTTTCGAGACGAGCCGCTTAAGAGCCTGTCG
DUB	sgJOSD1_7	CTGCCCTCCAGCCTATGCTG	CAGCGCCAATGGGCTTTCGACGTCTCACACC	G	GTTTCGAGACGAGCCGCTTAAGAGCCTGTCG	CAGCGCCAATGGGCTTTCGACGTCTCACACCGCTGCCCTCCAGCCTATGCTGGTTTCGAGACGAGCCGCTTAAGAGCCTGTCG
DUB	sgJOSD1_8	AAGATGCCCGAGTGGATTGG	CAGCGCCAATGGGCTTTCGACGTCTCACACC	G	GTTTCGAGACGAGCCGCTTAAGAGCCTGTCG	CAGCGCCAATGGGCTTTCGACGTCTCACACCGAAGATGCCCGAGTGGATTGGGTTTCGAGACGAGCCGCTTAAGAGCCTGTCG
DUB	sgJOSD1_9	AAAACATGAGTTGTGTGCCA	CAGCGCCAATGGGCTTTCGACGTCTCACACC	G	GTTTCGAGACGAGCCGCTTAAGAGCCTGTCG	CAGCGCCAATGGGCTTTCGACGTCTCACACCGAAAACATGAGTTGTGTGCCAGTTTCGAGACGAGCCGCTTAAGAGCCTGTCG
DUB	sgJOSD2_1	ACAACCTGGACTCCAAGCTG	CAGCGCCAATGGGCTTTCGACGTCTCACACC	G	GTTTCGAGACGAGCCGCTTAAGAGCCTGTCG	CAGCGCCAATGGGCTTTCGACGTCTCACACCGACAACCTGGACTCCAAGCTGGTTTCGAGACGAGCCGCTTAAGAGCCTGTCG
DUB	sgJOSD2_10	TGGCCCTGCCCCAGGTACTG	CAGCGCCAATGGGCTTTCGACGTCTCACACC	G	GTTTCGAGACGAGCCGCTTAAGAGCCTGTCG	CAGCGCCAATGGGCTTTCGACGTCTCACACCGTGGCCCTGCCCCAGGTACTGGTTTCGAGACGAGCCGCTTAAGAGCCTGTCG
DUB	sgJOSD2_2	GCAGCAGCTCTTTAGCCAGG	CAGCGCCAATGGGCTTTCGACGTCTCACACC	G	GTTTCGAGACGAGCCGCTTAAGAGCCTGTCG	CAGCGCCAATGGGCTTTCGACGTCTCACACCGGCAGCAGCTCTTTAGCCAGGGTTTCGAGACGAGCCGCTTAAGAGCCTGTCG
DUB	sgJOSD2_3	CTGCCGTTCGTGGTACACGG	CAGCGCCAATGGGCTTTCGACGTCTCACACC	G	GTTTCGAGACGAGCCGCTTAAGAGCCTGTCG	CAGCGCCAATGGGCTTTCGACGTCTCACACCGCTGCCGTTCGTGGTACACGGGTTTCGAGACGAGCCGCTTAAGAGCCTGTCG
DUB	sgJOSD2_4	GCAGAACGTTGTTGAGGGCG	CAGCGCCAATGGGCTTTCGACGTCTCACACC	G	GTTTCGAGACGAGCCGCTTAAGAGCCTGTCG	CAGCGCCAATGGGCTTTCGACGTCTCACACCGGCAGAACGTTGTTGAGGGCGGTTTCGAGACGAGCCGCTTAAGAGCCTGTCG
DUB	sgJOSD2_5	CTGCCGATGAGATCTGCAAG	CAGCGCCAATGGGCTTTCGACGTCTCACACC	G	GTTTCGAGACGAGCCGCTTAAGAGCCTGTCG	CAGCGCCAATGGGCTTTCGACGTCTCACACCGCTGCCGATGAGATCTGCAAGGTTTCGAGACGAGCCGCTTAAGAGCCTGTCG
DUB	sgJOSD2_6	AGGATCAGCCCCAGTACCTG	CAGCGCCAATGGGCTTTCGACGTCTCACACC	G	GTTTCGAGACGAGCCGCTTAAGAGCCTGTCG	CAGCGCCAATGGGCTTTCGACGTCTCACACCGAGGATCAGCCCCAGTACCTGGTTTCGAGACGAGCCGCTTAAGAGCCTGTCG
DUB	sgJOSD2_7	AGACACCGTCCACCTGGCGC	CAGCGCCAATGGGCTTTCGACGTCTCACACC	G	GTTTCGAGACGAGCCGCTTAAGAGCCTGTCG	CAGCGCCAATGGGCTTTCGACGTCTCACACCGAGACACCGTCCACCTGGCGCGTTTCGAGACGAGCCGCTTAAGAGCCTGTCG
DUB	sgJOSD2_8	GGACGGCATGTCCCAGGCCC	CAGCGCCAATGGGCTTTCGACGTCTCACACC	G	GTTTCGAGACGAGCCGCTTAAGAGCCTGTCG	CAGCGCCAATGGGCTTTCGACGTCTCACACCGGGACGGCATGTCCCAGGCCCGTTTCGAGACGAGCCGCTTAAGAGCCTGTCG
DUB	sgJOSD2_9	TGACAGCAGCCCCAGCGACA	CAGCGCCAATGGGCTTTCGACGTCTCACACC	G	GTTTCGAGACGAGCCGCTTAAGAGCCTGTCG	CAGCGCCAATGGGCTTTCGACGTCTCACACCGTGACAGCAGCCCCAGCGACAGTTTCGAGACGAGCCGCTTAAGAGCCTGTCG
DUB	sgMPND_1	GGAGGACGAGGACGAAGCGG	CAGCGCCAATGGGCTTTCGACGTCTCACACC	G	GTTTCGAGACGAGCCGCTTAAGAGCCTGTCG	CAGCGCCAATGGGCTTTCGACGTCTCACACCGGGAGGACGAGGACGAAGCGGGTTTCGAGACGAGCCGCTTAAGAGCCTGTCG
DUB	sgMPND_10	GAACTTGTTGATGGCTGCAA	CAGCGCCAATGGGCTTTCGACGTCTCACACC	G	GTTTCGAGACGAGCCGCTTAAGAGCCTGTCG	CAGCGCCAATGGGCTTTCGACGTCTCACACCGGAACTTGTTGATGGCTGCAAGTTTCGAGACGAGCCGCTTAAGAGCCTGTCG
DUB	sgMPND_2	GAGCCCAGCCAGTGAAGGGG	CAGCGCCAATGGGCTTTCGACGTCTCACACC	G	GTTTCGAGACGAGCCGCTTAAGAGCCTGTCG	CAGCGCCAATGGGCTTTCGACGTCTCACACCGGAGCCCAGCCAGTGAAGGGGGTTTCGAGACGAGCCGCTTAAGAGCCTGTCG
DUB	sgMPND_3	GGAGTTGCTGATGGAAGAGG	CAGCGCCAATGGGCTTTCGACGTCTCACACC	G	GTTTCGAGACGAGCCGCTTAAGAGCCTGTCG	CAGCGCCAATGGGCTTTCGACGTCTCACACCGGGAGTTGCTGATGGAAGAGGGTTTCGAGACGAGCCGCTTAAGAGCCTGTCG
DUB	sgMPND_4	GGCGGCAGTAGCGTCAGCGG	CAGCGCCAATGGGCTTTCGACGTCTCACACC	G	GTTTCGAGACGAGCCGCTTAAGAGCCTGTCG	CAGCGCCAATGGGCTTTCGACGTCTCACACCGGGCGGCAGTAGCGTCAGCGGGTTTCGAGACGAGCCGCTTAAGAGCCTGTCG
DUB	sgMPND_5	GCGACCTGCAGCCAGACGGA	CAGCGCCAATGGGCTTTCGACGTCTCACACC	G	GTTTCGAGACGAGCCGCTTAAGAGCCTGTCG	CAGCGCCAATGGGCTTTCGACGTCTCACACCGGCGACCTGCAGCCAGACGGAGTTTCGAGACGAGCCGCTTAAGAGCCTGTCG
DUB	sgMPND_6	GCTGTCCACCCGCTTCCCTG	CAGCGCCAATGGGCTTTCGACGTCTCACACC	G	GTTTCGAGACGAGCCGCTTAAGAGCCTGTCG	CAGCGCCAATGGGCTTTCGACGTCTCACACCGGCTGTCCACCCGCTTCCCTGGTTTCGAGACGAGCCGCTTAAGAGCCTGTCG
DUB	sgMPND_7	GTAGTAGATGGACAGCACCC	CAGCGCCAATGGGCTTTCGACGTCTCACACC	G	GTTTCGAGACGAGCCGCTTAAGAGCCTGTCG	CAGCGCCAATGGGCTTTCGACGTCTCACACCGGTAGTAGATGGACAGCACCCGTTTCGAGACGAGCCGCTTAAGAGCCTGTCG
DUB	sgMPND_8	CTGGTGCAGCCGGAGCCAGG	CAGCGCCAATGGGCTTTCGACGTCTCACACC	G	GTTTCGAGACGAGCCGCTTAAGAGCCTGTCG	CAGCGCCAATGGGCTTTCGACGTCTCACACCGCTGGTGCAGCCGGAGCCAGGGTTTCGAGACGAGCCGCTTAAGAGCCTGTCG
DUB	sgMPND_9	ACGTACCTCATCAGCAGCCG	CAGCGCCAATGGGCTTTCGACGTCTCACACC	G	GTTTCGAGACGAGCCGCTTAAGAGCCTGTCG	CAGCGCCAATGGGCTTTCGACGTCTCACACCGACGTACCTCATCAGCAGCCGGTTTCGAGACGAGCCGCTTAAGAGCCTGTCG
DUB	sgMYSM1_1	AGAGCTGTTTGAACAAGGGC	CAGCGCCAATGGGCTTTCGACGTCTCACACC	G	GTTTCGAGACGAGCCGCTTAAGAGCCTGTCG	CAGCGCCAATGGGCTTTCGACGTCTCACACCGAGAGCTGTTTGAACAAGGGCGTTTCGAGACGAGCCGCTTAAGAGCCTGTCG
DUB	sgMYSM1_10	TGGACTGAGAAACAGAGCAA	CAGCGCCAATGGGCTTTCGACGTCTCACACC	G	GTTTCGAGACGAGCCGCTTAAGAGCCTGTCG	CAGCGCCAATGGGCTTTCGACGTCTCACACCGTGGACTGAGAAACAGAGCAAGTTTCGAGACGAGCCGCTTAAGAGCCTGTCG
DUB	sgMYSM1_2	AAGATAAAGGGACAAAGGCA	CAGCGCCAATGGGCTTTCGACGTCTCACACC	G	GTTTCGAGACGAGCCGCTTAAGAGCCTGTCG	CAGCGCCAATGGGCTTTCGACGTCTCACACCGAAGATAAAGGGACAAAGGCAGTTTCGAGACGAGCCGCTTAAGAGCCTGTCG
DUB	sgMYSM1_3	AGTAGACATCACAGATGAGG	CAGCGCCAATGGGCTTTCGACGTCTCACACC	G	GTTTCGAGACGAGCCGCTTAAGAGCCTGTCG	CAGCGCCAATGGGCTTTCGACGTCTCACACCGAGTAGACATCACAGATGAGGGTTTCGAGACGAGCCGCTTAAGAGCCTGTCG
DUB	sgMYSM1_4	GCATCACACCAGTTTCCCCA	CAGCGCCAATGGGCTTTCGACGTCTCACACC	G	GTTTCGAGACGAGCCGCTTAAGAGCCTGTCG	CAGCGCCAATGGGCTTTCGACGTCTCACACCGGCATCACACCAGTTTCCCCAGTTTCGAGACGAGCCGCTTAAGAGCCTGTCG
DUB	sgMYSM1_5	GGAGCCATTTCAGGTGAAAG	CAGCGCCAATGGGCTTTCGACGTCTCACACC	G	GTTTCGAGACGAGCCGCTTAAGAGCCTGTCG	CAGCGCCAATGGGCTTTCGACGTCTCACACCGGGAGCCATTTCAGGTGAAAGGTTTCGAGACGAGCCGCTTAAGAGCCTGTCG
DUB	sgMYSM1_6	GGATCCTGTATCACAAACAC	CAGCGCCAATGGGCTTTCGACGTCTCACACC	G	GTTTCGAGACGAGCCGCTTAAGAGCCTGTCG	CAGCGCCAATGGGCTTTCGACGTCTCACACCGGGATCCTGTATCACAAACACGTTTCGAGACGAGCCGCTTAAGAGCCTGTCG
DUB	sgMYSM1_7	GAGGCGGATGTGGATATCGA	CAGCGCCAATGGGCTTTCGACGTCTCACACC	G	GTTTCGAGACGAGCCGCTTAAGAGCCTGTCG	CAGCGCCAATGGGCTTTCGACGTCTCACACCGGAGGCGGATGTGGATATCGAGTTTCGAGACGAGCCGCTTAAGAGCCTGTCG
DUB	sgMYSM1_8	CGAAGGGGACGTGGTAGCGG	CAGCGCCAATGGGCTTTCGACGTCTCACACC	G	GTTTCGAGACGAGCCGCTTAAGAGCCTGTCG	CAGCGCCAATGGGCTTTCGACGTCTCACACCGCGAAGGGGACGTGGTAGCGGGTTTCGAGACGAGCCGCTTAAGAGCCTGTCG
DUB	sgMYSM1_9	CAAGCTCAGAAATTACACTG	CAGCGCCAATGGGCTTTCGACGTCTCACACC	G	GTTTCGAGACGAGCCGCTTAAGAGCCTGTCG	CAGCGCCAATGGGCTTTCGACGTCTCACACCGCAAGCTCAGAAATTACACTGGTTTCGAGACGAGCCGCTTAAGAGCCTGTCG
DUB	sgOTUB1_1	GCGCTGTTTAAAGATGGCGG	CAGCGCCAATGGGCTTTCGACGTCTCACACC	G	GTTTCGAGACGAGCCGCTTAAGAGCCTGTCG	CAGCGCCAATGGGCTTTCGACGTCTCACACCGGCGCTGTTTAAAGATGGCGGGTTTCGAGACGAGCCGCTTAAGAGCCTGTCG
DUB	sgOTUB1_10	GGCACTGCTGGATGACAGCA	CAGCGCCAATGGGCTTTCGACGTCTCACACC	G	GTTTCGAGACGAGCCGCTTAAGAGCCTGTCG	CAGCGCCAATGGGCTTTCGACGTCTCACACCGGGCACTGCTGGATGACAGCAGTTTCGAGACGAGCCGCTTAAGAGCCTGTCG
DUB	sgOTUB1_2	GCAGCAGAAGCAGGAGCCGC	CAGCGCCAATGGGCTTTCGACGTCTCACACC	G	GTTTCGAGACGAGCCGCTTAAGAGCCTGTCG	CAGCGCCAATGGGCTTTCGACGTCTCACACCGGCAGCAGAAGCAGGAGCCGCGTTTCGAGACGAGCCGCTTAAGAGCCTGTCG
DUB	sgOTUB1_3	GCAGGACCGAATTCAGCAAG	CAGCGCCAATGGGCTTTCGACGTCTCACACC	G	GTTTCGAGACGAGCCGCTTAAGAGCCTGTCG	CAGCGCCAATGGGCTTTCGACGTCTCACACCGGCAGGACCGAATTCAGCAAGGTTTCGAGACGAGCCGCTTAAGAGCCTGTCG
DUB	sgOTUB1_4	CCAGCCGCTCTGACACCAGA	CAGCGCCAATGGGCTTTCGACGTCTCACACC	G	GTTTCGAGACGAGCCGCTTAAGAGCCTGTCG	CAGCGCCAATGGGCTTTCGACGTCTCACACCGCCAGCCGCTCTGACACCAGAGTTTCGAGACGAGCCGCTTAAGAGCCTGTCG
DUB	sgOTUB1_5	ATGACAGCAAGGAGTTGCAG	CAGCGCCAATGGGCTTTCGACGTCTCACACC	G	GTTTCGAGACGAGCCGCTTAAGAGCCTGTCG	CAGCGCCAATGGGCTTTCGACGTCTCACACCGATGACAGCAAGGAGTTGCAGGTTTCGAGACGAGCCGCTTAAGAGCCTGTCG
DUB	sgOTUB1_6	GGTGCTCTGGTCATTGAAGG	CAGCGCCAATGGGCTTTCGACGTCTCACACC	G	GTTTCGAGACGAGCCGCTTAAGAGCCTGTCG	CAGCGCCAATGGGCTTTCGACGTCTCACACCGGGTGCTCTGGTCATTGAAGGGTTTCGAGACGAGCCGCTTAAGAGCCTGTCG
DUB	sgOTUB1_7	GAGCACCTCCGACTACCTTG	CAGCGCCAATGGGCTTTCGACGTCTCACACC	G	GTTTCGAGACGAGCCGCTTAAGAGCCTGTCG	CAGCGCCAATGGGCTTTCGACGTCTCACACCGGAGCACCTCCGACTACCTTGGTTTCGAGACGAGCCGCTTAAGAGCCTGTCG
DUB	sgOTUB1_8	CTCGCGCTGCAGGTAGCCCG	CAGCGCCAATGGGCTTTCGACGTCTCACACC	G	GTTTCGAGACGAGCCGCTTAAGAGCCTGTCG	CAGCGCCAATGGGCTTTCGACGTCTCACACCGCTCGCGCTGCAGGTAGCCCGGTTTCGAGACGAGCCGCTTAAGAGCCTGTCG
DUB	sgOTUB1_9	CCGCTGGGCAGCGACTCCGA	CAGCGCCAATGGGCTTTCGACGTCTCACACC	G	GTTTCGAGACGAGCCGCTTAAGAGCCTGTCG	CAGCGCCAATGGGCTTTCGACGTCTCACACCGCCGCTGGGCAGCGACTCCGAGTTTCGAGACGAGCCGCTTAAGAGCCTGTCG
DUB	sgOTUB2_1	CTGAAAACAGGATTTACCGG	CAGCGCCAATGGGCTTTCGACGTCTCACACC	G	GTTTCGAGACGAGCCGCTTAAGAGCCTGTCG	CAGCGCCAATGGGCTTTCGACGTCTCACACCGCTGAAAACAGGATTTACCGGGTTTCGAGACGAGCCGCTTAAGAGCCTGTCG
DUB	sgOTUB2_10	GTCCCTGCTGGGGAAGAGCA	CAGCGCCAATGGGCTTTCGACGTCTCACACC	G	GTTTCGAGACGAGCCGCTTAAGAGCCTGTCG	CAGCGCCAATGGGCTTTCGACGTCTCACACCGGTCCCTGCTGGGGAAGAGCAGTTTCGAGACGAGCCGCTTAAGAGCCTGTCG
DUB	sgOTUB2_2	GGCGCAGTTTTACAGTGTGG	CAGCGCCAATGGGCTTTCGACGTCTCACACC	G	GTTTCGAGACGAGCCGCTTAAGAGCCTGTCG	CAGCGCCAATGGGCTTTCGACGTCTCACACCGGGCGCAGTTTTACAGTGTGGGTTTCGAGACGAGCCGCTTAAGAGCCTGTCG
DUB	sgOTUB2_3	GTGGAACTGGTAGAGAAGGA	CAGCGCCAATGGGCTTTCGACGTCTCACACC	G	GTTTCGAGACGAGCCGCTTAAGAGCCTGTCG	CAGCGCCAATGGGCTTTCGACGTCTCACACCGGTGGAACTGGTAGAGAAGGAGTTTCGAGACGAGCCGCTTAAGAGCCTGTCG
DUB	sgOTUB2_4	GGCGCAGGAACTGCACGATG	CAGCGCCAATGGGCTTTCGACGTCTCACACC	G	GTTTCGAGACGAGCCGCTTAAGAGCCTGTCG	CAGCGCCAATGGGCTTTCGACGTCTCACACCGGGCGCAGGAACTGCACGATGGTTTCGAGACGAGCCGCTTAAGAGCCTGTCG
DUB	sgOTUB2_5	GATTTACCGGAGGAAAATCG	CAGCGCCAATGGGCTTTCGACGTCTCACACC	G	GTTTCGAGACGAGCCGCTTAAGAGCCTGTCG	CAGCGCCAATGGGCTTTCGACGTCTCACACCGGATTTACCGGAGGAAAATCGGTTTCGAGACGAGCCGCTTAAGAGCCTGTCG
DUB	sgOTUB2_6	GCACTTCATTGATGAGGAGA	CAGCGCCAATGGGCTTTCGACGTCTCACACC	G	GTTTCGAGACGAGCCGCTTAAGAGCCTGTCG	CAGCGCCAATGGGCTTTCGACGTCTCACACCGGCACTTCATTGATGAGGAGAGTTTCGAGACGAGCCGCTTAAGAGCCTGTCG
DUB	sgOTUB2_7	CTCCAGGTAGGAATAGCCCA	CAGCGCCAATGGGCTTTCGACGTCTCACACC	G	GTTTCGAGACGAGCCGCTTAAGAGCCTGTCG	CAGCGCCAATGGGCTTTCGACGTCTCACACCGCTCCAGGTAGGAATAGCCCAGTTTCGAGACGAGCCGCTTAAGAGCCTGTCG
DUB	sgOTUB2_8	ACCGCCATCCGCAAGACCAA	CAGCGCCAATGGGCTTTCGACGTCTCACACC	G	GTTTCGAGACGAGCCGCTTAAGAGCCTGTCG	CAGCGCCAATGGGCTTTCGACGTCTCACACCGACCGCCATCCGCAAGACCAAGTTTCGAGACGAGCCGCTTAAGAGCCTGTCG
DUB	sgOTUB2_9	GGATGGGAACTGCTTCTACA	CAGCGCCAATGGGCTTTCGACGTCTCACACC	G	GTTTCGAGACGAGCCGCTTAAGAGCCTGTCG	CAGCGCCAATGGGCTTTCGACGTCTCACACCGGGATGGGAACTGCTTCTACAGTTTCGAGACGAGCCGCTTAAGAGCCTGTCG
DUB	sgOTUD1_1	GAAGGCGGGCATCTTGGCGG	CAGCGCCAATGGGCTTTCGACGTCTCACACC	G	GTTTCGAGACGAGCCGCTTAAGAGCCTGTCG	CAGCGCCAATGGGCTTTCGACGTCTCACACCGGAAGGCGGGCATCTTGGCGGGTTTCGAGACGAGCCGCTTAAGAGCCTGTCG
DUB	sgOTUD1_10	TGGGCCCAGAGGATTCCCTG	CAGCGCCAATGGGCTTTCGACGTCTCACACC	G	GTTTCGAGACGAGCCGCTTAAGAGCCTGTCG	CAGCGCCAATGGGCTTTCGACGTCTCACACCGTGGGCCCAGAGGATTCCCTGGTTTCGAGACGAGCCGCTTAAGAGCCTGTCG
DUB	sgOTUD1_2	GCGGTGGACGTGTAGTGCGG	CAGCGCCAATGGGCTTTCGACGTCTCACACC	G	GTTTCGAGACGAGCCGCTTAAGAGCCTGTCG	CAGCGCCAATGGGCTTTCGACGTCTCACACCGGCGGTGGACGTGTAGTGCGGGTTTCGAGACGAGCCGCTTAAGAGCCTGTCG
DUB	sgOTUD1_3	GCTGCAGCGAGACCTTGAAG	CAGCGCCAATGGGCTTTCGACGTCTCACACC	G	GTTTCGAGACGAGCCGCTTAAGAGCCTGTCG	CAGCGCCAATGGGCTTTCGACGTCTCACACCGGCTGCAGCGAGACCTTGAAGGTTTCGAGACGAGCCGCTTAAGAGCCTGTCG
DUB	sgOTUD1_4	CCACCGCACAGATCACCGTG	CAGCGCCAATGGGCTTTCGACGTCTCACACC	G	GTTTCGAGACGAGCCGCTTAAGAGCCTGTCG	CAGCGCCAATGGGCTTTCGACGTCTCACACCGCCACCGCACAGATCACCGTGGTTTCGAGACGAGCCGCTTAAGAGCCTGTCG
DUB	sgOTUD1_5	AGGGAGGCTGGAGAGTCCCA	CAGCGCCAATGGGCTTTCGACGTCTCACACC	G	GTTTCGAGACGAGCCGCTTAAGAGCCTGTCG	CAGCGCCAATGGGCTTTCGACGTCTCACACCGAGGGAGGCTGGAGAGTCCCAGTTTCGAGACGAGCCGCTTAAGAGCCTGTCG
DUB	sgOTUD1_6	ATGAATCATGGTAGACACCG	CAGCGCCAATGGGCTTTCGACGTCTCACACC	G	GTTTCGAGACGAGCCGCTTAAGAGCCTGTCG	CAGCGCCAATGGGCTTTCGACGTCTCACACCGATGAATCATGGTAGACACCGGTTTCGAGACGAGCCGCTTAAGAGCCTGTCG
DUB	sgOTUD1_7	GGCTTGGACGCGACACGGGA	CAGCGCCAATGGGCTTTCGACGTCTCACACC	G	GTTTCGAGACGAGCCGCTTAAGAGCCTGTCG	CAGCGCCAATGGGCTTTCGACGTCTCACACCGGGCTTGGACGCGACACGGGAGTTTCGAGACGAGCCGCTTAAGAGCCTGTCG
DUB	sgOTUD1_8	GTGGGGCGAAGAGCACTTGG	CAGCGCCAATGGGCTTTCGACGTCTCACACC	G	GTTTCGAGACGAGCCGCTTAAGAGCCTGTCG	CAGCGCCAATGGGCTTTCGACGTCTCACACCGGTGGGGCGAAGAGCACTTGGGTTTCGAGACGAGCCGCTTAAGAGCCTGTCG
DUB	sgOTUD1_9	GCTGGCCCTATACCTGGCCG	CAGCGCCAATGGGCTTTCGACGTCTCACACC	G	GTTTCGAGACGAGCCGCTTAAGAGCCTGTCG	CAGCGCCAATGGGCTTTCGACGTCTCACACCGGCTGGCCCTATACCTGGCCGGTTTCGAGACGAGCCGCTTAAGAGCCTGTCG
DUB	sgOTUD3_1	AATCGGCCGGAGTCTGGCGG	CAGCGCCAATGGGCTTTCGACGTCTCACACC	G	GTTTCGAGACGAGCCGCTTAAGAGCCTGTCG	CAGCGCCAATGGGCTTTCGACGTCTCACACCGAATCGGCCGGAGTCTGGCGGGTTTCGAGACGAGCCGCTTAAGAGCCTGTCG
DUB	sgOTUD3_10	GACCGAAAACAATAAGGCAC	CAGCGCCAATGGGCTTTCGACGTCTCACACC	G	GTTTCGAGACGAGCCGCTTAAGAGCCTGTCG	CAGCGCCAATGGGCTTTCGACGTCTCACACCGGACCGAAAACAATAAGGCACGTTTCGAGACGAGCCGCTTAAGAGCCTGTCG
DUB	sgOTUD3_2	CCTGGGGCTGAAGCTGCGGG	CAGCGCCAATGGGCTTTCGACGTCTCACACC	G	GTTTCGAGACGAGCCGCTTAAGAGCCTGTCG	CAGCGCCAATGGGCTTTCGACGTCTCACACCGCCTGGGGCTGAAGCTGCGGGGTTTCGAGACGAGCCGCTTAAGAGCCTGTCG
DUB	sgOTUD3_3	GAAGAGAATCTTGAGCCCAG	CAGCGCCAATGGGCTTTCGACGTCTCACACC	G	GTTTCGAGACGAGCCGCTTAAGAGCCTGTCG	CAGCGCCAATGGGCTTTCGACGTCTCACACCGGAAGAGAATCTTGAGCCCAGGTTTCGAGACGAGCCGCTTAAGAGCCTGTCG
DUB	sgOTUD3_4	GGAAATCAGGGCTTAAATGA	CAGCGCCAATGGGCTTTCGACGTCTCACACC	G	GTTTCGAGACGAGCCGCTTAAGAGCCTGTCG	CAGCGCCAATGGGCTTTCGACGTCTCACACCGGGAAATCAGGGCTTAAATGAGTTTCGAGACGAGCCGCTTAAGAGCCTGTCG
DUB	sgOTUD3_5	CAGCGGCAGCCGGAAAGCCG	CAGCGCCAATGGGCTTTCGACGTCTCACACC	G	GTTTCGAGACGAGCCGCTTAAGAGCCTGTCG	CAGCGCCAATGGGCTTTCGACGTCTCACACCGCAGCGGCAGCCGGAAAGCCGGTTTCGAGACGAGCCGCTTAAGAGCCTGTCG
DUB	sgOTUD3_6	TGGACTACATGATAAAGCAG	CAGCGCCAATGGGCTTTCGACGTCTCACACC	G	GTTTCGAGACGAGCCGCTTAAGAGCCTGTCG	CAGCGCCAATGGGCTTTCGACGTCTCACACCGTGGACTACATGATAAAGCAGGTTTCGAGACGAGCCGCTTAAGAGCCTGTCG
DUB	sgOTUD3_7	GTACAGAGAAAAGCAGCGTG	CAGCGCCAATGGGCTTTCGACGTCTCACACC	G	GTTTCGAGACGAGCCGCTTAAGAGCCTGTCG	CAGCGCCAATGGGCTTTCGACGTCTCACACCGGTACAGAGAAAAGCAGCGTGGTTTCGAGACGAGCCGCTTAAGAGCCTGTCG
DUB	sgOTUD3_8	GAGGATCAATGACAACTCAG	CAGCGCCAATGGGCTTTCGACGTCTCACACC	G	GTTTCGAGACGAGCCGCTTAAGAGCCTGTCG	CAGCGCCAATGGGCTTTCGACGTCTCACACCGGAGGATCAATGACAACTCAGGTTTCGAGACGAGCCGCTTAAGAGCCTGTCG
DUB	sgOTUD3_9	GCCGTGCTTCGGATGAACCA	CAGCGCCAATGGGCTTTCGACGTCTCACACC	G	GTTTCGAGACGAGCCGCTTAAGAGCCTGTCG	CAGCGCCAATGGGCTTTCGACGTCTCACACCGGCCGTGCTTCGGATGAACCAGTTTCGAGACGAGCCGCTTAAGAGCCTGTCG
DUB	sgOTUD4_1	TCTTCAATACAGGAATGGGT	CAGCGCCAATGGGCTTTCGACGTCTCACACC	G	GTTTCGAGACGAGCCGCTTAAGAGCCTGTCG	CAGCGCCAATGGGCTTTCGACGTCTCACACCGTCTTCAATACAGGAATGGGTGTTTCGAGACGAGCCGCTTAAGAGCCTGTCG
DUB	sgOTUD4_10	AAGACCCGAACCAAGCACAT	CAGCGCCAATGGGCTTTCGACGTCTCACACC	G	GTTTCGAGACGAGCCGCTTAAGAGCCTGTCG	CAGCGCCAATGGGCTTTCGACGTCTCACACCGAAGACCCGAACCAAGCACATGTTTCGAGACGAGCCGCTTAAGAGCCTGTCG
DUB	sgOTUD4_2	ACAACAGATGTGGATTACAG	CAGCGCCAATGGGCTTTCGACGTCTCACACC	G	GTTTCGAGACGAGCCGCTTAAGAGCCTGTCG	CAGCGCCAATGGGCTTTCGACGTCTCACACCGACAACAGATGTGGATTACAGGTTTCGAGACGAGCCGCTTAAGAGCCTGTCG
DUB	sgOTUD4_3	GCTGGTAAAGAAGGCACCGC	CAGCGCCAATGGGCTTTCGACGTCTCACACC	G	GTTTCGAGACGAGCCGCTTAAGAGCCTGTCG	CAGCGCCAATGGGCTTTCGACGTCTCACACCGGCTGGTAAAGAAGGCACCGCGTTTCGAGACGAGCCGCTTAAGAGCCTGTCG
DUB	sgOTUD4_4	GTGACACAGACTTTGACCAC	CAGCGCCAATGGGCTTTCGACGTCTCACACC	G	GTTTCGAGACGAGCCGCTTAAGAGCCTGTCG	CAGCGCCAATGGGCTTTCGACGTCTCACACCGGTGACACAGACTTTGACCACGTTTCGAGACGAGCCGCTTAAGAGCCTGTCG
DUB	sgOTUD4_5	AGAGGGTGTTAAATGAGCTT	CAGCGCCAATGGGCTTTCGACGTCTCACACC	G	GTTTCGAGACGAGCCGCTTAAGAGCCTGTCG	CAGCGCCAATGGGCTTTCGACGTCTCACACCGAGAGGGTGTTAAATGAGCTTGTTTCGAGACGAGCCGCTTAAGAGCCTGTCG
DUB	sgOTUD4_6	GAAGGAGCTCACCTTTAGGT	CAGCGCCAATGGGCTTTCGACGTCTCACACC	G	GTTTCGAGACGAGCCGCTTAAGAGCCTGTCG	CAGCGCCAATGGGCTTTCGACGTCTCACACCGGAAGGAGCTCACCTTTAGGTGTTTCGAGACGAGCCGCTTAAGAGCCTGTCG
DUB	sgOTUD4_7	GAACCTTTCTAGACAAAGGC	CAGCGCCAATGGGCTTTCGACGTCTCACACC	G	GTTTCGAGACGAGCCGCTTAAGAGCCTGTCG	CAGCGCCAATGGGCTTTCGACGTCTCACACCGGAACCTTTCTAGACAAAGGCGTTTCGAGACGAGCCGCTTAAGAGCCTGTCG
DUB	sgOTUD4_8	GACAAAACGGGAATTGGAGC	CAGCGCCAATGGGCTTTCGACGTCTCACACC	G	GTTTCGAGACGAGCCGCTTAAGAGCCTGTCG	CAGCGCCAATGGGCTTTCGACGTCTCACACCGGACAAAACGGGAATTGGAGCGTTTCGAGACGAGCCGCTTAAGAGCCTGTCG
DUB	sgOTUD4_9	GGTTACCTTATGATCTGTGA	CAGCGCCAATGGGCTTTCGACGTCTCACACC	G	GTTTCGAGACGAGCCGCTTAAGAGCCTGTCG	CAGCGCCAATGGGCTTTCGACGTCTCACACCGGGTTACCTTATGATCTGTGAGTTTCGAGACGAGCCGCTTAAGAGCCTGTCG
DUB	sgOTUD5_1	GATGTACAACCGTCCTGTGG	CAGCGCCAATGGGCTTTCGACGTCTCACACC	G	GTTTCGAGACGAGCCGCTTAAGAGCCTGTCG	CAGCGCCAATGGGCTTTCGACGTCTCACACCGGATGTACAACCGTCCTGTGGGTTTCGAGACGAGCCGCTTAAGAGCCTGTCG
DUB	sgOTUD5_10	GCTAAAACAGTGCCTGGGGA	CAGCGCCAATGGGCTTTCGACGTCTCACACC	G	GTTTCGAGACGAGCCGCTTAAGAGCCTGTCG	CAGCGCCAATGGGCTTTCGACGTCTCACACCGGCTAAAACAGTGCCTGGGGAGTTTCGAGACGAGCCGCTTAAGAGCCTGTCG
DUB	sgOTUD5_2	GAGGTGTACCAGTACAGCAC	CAGCGCCAATGGGCTTTCGACGTCTCACACC	G	GTTTCGAGACGAGCCGCTTAAGAGCCTGTCG	CAGCGCCAATGGGCTTTCGACGTCTCACACCGGAGGTGTACCAGTACAGCACGTTTCGAGACGAGCCGCTTAAGAGCCTGTCG
DUB	sgOTUD5_3	GCCCAGCCCCACACCAATGG	CAGCGCCAATGGGCTTTCGACGTCTCACACC	G	GTTTCGAGACGAGCCGCTTAAGAGCCTGTCG	CAGCGCCAATGGGCTTTCGACGTCTCACACCGGCCCAGCCCCACACCAATGGGTTTCGAGACGAGCCGCTTAAGAGCCTGTCG
DUB	sgOTUD5_4	GAAACGGGCCACAGACTGGG	CAGCGCCAATGGGCTTTCGACGTCTCACACC	G	GTTTCGAGACGAGCCGCTTAAGAGCCTGTCG	CAGCGCCAATGGGCTTTCGACGTCTCACACCGGAAACGGGCCACAGACTGGGGTTTCGAGACGAGCCGCTTAAGAGCCTGTCG
DUB	sgOTUD5_5	AGGAGGCTTACCAAAGGCAG	CAGCGCCAATGGGCTTTCGACGTCTCACACC	G	GTTTCGAGACGAGCCGCTTAAGAGCCTGTCG	CAGCGCCAATGGGCTTTCGACGTCTCACACCGAGGAGGCTTACCAAAGGCAGGTTTCGAGACGAGCCGCTTAAGAGCCTGTCG
DUB	sgOTUD5_6	GCAGAGACTCACCTACAGCC	CAGCGCCAATGGGCTTTCGACGTCTCACACC	G	GTTTCGAGACGAGCCGCTTAAGAGCCTGTCG	CAGCGCCAATGGGCTTTCGACGTCTCACACCGGCAGAGACTCACCTACAGCCGTTTCGAGACGAGCCGCTTAAGAGCCTGTCG
DUB	sgOTUD5_7	CCATGGGATACATCAAAACG	CAGCGCCAATGGGCTTTCGACGTCTCACACC	G	GTTTCGAGACGAGCCGCTTAAGAGCCTGTCG	CAGCGCCAATGGGCTTTCGACGTCTCACACCGCCATGGGATACATCAAAACGGTTTCGAGACGAGCCGCTTAAGAGCCTGTCG
DUB	sgOTUD5_8	TAACAAGGCCACCATTGGTG	CAGCGCCAATGGGCTTTCGACGTCTCACACC	G	GTTTCGAGACGAGCCGCTTAAGAGCCTGTCG	CAGCGCCAATGGGCTTTCGACGTCTCACACCGTAACAAGGCCACCATTGGTGGTTTCGAGACGAGCCGCTTAAGAGCCTGTCG
DUB	sgOTUD5_9	CCTGCCATCATTCAAACCAG	CAGCGCCAATGGGCTTTCGACGTCTCACACC	G	GTTTCGAGACGAGCCGCTTAAGAGCCTGTCG	CAGCGCCAATGGGCTTTCGACGTCTCACACCGCCTGCCATCATTCAAACCAGGTTTCGAGACGAGCCGCTTAAGAGCCTGTCG
DUB	sgOTUD6A_1	GCAGCTCCTGCCTCTCGCGT	CAGCGCCAATGGGCTTTCGACGTCTCACACC	G	GTTTCGAGACGAGCCGCTTAAGAGCCTGTCG	CAGCGCCAATGGGCTTTCGACGTCTCACACCGGCAGCTCCTGCCTCTCGCGTGTTTCGAGACGAGCCGCTTAAGAGCCTGTCG
DUB	sgOTUD6A_10	GGATGGCGCGGTACATGCAG	CAGCGCCAATGGGCTTTCGACGTCTCACACC	G	GTTTCGAGACGAGCCGCTTAAGAGCCTGTCG	CAGCGCCAATGGGCTTTCGACGTCTCACACCGGGATGGCGCGGTACATGCAGGTTTCGAGACGAGCCGCTTAAGAGCCTGTCG
DUB	sgOTUD6A_2	AAAGCAGTTGCTCCAAGACG	CAGCGCCAATGGGCTTTCGACGTCTCACACC	G	GTTTCGAGACGAGCCGCTTAAGAGCCTGTCG	CAGCGCCAATGGGCTTTCGACGTCTCACACCGAAAGCAGTTGCTCCAAGACGGTTTCGAGACGAGCCGCTTAAGAGCCTGTCG
DUB	sgOTUD6A_3	TGGGCTTTGGAGGAGCGGGG	CAGCGCCAATGGGCTTTCGACGTCTCACACC	G	GTTTCGAGACGAGCCGCTTAAGAGCCTGTCG	CAGCGCCAATGGGCTTTCGACGTCTCACACCGTGGGCTTTGGAGGAGCGGGGGTTTCGAGACGAGCCGCTTAAGAGCCTGTCG
DUB	sgOTUD6A_4	GGCCGGCTTCAAGCGCGAGG	CAGCGCCAATGGGCTTTCGACGTCTCACACC	G	GTTTCGAGACGAGCCGCTTAAGAGCCTGTCG	CAGCGCCAATGGGCTTTCGACGTCTCACACCGGGCCGGCTTCAAGCGCGAGGGTTTCGAGACGAGCCGCTTAAGAGCCTGTCG
DUB	sgOTUD6A_5	GTGCGCACCACGGCATGGGG	CAGCGCCAATGGGCTTTCGACGTCTCACACC	G	GTTTCGAGACGAGCCGCTTAAGAGCCTGTCG	CAGCGCCAATGGGCTTTCGACGTCTCACACCGGTGCGCACCACGGCATGGGGGTTTCGAGACGAGCCGCTTAAGAGCCTGTCG
DUB	sgOTUD6A_6	CAGCTGGCCTCCCCATGCCG	CAGCGCCAATGGGCTTTCGACGTCTCACACC	G	GTTTCGAGACGAGCCGCTTAAGAGCCTGTCG	CAGCGCCAATGGGCTTTCGACGTCTCACACCGCAGCTGGCCTCCCCATGCCGGTTTCGAGACGAGCCGCTTAAGAGCCTGTCG
DUB	sgOTUD6A_7	GCCCACCTTGATCATCGGGG	CAGCGCCAATGGGCTTTCGACGTCTCACACC	G	GTTTCGAGACGAGCCGCTTAAGAGCCTGTCG	CAGCGCCAATGGGCTTTCGACGTCTCACACCGGCCCACCTTGATCATCGGGGGTTTCGAGACGAGCCGCTTAAGAGCCTGTCG
DUB	sgOTUD6A_8	GGCCCGCATGGAGGCCGAGA	CAGCGCCAATGGGCTTTCGACGTCTCACACC	G	GTTTCGAGACGAGCCGCTTAAGAGCCTGTCG	CAGCGCCAATGGGCTTTCGACGTCTCACACCGGGCCCGCATGGAGGCCGAGAGTTTCGAGACGAGCCGCTTAAGAGCCTGTCG
DUB	sgOTUD6A_9	GATGGCTCAGAAGCACCGGC	CAGCGCCAATGGGCTTTCGACGTCTCACACC	G	GTTTCGAGACGAGCCGCTTAAGAGCCTGTCG	CAGCGCCAATGGGCTTTCGACGTCTCACACCGGATGGCTCAGAAGCACCGGCGTTTCGAGACGAGCCGCTTAAGAGCCTGTCG
DUB	sgOTUD6B_1	GAAGCAACTCACCGAAGATG	CAGCGCCAATGGGCTTTCGACGTCTCACACC	G	GTTTCGAGACGAGCCGCTTAAGAGCCTGTCG	CAGCGCCAATGGGCTTTCGACGTCTCACACCGGAAGCAACTCACCGAAGATGGTTTCGAGACGAGCCGCTTAAGAGCCTGTCG
DUB	sgOTUD6B_10	AAGGCATCGCAAAGAGAAGA	CAGCGCCAATGGGCTTTCGACGTCTCACACC	G	GTTTCGAGACGAGCCGCTTAAGAGCCTGTCG	CAGCGCCAATGGGCTTTCGACGTCTCACACCGAAGGCATCGCAAAGAGAAGAGTTTCGAGACGAGCCGCTTAAGAGCCTGTCG
DUB	sgOTUD6B_2	GGGGTACCTGGTCGTCATGG	CAGCGCCAATGGGCTTTCGACGTCTCACACC	G	GTTTCGAGACGAGCCGCTTAAGAGCCTGTCG	CAGCGCCAATGGGCTTTCGACGTCTCACACCGGGGGTACCTGGTCGTCATGGGTTTCGAGACGAGCCGCTTAAGAGCCTGTCG
DUB	sgOTUD6B_3	GTAAACACAGCTGCATGGGG	CAGCGCCAATGGGCTTTCGACGTCTCACACC	G	GTTTCGAGACGAGCCGCTTAAGAGCCTGTCG	CAGCGCCAATGGGCTTTCGACGTCTCACACCGGTAAACACAGCTGCATGGGGGTTTCGAGACGAGCCGCTTAAGAGCCTGTCG
DUB	sgOTUD6B_4	CCAAGAATGACAAGAAGAGG	CAGCGCCAATGGGCTTTCGACGTCTCACACC	G	GTTTCGAGACGAGCCGCTTAAGAGCCTGTCG	CAGCGCCAATGGGCTTTCGACGTCTCACACCGCCAAGAATGACAAGAAGAGGGTTTCGAGACGAGCCGCTTAAGAGCCTGTCG
DUB	sgOTUD6B_5	TGTGCTTTTGATATCCGAGG	CAGCGCCAATGGGCTTTCGACGTCTCACACC	G	GTTTCGAGACGAGCCGCTTAAGAGCCTGTCG	CAGCGCCAATGGGCTTTCGACGTCTCACACCGTGTGCTTTTGATATCCGAGGGTTTCGAGACGAGCCGCTTAAGAGCCTGTCG
DUB	sgOTUD6B_6	GCCGTAGCCAATGGAGCCCC	CAGCGCCAATGGGCTTTCGACGTCTCACACC	G	GTTTCGAGACGAGCCGCTTAAGAGCCTGTCG	CAGCGCCAATGGGCTTTCGACGTCTCACACCGGCCGTAGCCAATGGAGCCCCGTTTCGAGACGAGCCGCTTAAGAGCCTGTCG
DUB	sgOTUD6B_7	CCCGGGTGAGGGTTGAGGGG	CAGCGCCAATGGGCTTTCGACGTCTCACACC	G	GTTTCGAGACGAGCCGCTTAAGAGCCTGTCG	CAGCGCCAATGGGCTTTCGACGTCTCACACCGCCCGGGTGAGGGTTGAGGGGGTTTCGAGACGAGCCGCTTAAGAGCCTGTCG
DUB	sgOTUD6B_8	GCGCTAGAAGAAACCTGCAC	CAGCGCCAATGGGCTTTCGACGTCTCACACC	G	GTTTCGAGACGAGCCGCTTAAGAGCCTGTCG	CAGCGCCAATGGGCTTTCGACGTCTCACACCGGCGCTAGAAGAAACCTGCACGTTTCGAGACGAGCCGCTTAAGAGCCTGTCG
DUB	sgOTUD6B_9	ATGGCTTTGCATATACTCAG	CAGCGCCAATGGGCTTTCGACGTCTCACACC	G	GTTTCGAGACGAGCCGCTTAAGAGCCTGTCG	CAGCGCCAATGGGCTTTCGACGTCTCACACCGATGGCTTTGCATATACTCAGGTTTCGAGACGAGCCGCTTAAGAGCCTGTCG
DUB	sgOTUD7A_1	AGAGGGAAGCCCTGAAGCGG	CAGCGCCAATGGGCTTTCGACGTCTCACACC	G	GTTTCGAGACGAGCCGCTTAAGAGCCTGTCG	CAGCGCCAATGGGCTTTCGACGTCTCACACCGAGAGGGAAGCCCTGAAGCGGGTTTCGAGACGAGCCGCTTAAGAGCCTGTCG
DUB	sgOTUD7A_10	GCCACAGCCCGGGCACAAGG	CAGCGCCAATGGGCTTTCGACGTCTCACACC	G	GTTTCGAGACGAGCCGCTTAAGAGCCTGTCG	CAGCGCCAATGGGCTTTCGACGTCTCACACCGGCCACAGCCCGGGCACAAGGGTTTCGAGACGAGCCGCTTAAGAGCCTGTCG
DUB	sgOTUD7A_2	GTAGATCCCTCCGAATGGGA	CAGCGCCAATGGGCTTTCGACGTCTCACACC	G	GTTTCGAGACGAGCCGCTTAAGAGCCTGTCG	CAGCGCCAATGGGCTTTCGACGTCTCACACCGGTAGATCCCTCCGAATGGGAGTTTCGAGACGAGCCGCTTAAGAGCCTGTCG
DUB	sgOTUD7A_3	GCAGAAAAGCGGCTTTCCCG	CAGCGCCAATGGGCTTTCGACGTCTCACACC	G	GTTTCGAGACGAGCCGCTTAAGAGCCTGTCG	CAGCGCCAATGGGCTTTCGACGTCTCACACCGGCAGAAAAGCGGCTTTCCCGGTTTCGAGACGAGCCGCTTAAGAGCCTGTCG
DUB	sgOTUD7A_4	TATGGGCTAGGACAAAAACG	CAGCGCCAATGGGCTTTCGACGTCTCACACC	G	GTTTCGAGACGAGCCGCTTAAGAGCCTGTCG	CAGCGCCAATGGGCTTTCGACGTCTCACACCGTATGGGCTAGGACAAAAACGGTTTCGAGACGAGCCGCTTAAGAGCCTGTCG
DUB	sgOTUD7A_5	GCAGACGCAGCAGAATAAGG	CAGCGCCAATGGGCTTTCGACGTCTCACACC	G	GTTTCGAGACGAGCCGCTTAAGAGCCTGTCG	CAGCGCCAATGGGCTTTCGACGTCTCACACCGGCAGACGCAGCAGAATAAGGGTTTCGAGACGAGCCGCTTAAGAGCCTGTCG
DUB	sgOTUD7A_6	TGGGAGGGACCTCCAAGGGC	CAGCGCCAATGGGCTTTCGACGTCTCACACC	G	GTTTCGAGACGAGCCGCTTAAGAGCCTGTCG	CAGCGCCAATGGGCTTTCGACGTCTCACACCGTGGGAGGGACCTCCAAGGGCGTTTCGAGACGAGCCGCTTAAGAGCCTGTCG
DUB	sgOTUD7A_7	GCTGCCTCTGCACTTTGCAG	CAGCGCCAATGGGCTTTCGACGTCTCACACC	G	GTTTCGAGACGAGCCGCTTAAGAGCCTGTCG	CAGCGCCAATGGGCTTTCGACGTCTCACACCGGCTGCCTCTGCACTTTGCAGGTTTCGAGACGAGCCGCTTAAGAGCCTGTCG
DUB	sgOTUD7A_8	GATTGGCTGTGTGCACCTGG	CAGCGCCAATGGGCTTTCGACGTCTCACACC	G	GTTTCGAGACGAGCCGCTTAAGAGCCTGTCG	CAGCGCCAATGGGCTTTCGACGTCTCACACCGGATTGGCTGTGTGCACCTGGGTTTCGAGACGAGCCGCTTAAGAGCCTGTCG
DUB	sgOTUD7A_9	ACATGTGTTCAATGAAGGGC	CAGCGCCAATGGGCTTTCGACGTCTCACACC	G	GTTTCGAGACGAGCCGCTTAAGAGCCTGTCG	CAGCGCCAATGGGCTTTCGACGTCTCACACCGACATGTGTTCAATGAAGGGCGTTTCGAGACGAGCCGCTTAAGAGCCTGTCG
DUB	sgOTUD7B_1	CAAGGGAGGCTGCATGCAGG	CAGCGCCAATGGGCTTTCGACGTCTCACACC	G	GTTTCGAGACGAGCCGCTTAAGAGCCTGTCG	CAGCGCCAATGGGCTTTCGACGTCTCACACCGCAAGGGAGGCTGCATGCAGGGTTTCGAGACGAGCCGCTTAAGAGCCTGTCG
DUB	sgOTUD7B_10	GGTCTCTCTCTATGAAGCTG	CAGCGCCAATGGGCTTTCGACGTCTCACACC	G	GTTTCGAGACGAGCCGCTTAAGAGCCTGTCG	CAGCGCCAATGGGCTTTCGACGTCTCACACCGGGTCTCTCTCTATGAAGCTGGTTTCGAGACGAGCCGCTTAAGAGCCTGTCG
DUB	sgOTUD7B_2	GTTCCACAGGAGCAGAGCCA	CAGCGCCAATGGGCTTTCGACGTCTCACACC	G	GTTTCGAGACGAGCCGCTTAAGAGCCTGTCG	CAGCGCCAATGGGCTTTCGACGTCTCACACCGGTTCCACAGGAGCAGAGCCAGTTTCGAGACGAGCCGCTTAAGAGCCTGTCG
DUB	sgOTUD7B_3	AACAATGCTGGAGCTGGCGT	CAGCGCCAATGGGCTTTCGACGTCTCACACC	G	GTTTCGAGACGAGCCGCTTAAGAGCCTGTCG	CAGCGCCAATGGGCTTTCGACGTCTCACACCGAACAATGCTGGAGCTGGCGTGTTTCGAGACGAGCCGCTTAAGAGCCTGTCG
DUB	sgOTUD7B_4	GCACAGATGGGCATTTCCAG	CAGCGCCAATGGGCTTTCGACGTCTCACACC	G	GTTTCGAGACGAGCCGCTTAAGAGCCTGTCG	CAGCGCCAATGGGCTTTCGACGTCTCACACCGGCACAGATGGGCATTTCCAGGTTTCGAGACGAGCCGCTTAAGAGCCTGTCG
DUB	sgOTUD7B_5	GCAGACACAGCAGAATAAAG	CAGCGCCAATGGGCTTTCGACGTCTCACACC	G	GTTTCGAGACGAGCCGCTTAAGAGCCTGTCG	CAGCGCCAATGGGCTTTCGACGTCTCACACCGGCAGACACAGCAGAATAAAGGTTTCGAGACGAGCCGCTTAAGAGCCTGTCG
DUB	sgOTUD7B_6	AAGATGAATGGCAGAAGGAG	CAGCGCCAATGGGCTTTCGACGTCTCACACC	G	GTTTCGAGACGAGCCGCTTAAGAGCCTGTCG	CAGCGCCAATGGGCTTTCGACGTCTCACACCGAAGATGAATGGCAGAAGGAGGTTTCGAGACGAGCCGCTTAAGAGCCTGTCG
DUB	sgOTUD7B_7	ACCATGCTGAGGGACTCCGG	CAGCGCCAATGGGCTTTCGACGTCTCACACC	G	GTTTCGAGACGAGCCGCTTAAGAGCCTGTCG	CAGCGCCAATGGGCTTTCGACGTCTCACACCGACCATGCTGAGGGACTCCGGGTTTCGAGACGAGCCGCTTAAGAGCCTGTCG
DUB	sgOTUD7B_8	GGAGCAGAAGGAGAATACCA	CAGCGCCAATGGGCTTTCGACGTCTCACACC	G	GTTTCGAGACGAGCCGCTTAAGAGCCTGTCG	CAGCGCCAATGGGCTTTCGACGTCTCACACCGGGAGCAGAAGGAGAATACCAGTTTCGAGACGAGCCGCTTAAGAGCCTGTCG
DUB	sgOTUD7B_9	GTAGCTGTTCAAAATCACTG	CAGCGCCAATGGGCTTTCGACGTCTCACACC	G	GTTTCGAGACGAGCCGCTTAAGAGCCTGTCG	CAGCGCCAATGGGCTTTCGACGTCTCACACCGGTAGCTGTTCAAAATCACTGGTTTCGAGACGAGCCGCTTAAGAGCCTGTCG
DUB	sgPAN2_1	GTTCCACCTTAAAAGTACGG	CAGCGCCAATGGGCTTTCGACGTCTCACACC	G	GTTTCGAGACGAGCCGCTTAAGAGCCTGTCG	CAGCGCCAATGGGCTTTCGACGTCTCACACCGGTTCCACCTTAAAAGTACGGGTTTCGAGACGAGCCGCTTAAGAGCCTGTCG
DUB	sgPAN2_10	GAAGGAACTAGGGAGTCCAG	CAGCGCCAATGGGCTTTCGACGTCTCACACC	G	GTTTCGAGACGAGCCGCTTAAGAGCCTGTCG	CAGCGCCAATGGGCTTTCGACGTCTCACACCGGAAGGAACTAGGGAGTCCAGGTTTCGAGACGAGCCGCTTAAGAGCCTGTCG
DUB	sgPAN2_2	GAGGCGGCTGGAGAAGCCAC	CAGCGCCAATGGGCTTTCGACGTCTCACACC	G	GTTTCGAGACGAGCCGCTTAAGAGCCTGTCG	CAGCGCCAATGGGCTTTCGACGTCTCACACCGGAGGCGGCTGGAGAAGCCACGTTTCGAGACGAGCCGCTTAAGAGCCTGTCG
DUB	sgPAN2_3	GCTCCGGGGAATCAGTCCAG	CAGCGCCAATGGGCTTTCGACGTCTCACACC	G	GTTTCGAGACGAGCCGCTTAAGAGCCTGTCG	CAGCGCCAATGGGCTTTCGACGTCTCACACCGGCTCCGGGGAATCAGTCCAGGTTTCGAGACGAGCCGCTTAAGAGCCTGTCG
DUB	sgPAN2_4	GGGGTTGAAGGAAGGCTCCG	CAGCGCCAATGGGCTTTCGACGTCTCACACC	G	GTTTCGAGACGAGCCGCTTAAGAGCCTGTCG	CAGCGCCAATGGGCTTTCGACGTCTCACACCGGGGGTTGAAGGAAGGCTCCGGTTTCGAGACGAGCCGCTTAAGAGCCTGTCG
DUB	sgPAN2_5	AGAATCTCTGCATCCACGGG	CAGCGCCAATGGGCTTTCGACGTCTCACACC	G	GTTTCGAGACGAGCCGCTTAAGAGCCTGTCG	CAGCGCCAATGGGCTTTCGACGTCTCACACCGAGAATCTCTGCATCCACGGGGTTTCGAGACGAGCCGCTTAAGAGCCTGTCG
DUB	sgPAN2_6	GCAGCTCTTCAGCTGTGAGA	CAGCGCCAATGGGCTTTCGACGTCTCACACC	G	GTTTCGAGACGAGCCGCTTAAGAGCCTGTCG	CAGCGCCAATGGGCTTTCGACGTCTCACACCGGCAGCTCTTCAGCTGTGAGAGTTTCGAGACGAGCCGCTTAAGAGCCTGTCG
DUB	sgPAN2_7	GCACGGTCTCACTGCCACAG	CAGCGCCAATGGGCTTTCGACGTCTCACACC	G	GTTTCGAGACGAGCCGCTTAAGAGCCTGTCG	CAGCGCCAATGGGCTTTCGACGTCTCACACCGGCACGGTCTCACTGCCACAGGTTTCGAGACGAGCCGCTTAAGAGCCTGTCG
DUB	sgPAN2_8	GGAGAGTGTGAAAAGCAGAG	CAGCGCCAATGGGCTTTCGACGTCTCACACC	G	GTTTCGAGACGAGCCGCTTAAGAGCCTGTCG	CAGCGCCAATGGGCTTTCGACGTCTCACACCGGGAGAGTGTGAAAAGCAGAGGTTTCGAGACGAGCCGCTTAAGAGCCTGTCG
DUB	sgPAN2_9	ATGGCAGTAAAGAAACACGG	CAGCGCCAATGGGCTTTCGACGTCTCACACC	G	GTTTCGAGACGAGCCGCTTAAGAGCCTGTCG	CAGCGCCAATGGGCTTTCGACGTCTCACACCGATGGCAGTAAAGAAACACGGGTTTCGAGACGAGCCGCTTAAGAGCCTGTCG
DUB	sgPSMD14_1	GGTTGGTATCACAGTCACCC	CAGCGCCAATGGGCTTTCGACGTCTCACACC	G	GTTTCGAGACGAGCCGCTTAAGAGCCTGTCG	CAGCGCCAATGGGCTTTCGACGTCTCACACCGGGTTGGTATCACAGTCACCCGTTTCGAGACGAGCCGCTTAAGAGCCTGTCG
DUB	sgPSMD14_10	ATGTTAAAACATGGCCGTGC	CAGCGCCAATGGGCTTTCGACGTCTCACACC	G	GTTTCGAGACGAGCCGCTTAAGAGCCTGTCG	CAGCGCCAATGGGCTTTCGACGTCTCACACCGATGTTAAAACATGGCCGTGCGTTTCGAGACGAGCCGCTTAAGAGCCTGTCG
DUB	sgPSMD14_2	AAAGCCAACAACCAAAGCCA	CAGCGCCAATGGGCTTTCGACGTCTCACACC	G	GTTTCGAGACGAGCCGCTTAAGAGCCTGTCG	CAGCGCCAATGGGCTTTCGACGTCTCACACCGAAAGCCAACAACCAAAGCCAGTTTCGAGACGAGCCGCTTAAGAGCCTGTCG
DUB	sgPSMD14_3	AGACTTCTTAGACTTGGAGG	CAGCGCCAATGGGCTTTCGACGTCTCACACC	G	GTTTCGAGACGAGCCGCTTAAGAGCCTGTCG	CAGCGCCAATGGGCTTTCGACGTCTCACACCGAGACTTCTTAGACTTGGAGGGTTTCGAGACGAGCCGCTTAAGAGCCTGTCG
DUB	sgPSMD14_4	ATATGTTGAAGCAGACAGGA	CAGCGCCAATGGGCTTTCGACGTCTCACACC	G	GTTTCGAGACGAGCCGCTTAAGAGCCTGTCG	CAGCGCCAATGGGCTTTCGACGTCTCACACCGATATGTTGAAGCAGACAGGAGTTTCGAGACGAGCCGCTTAAGAGCCTGTCG
DUB	sgPSMD14_5	AGCCTTGTCGGAGAGAGCTG	CAGCGCCAATGGGCTTTCGACGTCTCACACC	G	GTTTCGAGACGAGCCGCTTAAGAGCCTGTCG	CAGCGCCAATGGGCTTTCGACGTCTCACACCGAGCCTTGTCGGAGAGAGCTGGTTTCGAGACGAGCCGCTTAAGAGCCTGTCG
DUB	sgPSMD14_6	GTACTCACTGTTCCTGACTG	CAGCGCCAATGGGCTTTCGACGTCTCACACC	G	GTTTCGAGACGAGCCGCTTAAGAGCCTGTCG	CAGCGCCAATGGGCTTTCGACGTCTCACACCGGTACTCACTGTTCCTGACTGGTTTCGAGACGAGCCGCTTAAGAGCCTGTCG
DUB	sgPSMD14_7	GGAGGAGGTATGCCTGGACT	CAGCGCCAATGGGCTTTCGACGTCTCACACC	G	GTTTCGAGACGAGCCGCTTAAGAGCCTGTCG	CAGCGCCAATGGGCTTTCGACGTCTCACACCGGGAGGAGGTATGCCTGGACTGTTTCGAGACGAGCCGCTTAAGAGCCTGTCG
DUB	sgPSMD14_8	GAGAGCTGTGGCAGTGGTTG	CAGCGCCAATGGGCTTTCGACGTCTCACACC	G	GTTTCGAGACGAGCCGCTTAAGAGCCTGTCG	CAGCGCCAATGGGCTTTCGACGTCTCACACCGGAGAGCTGTGGCAGTGGTTGGTTTCGAGACGAGCCGCTTAAGAGCCTGTCG
DUB	sgPSMD14_9	TAAGATGACACCTGAACAGC	CAGCGCCAATGGGCTTTCGACGTCTCACACC	G	GTTTCGAGACGAGCCGCTTAAGAGCCTGTCG	CAGCGCCAATGGGCTTTCGACGTCTCACACCGTAAGATGACACCTGAACAGCGTTTCGAGACGAGCCGCTTAAGAGCCTGTCG
DUB	sgPSMD7_1	GGAGCTGGCAGTGCAGAAGG	CAGCGCCAATGGGCTTTCGACGTCTCACACC	G	GTTTCGAGACGAGCCGCTTAAGAGCCTGTCG	CAGCGCCAATGGGCTTTCGACGTCTCACACCGGGAGCTGGCAGTGCAGAAGGGTTTCGAGACGAGCCGCTTAAGAGCCTGTCG
DUB	sgPSMD7_10	CACGTGTTCAAATGTTTTCG	CAGCGCCAATGGGCTTTCGACGTCTCACACC	G	GTTTCGAGACGAGCCGCTTAAGAGCCTGTCG	CAGCGCCAATGGGCTTTCGACGTCTCACACCGCACGTGTTCAAATGTTTTCGGTTTCGAGACGAGCCGCTTAAGAGCCTGTCG
DUB	sgPSMD7_2	ACCACACTGAGCAGCACCAG	CAGCGCCAATGGGCTTTCGACGTCTCACACC	G	GTTTCGAGACGAGCCGCTTAAGAGCCTGTCG	CAGCGCCAATGGGCTTTCGACGTCTCACACCGACCACACTGAGCAGCACCAGGTTTCGAGACGAGCCGCTTAAGAGCCTGTCG
DUB	sgPSMD7_3	GATGTGAAGCCGAAGGACCT	CAGCGCCAATGGGCTTTCGACGTCTCACACC	G	GTTTCGAGACGAGCCGCTTAAGAGCCTGTCG	CAGCGCCAATGGGCTTTCGACGTCTCACACCGGATGTGAAGCCGAAGGACCTGTTTCGAGACGAGCCGCTTAAGAGCCTGTCG
DUB	sgPSMD7_4	CTAGCCAGGGAAAGAATAGT	CAGCGCCAATGGGCTTTCGACGTCTCACACC	G	GTTTCGAGACGAGCCGCTTAAGAGCCTGTCG	CAGCGCCAATGGGCTTTCGACGTCTCACACCGCTAGCCAGGGAAAGAATAGTGTTTCGAGACGAGCCGCTTAAGAGCCTGTCG
DUB	sgPSMD7_5	GTGTGTCGCGATGCCGGAGC	CAGCGCCAATGGGCTTTCGACGTCTCACACC	G	GTTTCGAGACGAGCCGCTTAAGAGCCTGTCG	CAGCGCCAATGGGCTTTCGACGTCTCACACCGGTGTGTCGCGATGCCGGAGCGTTTCGAGACGAGCCGCTTAAGAGCCTGTCG
DUB	sgPSMD7_6	TCATTCAGAATCGGCAAGGT	CAGCGCCAATGGGCTTTCGACGTCTCACACC	G	GTTTCGAGACGAGCCGCTTAAGAGCCTGTCG	CAGCGCCAATGGGCTTTCGACGTCTCACACCGTCATTCAGAATCGGCAAGGTGTTTCGAGACGAGCCGCTTAAGAGCCTGTCG
DUB	sgPSMD7_7	TACAGAAGCGTACATTTCAG	CAGCGCCAATGGGCTTTCGACGTCTCACACC	G	GTTTCGAGACGAGCCGCTTAAGAGCCTGTCG	CAGCGCCAATGGGCTTTCGACGTCTCACACCGTACAGAAGCGTACATTTCAGGTTTCGAGACGAGCCGCTTAAGAGCCTGTCG
DUB	sgPSMD7_8	GTGTGGTGGATCATTTCAAC	CAGCGCCAATGGGCTTTCGACGTCTCACACC	G	GTTTCGAGACGAGCCGCTTAAGAGCCTGTCG	CAGCGCCAATGGGCTTTCGACGTCTCACACCGGTGTGGTGGATCATTTCAACGTTTCGAGACGAGCCGCTTAAGAGCCTGTCG
DUB	sgPSMD7_9	GGAAACCAGAAGCGTGTTGT	CAGCGCCAATGGGCTTTCGACGTCTCACACC	G	GTTTCGAGACGAGCCGCTTAAGAGCCTGTCG	CAGCGCCAATGGGCTTTCGACGTCTCACACCGGGAAACCAGAAGCGTGTTGTGTTTCGAGACGAGCCGCTTAAGAGCCTGTCG
DUB	sgSENP2_1	GTACTGAATACATGAAGTGC	CAGCGCCAATGGGCTTTCGACGTCTCACACC	G	GTTTCGAGACGAGCCGCTTAAGAGCCTGTCG	CAGCGCCAATGGGCTTTCGACGTCTCACACCGGTACTGAATACATGAAGTGCGTTTCGAGACGAGCCGCTTAAGAGCCTGTCG
DUB	sgSENP2_10	GTGTCGGCCCGACTCCGCCT	CAGCGCCAATGGGCTTTCGACGTCTCACACC	G	GTTTCGAGACGAGCCGCTTAAGAGCCTGTCG	CAGCGCCAATGGGCTTTCGACGTCTCACACCGGTGTCGGCCCGACTCCGCCTGTTTCGAGACGAGCCGCTTAAGAGCCTGTCG
DUB	sgSENP2_2	GCAGTGAAACGATGGACCAA	CAGCGCCAATGGGCTTTCGACGTCTCACACC	G	GTTTCGAGACGAGCCGCTTAAGAGCCTGTCG	CAGCGCCAATGGGCTTTCGACGTCTCACACCGGCAGTGAAACGATGGACCAAGTTTCGAGACGAGCCGCTTAAGAGCCTGTCG
DUB	sgSENP2_3	GGAGAATCTCACAGATCCTG	CAGCGCCAATGGGCTTTCGACGTCTCACACC	G	GTTTCGAGACGAGCCGCTTAAGAGCCTGTCG	CAGCGCCAATGGGCTTTCGACGTCTCACACCGGGAGAATCTCACAGATCCTGGTTTCGAGACGAGCCGCTTAAGAGCCTGTCG
DUB	sgSENP2_4	CCCGGGCCCTCCTGAAGAGG	CAGCGCCAATGGGCTTTCGACGTCTCACACC	G	GTTTCGAGACGAGCCGCTTAAGAGCCTGTCG	CAGCGCCAATGGGCTTTCGACGTCTCACACCGCCCGGGCCCTCCTGAAGAGGGTTTCGAGACGAGCCGCTTAAGAGCCTGTCG
DUB	sgSENP2_5	CCAGCTGACCACAAAGCCCA	CAGCGCCAATGGGCTTTCGACGTCTCACACC	G	GTTTCGAGACGAGCCGCTTAAGAGCCTGTCG	CAGCGCCAATGGGCTTTCGACGTCTCACACCGCCAGCTGACCACAAAGCCCAGTTTCGAGACGAGCCGCTTAAGAGCCTGTCG
DUB	sgSENP2_6	GAATGTGGCCCCTTCAGGAG	CAGCGCCAATGGGCTTTCGACGTCTCACACC	G	GTTTCGAGACGAGCCGCTTAAGAGCCTGTCG	CAGCGCCAATGGGCTTTCGACGTCTCACACCGGAATGTGGCCCCTTCAGGAGGTTTCGAGACGAGCCGCTTAAGAGCCTGTCG
DUB	sgSENP2_7	GAAGGCTGTAATAGAAGACC	CAGCGCCAATGGGCTTTCGACGTCTCACACC	G	GTTTCGAGACGAGCCGCTTAAGAGCCTGTCG	CAGCGCCAATGGGCTTTCGACGTCTCACACCGGAAGGCTGTAATAGAAGACCGTTTCGAGACGAGCCGCTTAAGAGCCTGTCG
DUB	sgSENP2_8	GAGATGATTTCTGAAGAGAG	CAGCGCCAATGGGCTTTCGACGTCTCACACC	G	GTTTCGAGACGAGCCGCTTAAGAGCCTGTCG	CAGCGCCAATGGGCTTTCGACGTCTCACACCGGAGATGATTTCTGAAGAGAGGTTTCGAGACGAGCCGCTTAAGAGCCTGTCG
DUB	sgSENP2_9	GAGGCGTCCCCATTGTACTG	CAGCGCCAATGGGCTTTCGACGTCTCACACC	G	GTTTCGAGACGAGCCGCTTAAGAGCCTGTCG	CAGCGCCAATGGGCTTTCGACGTCTCACACCGGAGGCGTCCCCATTGTACTGGTTTCGAGACGAGCCGCTTAAGAGCCTGTCG
DUB	sgSTAMBP_1	GAGCGGAAGTACCGACGGGG	CAGCGCCAATGGGCTTTCGACGTCTCACACC	G	GTTTCGAGACGAGCCGCTTAAGAGCCTGTCG	CAGCGCCAATGGGCTTTCGACGTCTCACACCGGAGCGGAAGTACCGACGGGGGTTTCGAGACGAGCCGCTTAAGAGCCTGTCG
DUB	sgSTAMBP_10	TTTGTAGAAGAAGGAAGCAG	CAGCGCCAATGGGCTTTCGACGTCTCACACC	G	GTTTCGAGACGAGCCGCTTAAGAGCCTGTCG	CAGCGCCAATGGGCTTTCGACGTCTCACACCGTTTGTAGAAGAAGGAAGCAGGTTTCGAGACGAGCCGCTTAAGAGCCTGTCG
DUB	sgSTAMBP_2	GGATAATCTCAACTCCAGAG	CAGCGCCAATGGGCTTTCGACGTCTCACACC	G	GTTTCGAGACGAGCCGCTTAAGAGCCTGTCG	CAGCGCCAATGGGCTTTCGACGTCTCACACCGGGATAATCTCAACTCCAGAGGTTTCGAGACGAGCCGCTTAAGAGCCTGTCG
DUB	sgSTAMBP_3	CTAGCGGGCCACCTAGGCCA	CAGCGCCAATGGGCTTTCGACGTCTCACACC	G	GTTTCGAGACGAGCCGCTTAAGAGCCTGTCG	CAGCGCCAATGGGCTTTCGACGTCTCACACCGCTAGCGGGCCACCTAGGCCAGTTTCGAGACGAGCCGCTTAAGAGCCTGTCG
DUB	sgSTAMBP_4	GTGGGGAACACATCTAAGGA	CAGCGCCAATGGGCTTTCGACGTCTCACACC	G	GTTTCGAGACGAGCCGCTTAAGAGCCTGTCG	CAGCGCCAATGGGCTTTCGACGTCTCACACCGGTGGGGAACACATCTAAGGAGTTTCGAGACGAGCCGCTTAAGAGCCTGTCG
DUB	sgSTAMBP_5	AAGGCCAGCTAAGCCACCTG	CAGCGCCAATGGGCTTTCGACGTCTCACACC	G	GTTTCGAGACGAGCCGCTTAAGAGCCTGTCG	CAGCGCCAATGGGCTTTCGACGTCTCACACCGAAGGCCAGCTAAGCCACCTGGTTTCGAGACGAGCCGCTTAAGAGCCTGTCG
DUB	sgSTAMBP_6	AAGGACCTGTCCACCACAGG	CAGCGCCAATGGGCTTTCGACGTCTCACACC	G	GTTTCGAGACGAGCCGCTTAAGAGCCTGTCG	CAGCGCCAATGGGCTTTCGACGTCTCACACCGAAGGACCTGTCCACCACAGGGTTTCGAGACGAGCCGCTTAAGAGCCTGTCG
DUB	sgSTAMBP_7	GAGACATGTGGAATTCTCTG	CAGCGCCAATGGGCTTTCGACGTCTCACACC	G	GTTTCGAGACGAGCCGCTTAAGAGCCTGTCG	CAGCGCCAATGGGCTTTCGACGTCTCACACCGGAGACATGTGGAATTCTCTGGTTTCGAGACGAGCCGCTTAAGAGCCTGTCG
DUB	sgSTAMBP_8	TAGATACGTACACAGAACAG	CAGCGCCAATGGGCTTTCGACGTCTCACACC	G	GTTTCGAGACGAGCCGCTTAAGAGCCTGTCG	CAGCGCCAATGGGCTTTCGACGTCTCACACCGTAGATACGTACACAGAACAGGTTTCGAGACGAGCCGCTTAAGAGCCTGTCG
DUB	sgSTAMBP_9	GCCCTCACCCGGTCTTCGGG	CAGCGCCAATGGGCTTTCGACGTCTCACACC	G	GTTTCGAGACGAGCCGCTTAAGAGCCTGTCG	CAGCGCCAATGGGCTTTCGACGTCTCACACCGGCCCTCACCCGGTCTTCGGGGTTTCGAGACGAGCCGCTTAAGAGCCTGTCG
DUB	sgSTAMBPL1_1	GAAACCTGTGGAATACTCTG	CAGCGCCAATGGGCTTTCGACGTCTCACACC	G	GTTTCGAGACGAGCCGCTTAAGAGCCTGTCG	CAGCGCCAATGGGCTTTCGACGTCTCACACCGGAAACCTGTGGAATACTCTGGTTTCGAGACGAGCCGCTTAAGAGCCTGTCG
DUB	sgSTAMBPL1_10	AATCTGCTCTGACAGCCCTG	CAGCGCCAATGGGCTTTCGACGTCTCACACC	G	GTTTCGAGACGAGCCGCTTAAGAGCCTGTCG	CAGCGCCAATGGGCTTTCGACGTCTCACACCGAATCTGCTCTGACAGCCCTGGTTTCGAGACGAGCCGCTTAAGAGCCTGTCG
DUB	sgSTAMBPL1_2	GTGAGTGTGAAGATCAACGC	CAGCGCCAATGGGCTTTCGACGTCTCACACC	G	GTTTCGAGACGAGCCGCTTAAGAGCCTGTCG	CAGCGCCAATGGGCTTTCGACGTCTCACACCGGTGAGTGTGAAGATCAACGCGTTTCGAGACGAGCCGCTTAAGAGCCTGTCG
DUB	sgSTAMBPL1_3	GGAGCATCAGAGATTGATAG	CAGCGCCAATGGGCTTTCGACGTCTCACACC	G	GTTTCGAGACGAGCCGCTTAAGAGCCTGTCG	CAGCGCCAATGGGCTTTCGACGTCTCACACCGGGAGCATCAGAGATTGATAGGTTTCGAGACGAGCCGCTTAAGAGCCTGTCG
DUB	sgSTAMBPL1_4	AAGAAGCAAGAGTTAGCCCG	CAGCGCCAATGGGCTTTCGACGTCTCACACC	G	GTTTCGAGACGAGCCGCTTAAGAGCCTGTCG	CAGCGCCAATGGGCTTTCGACGTCTCACACCGAAGAAGCAAGAGTTAGCCCGGTTTCGAGACGAGCCGCTTAAGAGCCTGTCG
DUB	sgSTAMBPL1_5	GTTAAGGCCCTGTTTACAGG	CAGCGCCAATGGGCTTTCGACGTCTCACACC	G	GTTTCGAGACGAGCCGCTTAAGAGCCTGTCG	CAGCGCCAATGGGCTTTCGACGTCTCACACCGGTTAAGGCCCTGTTTACAGGGTTTCGAGACGAGCCGCTTAAGAGCCTGTCG
DUB	sgSTAMBPL1_6	GTGAGAGGAATAGAAACCTG	CAGCGCCAATGGGCTTTCGACGTCTCACACC	G	GTTTCGAGACGAGCCGCTTAAGAGCCTGTCG	CAGCGCCAATGGGCTTTCGACGTCTCACACCGGTGAGAGGAATAGAAACCTGGTTTCGAGACGAGCCGCTTAAGAGCCTGTCG
DUB	sgSTAMBPL1_7	GGGCTTTCATCCACACACCA	CAGCGCCAATGGGCTTTCGACGTCTCACACC	G	GTTTCGAGACGAGCCGCTTAAGAGCCTGTCG	CAGCGCCAATGGGCTTTCGACGTCTCACACCGGGGCTTTCATCCACACACCAGTTTCGAGACGAGCCGCTTAAGAGCCTGTCG
DUB	sgSTAMBPL1_8	GGTCTGGAGTAGAGATGGAG	CAGCGCCAATGGGCTTTCGACGTCTCACACC	G	GTTTCGAGACGAGCCGCTTAAGAGCCTGTCG	CAGCGCCAATGGGCTTTCGACGTCTCACACCGGGTCTGGAGTAGAGATGGAGGTTTCGAGACGAGCCGCTTAAGAGCCTGTCG
DUB	sgSTAMBPL1_9	TGATAGAGGCAGAAAGGAAG	CAGCGCCAATGGGCTTTCGACGTCTCACACC	G	GTTTCGAGACGAGCCGCTTAAGAGCCTGTCG	CAGCGCCAATGGGCTTTCGACGTCTCACACCGTGATAGAGGCAGAAAGGAAGGTTTCGAGACGAGCCGCTTAAGAGCCTGTCG
DUB	sgTNFAIP3_1	GGCTTCCACAGACACACCCA	CAGCGCCAATGGGCTTTCGACGTCTCACACC	G	GTTTCGAGACGAGCCGCTTAAGAGCCTGTCG	CAGCGCCAATGGGCTTTCGACGTCTCACACCGGGCTTCCACAGACACACCCAGTTTCGAGACGAGCCGCTTAAGAGCCTGTCG
DUB	sgTNFAIP3_10	GGTGTTCACAGACATGAAGA	CAGCGCCAATGGGCTTTCGACGTCTCACACC	G	GTTTCGAGACGAGCCGCTTAAGAGCCTGTCG	CAGCGCCAATGGGCTTTCGACGTCTCACACCGGGTGTTCACAGACATGAAGAGTTTCGAGACGAGCCGCTTAAGAGCCTGTCG
DUB	sgTNFAIP3_2	GGCAGGAAAACAGCGAGCAG	CAGCGCCAATGGGCTTTCGACGTCTCACACC	G	GTTTCGAGACGAGCCGCTTAAGAGCCTGTCG	CAGCGCCAATGGGCTTTCGACGTCTCACACCGGGCAGGAAAACAGCGAGCAGGTTTCGAGACGAGCCGCTTAAGAGCCTGTCG
DUB	sgTNFAIP3_3	GGGGCACGCCCAGAATCCCA	CAGCGCCAATGGGCTTTCGACGTCTCACACC	G	GTTTCGAGACGAGCCGCTTAAGAGCCTGTCG	CAGCGCCAATGGGCTTTCGACGTCTCACACCGGGGGCACGCCCAGAATCCCAGTTTCGAGACGAGCCGCTTAAGAGCCTGTCG
DUB	sgTNFAIP3_4	GAACCCTGAGGAGTCCACTG	CAGCGCCAATGGGCTTTCGACGTCTCACACC	G	GTTTCGAGACGAGCCGCTTAAGAGCCTGTCG	CAGCGCCAATGGGCTTTCGACGTCTCACACCGGAACCCTGAGGAGTCCACTGGTTTCGAGACGAGCCGCTTAAGAGCCTGTCG
DUB	sgTNFAIP3_5	TCTGTGGCAAGAATGCGGGG	CAGCGCCAATGGGCTTTCGACGTCTCACACC	G	GTTTCGAGACGAGCCGCTTAAGAGCCTGTCG	CAGCGCCAATGGGCTTTCGACGTCTCACACCGTCTGTGGCAAGAATGCGGGGGTTTCGAGACGAGCCGCTTAAGAGCCTGTCG
DUB	sgTNFAIP3_6	TGGATGATCTCCCGAAACTG	CAGCGCCAATGGGCTTTCGACGTCTCACACC	G	GTTTCGAGACGAGCCGCTTAAGAGCCTGTCG	CAGCGCCAATGGGCTTTCGACGTCTCACACCGTGGATGATCTCCCGAAACTGGTTTCGAGACGAGCCGCTTAAGAGCCTGTCG
DUB	sgTNFAIP3_7	GCCCCACATGTACTGAGAAG	CAGCGCCAATGGGCTTTCGACGTCTCACACC	G	GTTTCGAGACGAGCCGCTTAAGAGCCTGTCG	CAGCGCCAATGGGCTTTCGACGTCTCACACCGGCCCCACATGTACTGAGAAGGTTTCGAGACGAGCCGCTTAAGAGCCTGTCG
DUB	sgTNFAIP3_8	TGAGAGACTCCAGTTGCCAG	CAGCGCCAATGGGCTTTCGACGTCTCACACC	G	GTTTCGAGACGAGCCGCTTAAGAGCCTGTCG	CAGCGCCAATGGGCTTTCGACGTCTCACACCGTGAGAGACTCCAGTTGCCAGGTTTCGAGACGAGCCGCTTAAGAGCCTGTCG
DUB	sgTNFAIP3_9	ACATCCATGAGAGAAAGCTG	CAGCGCCAATGGGCTTTCGACGTCTCACACC	G	GTTTCGAGACGAGCCGCTTAAGAGCCTGTCG	CAGCGCCAATGGGCTTTCGACGTCTCACACCGACATCCATGAGAGAAAGCTGGTTTCGAGACGAGCCGCTTAAGAGCCTGTCG
DUB	sgUCHL1_1	GAAGATGCAGCTCAAGCCGA	CAGCGCCAATGGGCTTTCGACGTCTCACACC	G	GTTTCGAGACGAGCCGCTTAAGAGCCTGTCG	CAGCGCCAATGGGCTTTCGACGTCTCACACCGGAAGATGCAGCTCAAGCCGAGTTTCGAGACGAGCCGCTTAAGAGCCTGTCG
DUB	sgUCHL1_10	ACATTGGCCTTCCTGTGCCA	CAGCGCCAATGGGCTTTCGACGTCTCACACC	G	GTTTCGAGACGAGCCGCTTAAGAGCCTGTCG	CAGCGCCAATGGGCTTTCGACGTCTCACACCGACATTGGCCTTCCTGTGCCAGTTTCGAGACGAGCCGCTTAAGAGCCTGTCG
DUB	sgUCHL1_2	AATCGGACTTATTCACGCAG	CAGCGCCAATGGGCTTTCGACGTCTCACACC	G	GTTTCGAGACGAGCCGCTTAAGAGCCTGTCG	CAGCGCCAATGGGCTTTCGACGTCTCACACCGAATCGGACTTATTCACGCAGGTTTCGAGACGAGCCGCTTAAGAGCCTGTCG
DUB	sgUCHL1_3	ACAGGCAGCCCATGATGCCG	CAGCGCCAATGGGCTTTCGACGTCTCACACC	G	GTTTCGAGACGAGCCGCTTAAGAGCCTGTCG	CAGCGCCAATGGGCTTTCGACGTCTCACACCGACAGGCAGCCCATGATGCCGGTTTCGAGACGAGCCGCTTAAGAGCCTGTCG
DUB	sgUCHL1_4	GCCGATGGAGATCAACCCCG	CAGCGCCAATGGGCTTTCGACGTCTCACACC	G	GTTTCGAGACGAGCCGCTTAAGAGCCTGTCG	CAGCGCCAATGGGCTTTCGACGTCTCACACCGGCCGATGGAGATCAACCCCGGTTTCGAGACGAGCCGCTTAAGAGCCTGTCG
DUB	sgUCHL1_5	GGACGTGCTGGGGCTGGAAG	CAGCGCCAATGGGCTTTCGACGTCTCACACC	G	GTTTCGAGACGAGCCGCTTAAGAGCCTGTCG	CAGCGCCAATGGGCTTTCGACGTCTCACACCGGGACGTGCTGGGGCTGGAAGGTTTCGAGACGAGCCGCTTAAGAGCCTGTCG
DUB	sgUCHL1_6	AAACAGCAGCAGCAGCGCGC	CAGCGCCAATGGGCTTTCGACGTCTCACACC	G	GTTTCGAGACGAGCCGCTTAAGAGCCTGTCG	CAGCGCCAATGGGCTTTCGACGTCTCACACCGAAACAGCAGCAGCAGCGCGCGTTTCGAGACGAGCCGCTTAAGAGCCTGTCG
DUB	sgUCHL1_7	AAAGCAGATTGAAGAGCTGA	CAGCGCCAATGGGCTTTCGACGTCTCACACC	G	GTTTCGAGACGAGCCGCTTAAGAGCCTGTCG	CAGCGCCAATGGGCTTTCGACGTCTCACACCGAAAGCAGATTGAAGAGCTGAGTTTCGAGACGAGCCGCTTAAGAGCCTGTCG
DUB	sgUCHL1_8	CAGACCATTGGGAATTCCTG	CAGCGCCAATGGGCTTTCGACGTCTCACACC	G	GTTTCGAGACGAGCCGCTTAAGAGCCTGTCG	CAGCGCCAATGGGCTTTCGACGTCTCACACCGCAGACCATTGGGAATTCCTGGTTTCGAGACGAGCCGCTTAAGAGCCTGTCG
DUB	sgUCHL1_9	GCATTTTGCTCTGTCTTCAG	CAGCGCCAATGGGCTTTCGACGTCTCACACC	G	GTTTCGAGACGAGCCGCTTAAGAGCCTGTCG	CAGCGCCAATGGGCTTTCGACGTCTCACACCGGCATTTTGCTCTGTCTTCAGGTTTCGAGACGAGCCGCTTAAGAGCCTGTCG
DUB	sgUCHL3_1	GCCGCTGGAGGCCAATCCCG	CAGCGCCAATGGGCTTTCGACGTCTCACACC	G	GTTTCGAGACGAGCCGCTTAAGAGCCTGTCG	CAGCGCCAATGGGCTTTCGACGTCTCACACCGGCCGCTGGAGGCCAATCCCGGTTTCGAGACGAGCCGCTTAAGAGCCTGTCG
DUB	sgUCHL3_10	AAGACTGCACAGACTGGTCT	CAGCGCCAATGGGCTTTCGACGTCTCACACC	G	GTTTCGAGACGAGCCGCTTAAGAGCCTGTCG	CAGCGCCAATGGGCTTTCGACGTCTCACACCGAAGACTGCACAGACTGGTCTGTTTCGAGACGAGCCGCTTAAGAGCCTGTCG
DUB	sgUCHL3_2	CAAACAATCAGCAATGCCTG	CAGCGCCAATGGGCTTTCGACGTCTCACACC	G	GTTTCGAGACGAGCCGCTTAAGAGCCTGTCG	CAGCGCCAATGGGCTTTCGACGTCTCACACCGCAAACAATCAGCAATGCCTGGTTTCGAGACGAGCCGCTTAAGAGCCTGTCG
DUB	sgUCHL3_3	GGTCTCATGAGTAACTCGGA	CAGCGCCAATGGGCTTTCGACGTCTCACACC	G	GTTTCGAGACGAGCCGCTTAAGAGCCTGTCG	CAGCGCCAATGGGCTTTCGACGTCTCACACCGGGTCTCATGAGTAACTCGGAGTTTCGAGACGAGCCGCTTAAGAGCCTGTCG
DUB	sgUCHL3_4	GGATCCTGAACTCCTTAGCA	CAGCGCCAATGGGCTTTCGACGTCTCACACC	G	GTTTCGAGACGAGCCGCTTAAGAGCCTGTCG	CAGCGCCAATGGGCTTTCGACGTCTCACACCGGGATCCTGAACTCCTTAGCAGTTTCGAGACGAGCCGCTTAAGAGCCTGTCG
DUB	sgUCHL3_5	CATGAGACCAGTGCCCATGA	CAGCGCCAATGGGCTTTCGACGTCTCACACC	G	GTTTCGAGACGAGCCGCTTAAGAGCCTGTCG	CAGCGCCAATGGGCTTTCGACGTCTCACACCGCATGAGACCAGTGCCCATGAGTTTCGAGACGAGCCGCTTAAGAGCCTGTCG
DUB	sgUCHL3_6	TCAACGCTGGCTGCCGCTGG	CAGCGCCAATGGGCTTTCGACGTCTCACACC	G	GTTTCGAGACGAGCCGCTTAAGAGCCTGTCG	CAGCGCCAATGGGCTTTCGACGTCTCACACCGTCAACGCTGGCTGCCGCTGGGTTTCGAGACGAGCCGCTTAAGAGCCTGTCG
DUB	sgUCHL3_7	CGGCCATGGAGGGTCAACGC	CAGCGCCAATGGGCTTTCGACGTCTCACACC	G	GTTTCGAGACGAGCCGCTTAAGAGCCTGTCG	CAGCGCCAATGGGCTTTCGACGTCTCACACCGCGGCCATGGAGGGTCAACGCGTTTCGAGACGAGCCGCTTAAGAGCCTGTCG
DUB	sgUCHL3_8	AGTCTGACCTTCATGGGCAC	CAGCGCCAATGGGCTTTCGACGTCTCACACC	G	GTTTCGAGACGAGCCGCTTAAGAGCCTGTCG	CAGCGCCAATGGGCTTTCGACGTCTCACACCGAGTCTGACCTTCATGGGCACGTTTCGAGACGAGCCGCTTAAGAGCCTGTCG
DUB	sgUCHL3_9	AAGCGCGCCCACCTCGGGAT	CAGCGCCAATGGGCTTTCGACGTCTCACACC	G	GTTTCGAGACGAGCCGCTTAAGAGCCTGTCG	CAGCGCCAATGGGCTTTCGACGTCTCACACCGAAGCGCGCCCACCTCGGGATGTTTCGAGACGAGCCGCTTAAGAGCCTGTCG
DUB	sgUCHL5_1	TGAGCTCGGTGAAGACCCCG	CAGCGCCAATGGGCTTTCGACGTCTCACACC	G	GTTTCGAGACGAGCCGCTTAAGAGCCTGTCG	CAGCGCCAATGGGCTTTCGACGTCTCACACCGTGAGCTCGGTGAAGACCCCGGTTTCGAGACGAGCCGCTTAAGAGCCTGTCG
DUB	sgUCHL5_10	CTACTAGTGGTATTAACTGC	CAGCGCCAATGGGCTTTCGACGTCTCACACC	G	GTTTCGAGACGAGCCGCTTAAGAGCCTGTCG	CAGCGCCAATGGGCTTTCGACGTCTCACACCGCTACTAGTGGTATTAACTGCGTTTCGAGACGAGCCGCTTAAGAGCCTGTCG
DUB	sgUCHL5_2	GTTACAAAGACAACTTGCAG	CAGCGCCAATGGGCTTTCGACGTCTCACACC	G	GTTTCGAGACGAGCCGCTTAAGAGCCTGTCG	CAGCGCCAATGGGCTTTCGACGTCTCACACCGGTTACAAAGACAACTTGCAGGTTTCGAGACGAGCCGCTTAAGAGCCTGTCG
DUB	sgUCHL5_3	GGCCATGACGGGCAATGCCG	CAGCGCCAATGGGCTTTCGACGTCTCACACC	G	GTTTCGAGACGAGCCGCTTAAGAGCCTGTCG	CAGCGCCAATGGGCTTTCGACGTCTCACACCGGGCCATGACGGGCAATGCCGGTTTCGAGACGAGCCGCTTAAGAGCCTGTCG
DUB	sgUCHL5_4	CGCCTAAATGGACATCCTGG	CAGCGCCAATGGGCTTTCGACGTCTCACACC	G	GTTTCGAGACGAGCCGCTTAAGAGCCTGTCG	CAGCGCCAATGGGCTTTCGACGTCTCACACCGCGCCTAAATGGACATCCTGGGTTTCGAGACGAGCCGCTTAAGAGCCTGTCG
DUB	sgUCHL5_5	GCCTCATGGAAAGCGACCCC	CAGCGCCAATGGGCTTTCGACGTCTCACACC	G	GTTTCGAGACGAGCCGCTTAAGAGCCTGTCG	CAGCGCCAATGGGCTTTCGACGTCTCACACCGGCCTCATGGAAAGCGACCCCGTTTCGAGACGAGCCGCTTAAGAGCCTGTCG
DUB	sgUCHL5_6	GAACCCATGGATACAGATCA	CAGCGCCAATGGGCTTTCGACGTCTCACACC	G	GTTTCGAGACGAGCCGCTTAAGAGCCTGTCG	CAGCGCCAATGGGCTTTCGACGTCTCACACCGGAACCCATGGATACAGATCAGTTTCGAGACGAGCCGCTTAAGAGCCTGTCG
DUB	sgUCHL5_7	GTTCAGTAACACACTCACTA	CAGCGCCAATGGGCTTTCGACGTCTCACACC	G	GTTTCGAGACGAGCCGCTTAAGAGCCTGTCG	CAGCGCCAATGGGCTTTCGACGTCTCACACCGGTTCAGTAACACACTCACTAGTTTCGAGACGAGCCGCTTAAGAGCCTGTCG
DUB	sgUCHL5_8	CAGCCAGGAGAAGAACCAGC	CAGCGCCAATGGGCTTTCGACGTCTCACACC	G	GTTTCGAGACGAGCCGCTTAAGAGCCTGTCG	CAGCGCCAATGGGCTTTCGACGTCTCACACCGCAGCCAGGAGAAGAACCAGCGTTTCGAGACGAGCCGCTTAAGAGCCTGTCG
DUB	sgUCHL5_9	AAGTACACAACAGTTTCGCC	CAGCGCCAATGGGCTTTCGACGTCTCACACC	G	GTTTCGAGACGAGCCGCTTAAGAGCCTGTCG	CAGCGCCAATGGGCTTTCGACGTCTCACACCGAAGTACACAACAGTTTCGCCGTTTCGAGACGAGCCGCTTAAGAGCCTGTCG
DUB	sgUCK2_1	GACACCCGGCTCTCACGCAG	CAGCGCCAATGGGCTTTCGACGTCTCACACC	G	GTTTCGAGACGAGCCGCTTAAGAGCCTGTCG	CAGCGCCAATGGGCTTTCGACGTCTCACACCGGACACCCGGCTCTCACGCAGGTTTCGAGACGAGCCGCTTAAGAGCCTGTCG
DUB	sgUCK2_10	CCCGCTGACGCCTATAAGGA	CAGCGCCAATGGGCTTTCGACGTCTCACACC	G	GTTTCGAGACGAGCCGCTTAAGAGCCTGTCG	CAGCGCCAATGGGCTTTCGACGTCTCACACCGCCCGCTGACGCCTATAAGGAGTTTCGAGACGAGCCGCTTAAGAGCCTGTCG
DUB	sgUCK2_2	AACCACCAGCAGCCCAACGG	CAGCGCCAATGGGCTTTCGACGTCTCACACC	G	GTTTCGAGACGAGCCGCTTAAGAGCCTGTCG	CAGCGCCAATGGGCTTTCGACGTCTCACACCGAACCACCAGCAGCCCAACGGGTTTCGAGACGAGCCGCTTAAGAGCCTGTCG
DUB	sgUCK2_3	GCAGCTCCTGGGGCAGAATG	CAGCGCCAATGGGCTTTCGACGTCTCACACC	G	GTTTCGAGACGAGCCGCTTAAGAGCCTGTCG	CAGCGCCAATGGGCTTTCGACGTCTCACACCGGCAGCTCCTGGGGCAGAATGGTTTCGAGACGAGCCGCTTAAGAGCCTGTCG
DUB	sgUCK2_4	GGACTATCGCCAGAAGCAGG	CAGCGCCAATGGGCTTTCGACGTCTCACACC	G	GTTTCGAGACGAGCCGCTTAAGAGCCTGTCG	CAGCGCCAATGGGCTTTCGACGTCTCACACCGGGACTATCGCCAGAAGCAGGGTTTCGAGACGAGCCGCTTAAGAGCCTGTCG
DUB	sgUCK2_5	GGGAGACAAAGTCATACACG	CAGCGCCAATGGGCTTTCGACGTCTCACACC	G	GTTTCGAGACGAGCCGCTTAAGAGCCTGTCG	CAGCGCCAATGGGCTTTCGACGTCTCACACCGGGGAGACAAAGTCATACACGGTTTCGAGACGAGCCGCTTAAGAGCCTGTCG
DUB	sgUCK2_6	GGACATCAGCGAGAGAGGCA	CAGCGCCAATGGGCTTTCGACGTCTCACACC	G	GTTTCGAGACGAGCCGCTTAAGAGCCTGTCG	CAGCGCCAATGGGCTTTCGACGTCTCACACCGGGACATCAGCGAGAGAGGCAGTTTCGAGACGAGCCGCTTAAGAGCCTGTCG
DUB	sgUCK2_7	GCAGAAGGCCAAAGCCCTGA	CAGCGCCAATGGGCTTTCGACGTCTCACACC	G	GTTTCGAGACGAGCCGCTTAAGAGCCTGTCG	CAGCGCCAATGGGCTTTCGACGTCTCACACCGGCAGAAGGCCAAAGCCCTGAGTTTCGAGACGAGCCGCTTAAGAGCCTGTCG
DUB	sgUCK2_8	AAGGAAGGGCTCGCCGCCGT	CAGCGCCAATGGGCTTTCGACGTCTCACACC	G	GTTTCGAGACGAGCCGCTTAAGAGCCTGTCG	CAGCGCCAATGGGCTTTCGACGTCTCACACCGAAGGAAGGGCTCGCCGCCGTGTTTCGAGACGAGCCGCTTAAGAGCCTGTCG
DUB	sgUCK2_9	CCTGGCCTTCTACTCCCAGG	CAGCGCCAATGGGCTTTCGACGTCTCACACC	G	GTTTCGAGACGAGCCGCTTAAGAGCCTGTCG	CAGCGCCAATGGGCTTTCGACGTCTCACACCGCCTGGCCTTCTACTCCCAGGGTTTCGAGACGAGCCGCTTAAGAGCCTGTCG
DUB	sgUSP1_1	ATGAACTTGCCACTCAGCCA	CAGCGCCAATGGGCTTTCGACGTCTCACACC	G	GTTTCGAGACGAGCCGCTTAAGAGCCTGTCG	CAGCGCCAATGGGCTTTCGACGTCTCACACCGATGAACTTGCCACTCAGCCAGTTTCGAGACGAGCCGCTTAAGAGCCTGTCG
DUB	sgUSP1_10	ACAACAAACCAAGGAGTCAA	CAGCGCCAATGGGCTTTCGACGTCTCACACC	G	GTTTCGAGACGAGCCGCTTAAGAGCCTGTCG	CAGCGCCAATGGGCTTTCGACGTCTCACACCGACAACAAACCAAGGAGTCAAGTTTCGAGACGAGCCGCTTAAGAGCCTGTCG
DUB	sgUSP1_2	AGTGTGTTAAGCAGTCGCCT	CAGCGCCAATGGGCTTTCGACGTCTCACACC	G	GTTTCGAGACGAGCCGCTTAAGAGCCTGTCG	CAGCGCCAATGGGCTTTCGACGTCTCACACCGAGTGTGTTAAGCAGTCGCCTGTTTCGAGACGAGCCGCTTAAGAGCCTGTCG
DUB	sgUSP1_3	GAGAAACTCCCAAAAGGAAA	CAGCGCCAATGGGCTTTCGACGTCTCACACC	G	GTTTCGAGACGAGCCGCTTAAGAGCCTGTCG	CAGCGCCAATGGGCTTTCGACGTCTCACACCGGAGAAACTCCCAAAAGGAAAGTTTCGAGACGAGCCGCTTAAGAGCCTGTCG
DUB	sgUSP1_4	AGATGAGCTTTCCAAAGTAG	CAGCGCCAATGGGCTTTCGACGTCTCACACC	G	GTTTCGAGACGAGCCGCTTAAGAGCCTGTCG	CAGCGCCAATGGGCTTTCGACGTCTCACACCGAGATGAGCTTTCCAAAGTAGGTTTCGAGACGAGCCGCTTAAGAGCCTGTCG
DUB	sgUSP1_5	CAGAAATGAAGACCCTGAGA	CAGCGCCAATGGGCTTTCGACGTCTCACACC	G	GTTTCGAGACGAGCCGCTTAAGAGCCTGTCG	CAGCGCCAATGGGCTTTCGACGTCTCACACCGCAGAAATGAAGACCCTGAGAGTTTCGAGACGAGCCGCTTAAGAGCCTGTCG
DUB	sgUSP1_6	GTGATCCTGAAGAGGACTTG	CAGCGCCAATGGGCTTTCGACGTCTCACACC	G	GTTTCGAGACGAGCCGCTTAAGAGCCTGTCG	CAGCGCCAATGGGCTTTCGACGTCTCACACCGGTGATCCTGAAGAGGACTTGGTTTCGAGACGAGCCGCTTAAGAGCCTGTCG
DUB	sgUSP1_7	GAACTCAACCCTATGTATGA	CAGCGCCAATGGGCTTTCGACGTCTCACACC	G	GTTTCGAGACGAGCCGCTTAAGAGCCTGTCG	CAGCGCCAATGGGCTTTCGACGTCTCACACCGGAACTCAACCCTATGTATGAGTTTCGAGACGAGCCGCTTAAGAGCCTGTCG
DUB	sgUSP1_8	AGAAATACCTCATCCGAAAG	CAGCGCCAATGGGCTTTCGACGTCTCACACC	G	GTTTCGAGACGAGCCGCTTAAGAGCCTGTCG	CAGCGCCAATGGGCTTTCGACGTCTCACACCGAGAAATACCTCATCCGAAAGGTTTCGAGACGAGCCGCTTAAGAGCCTGTCG
DUB	sgUSP1_9	ATATCTACAGCATGATGCAC	CAGCGCCAATGGGCTTTCGACGTCTCACACC	G	GTTTCGAGACGAGCCGCTTAAGAGCCTGTCG	CAGCGCCAATGGGCTTTCGACGTCTCACACCGATATCTACAGCATGATGCACGTTTCGAGACGAGCCGCTTAAGAGCCTGTCG
DUB	sgUSP10_1	GGACTGACCAAAATCAGCCC	CAGCGCCAATGGGCTTTCGACGTCTCACACC	G	GTTTCGAGACGAGCCGCTTAAGAGCCTGTCG	CAGCGCCAATGGGCTTTCGACGTCTCACACCGGGACTGACCAAAATCAGCCCGTTTCGAGACGAGCCGCTTAAGAGCCTGTCG
DUB	sgUSP10_10	AGAACTGTTCCACTGTATGG	CAGCGCCAATGGGCTTTCGACGTCTCACACC	G	GTTTCGAGACGAGCCGCTTAAGAGCCTGTCG	CAGCGCCAATGGGCTTTCGACGTCTCACACCGAGAACTGTTCCACTGTATGGGTTTCGAGACGAGCCGCTTAAGAGCCTGTCG
DUB	sgUSP10_2	CCAGTGTCGTTGCAACCCCG	CAGCGCCAATGGGCTTTCGACGTCTCACACC	G	GTTTCGAGACGAGCCGCTTAAGAGCCTGTCG	CAGCGCCAATGGGCTTTCGACGTCTCACACCGCCAGTGTCGTTGCAACCCCGGTTTCGAGACGAGCCGCTTAAGAGCCTGTCG
DUB	sgUSP10_3	GGACTGCAGGGCAGCCAGAG	CAGCGCCAATGGGCTTTCGACGTCTCACACC	G	GTTTCGAGACGAGCCGCTTAAGAGCCTGTCG	CAGCGCCAATGGGCTTTCGACGTCTCACACCGGGACTGCAGGGCAGCCAGAGGTTTCGAGACGAGCCGCTTAAGAGCCTGTCG
DUB	sgUSP10_4	GTACCTCCAAAACCCCGACA	CAGCGCCAATGGGCTTTCGACGTCTCACACC	G	GTTTCGAGACGAGCCGCTTAAGAGCCTGTCG	CAGCGCCAATGGGCTTTCGACGTCTCACACCGGTACCTCCAAAACCCCGACAGTTTCGAGACGAGCCGCTTAAGAGCCTGTCG
DUB	sgUSP10_5	GAGCAGGAAGAACAAGGTGA	CAGCGCCAATGGGCTTTCGACGTCTCACACC	G	GTTTCGAGACGAGCCGCTTAAGAGCCTGTCG	CAGCGCCAATGGGCTTTCGACGTCTCACACCGGAGCAGGAAGAACAAGGTGAGTTTCGAGACGAGCCGCTTAAGAGCCTGTCG
DUB	sgUSP10_6	GTGCAGCTTCCTCCATACAG	CAGCGCCAATGGGCTTTCGACGTCTCACACC	G	GTTTCGAGACGAGCCGCTTAAGAGCCTGTCG	CAGCGCCAATGGGCTTTCGACGTCTCACACCGGTGCAGCTTCCTCCATACAGGTTTCGAGACGAGCCGCTTAAGAGCCTGTCG
DUB	sgUSP10_7	TCTGTGTGGCACACAGGCTG	CAGCGCCAATGGGCTTTCGACGTCTCACACC	G	GTTTCGAGACGAGCCGCTTAAGAGCCTGTCG	CAGCGCCAATGGGCTTTCGACGTCTCACACCGTCTGTGTGGCACACAGGCTGGTTTCGAGACGAGCCGCTTAAGAGCCTGTCG
DUB	sgUSP10_8	AAAGAGGCTGGCCCAGGACT	CAGCGCCAATGGGCTTTCGACGTCTCACACC	G	GTTTCGAGACGAGCCGCTTAAGAGCCTGTCG	CAGCGCCAATGGGCTTTCGACGTCTCACACCGAAAGAGGCTGGCCCAGGACTGTTTCGAGACGAGCCGCTTAAGAGCCTGTCG
DUB	sgUSP10_9	AGGGCTTGTTCCGGTTTCAG	CAGCGCCAATGGGCTTTCGACGTCTCACACC	G	GTTTCGAGACGAGCCGCTTAAGAGCCTGTCG	CAGCGCCAATGGGCTTTCGACGTCTCACACCGAGGGCTTGTTCCGGTTTCAGGTTTCGAGACGAGCCGCTTAAGAGCCTGTCG
DUB	sgUSP11_1	CATGTGGCACAATGGAGCGG	CAGCGCCAATGGGCTTTCGACGTCTCACACC	G	GTTTCGAGACGAGCCGCTTAAGAGCCTGTCG	CAGCGCCAATGGGCTTTCGACGTCTCACACCGCATGTGGCACAATGGAGCGGGTTTCGAGACGAGCCGCTTAAGAGCCTGTCG
DUB	sgUSP11_10	CATGAAGGGTGAGATCGCAG	CAGCGCCAATGGGCTTTCGACGTCTCACACC	G	GTTTCGAGACGAGCCGCTTAAGAGCCTGTCG	CAGCGCCAATGGGCTTTCGACGTCTCACACCGCATGAAGGGTGAGATCGCAGGTTTCGAGACGAGCCGCTTAAGAGCCTGTCG
DUB	sgUSP11_2	CCGGATAGGAAACTCCACGA	CAGCGCCAATGGGCTTTCGACGTCTCACACC	G	GTTTCGAGACGAGCCGCTTAAGAGCCTGTCG	CAGCGCCAATGGGCTTTCGACGTCTCACACCGCCGGATAGGAAACTCCACGAGTTTCGAGACGAGCCGCTTAAGAGCCTGTCG
DUB	sgUSP11_3	GCAACAAGGACAGCGGCCAG	CAGCGCCAATGGGCTTTCGACGTCTCACACC	G	GTTTCGAGACGAGCCGCTTAAGAGCCTGTCG	CAGCGCCAATGGGCTTTCGACGTCTCACACCGGCAACAAGGACAGCGGCCAGGTTTCGAGACGAGCCGCTTAAGAGCCTGTCG
DUB	sgUSP11_4	TAGAAGAGAACGGACGGCGA	CAGCGCCAATGGGCTTTCGACGTCTCACACC	G	GTTTCGAGACGAGCCGCTTAAGAGCCTGTCG	CAGCGCCAATGGGCTTTCGACGTCTCACACCGTAGAAGAGAACGGACGGCGAGTTTCGAGACGAGCCGCTTAAGAGCCTGTCG
DUB	sgUSP11_5	AGAAGCACTGGTATAAGCAG	CAGCGCCAATGGGCTTTCGACGTCTCACACC	G	GTTTCGAGACGAGCCGCTTAAGAGCCTGTCG	CAGCGCCAATGGGCTTTCGACGTCTCACACCGAGAAGCACTGGTATAAGCAGGTTTCGAGACGAGCCGCTTAAGAGCCTGTCG
DUB	sgUSP11_6	TGGGAGGCATACGTGCAGGG	CAGCGCCAATGGGCTTTCGACGTCTCACACC	G	GTTTCGAGACGAGCCGCTTAAGAGCCTGTCG	CAGCGCCAATGGGCTTTCGACGTCTCACACCGTGGGAGGCATACGTGCAGGGGTTTCGAGACGAGCCGCTTAAGAGCCTGTCG
DUB	sgUSP11_7	GATAAACTGGCGCCTCAAGG	CAGCGCCAATGGGCTTTCGACGTCTCACACC	G	GTTTCGAGACGAGCCGCTTAAGAGCCTGTCG	CAGCGCCAATGGGCTTTCGACGTCTCACACCGGATAAACTGGCGCCTCAAGGGTTTCGAGACGAGCCGCTTAAGAGCCTGTCG
DUB	sgUSP11_8	GGAGGGACTGGTGGAAGGCG	CAGCGCCAATGGGCTTTCGACGTCTCACACC	G	GTTTCGAGACGAGCCGCTTAAGAGCCTGTCG	CAGCGCCAATGGGCTTTCGACGTCTCACACCGGGAGGGACTGGTGGAAGGCGGTTTCGAGACGAGCCGCTTAAGAGCCTGTCG
DUB	sgUSP11_9	AGAGCTGCCCAACATCCAGA	CAGCGCCAATGGGCTTTCGACGTCTCACACC	G	GTTTCGAGACGAGCCGCTTAAGAGCCTGTCG	CAGCGCCAATGGGCTTTCGACGTCTCACACCGAGAGCTGCCCAACATCCAGAGTTTCGAGACGAGCCGCTTAAGAGCCTGTCG
DUB	sgUSP12_1	ACCTACCATGGTACAGATGG	CAGCGCCAATGGGCTTTCGACGTCTCACACC	G	GTTTCGAGACGAGCCGCTTAAGAGCCTGTCG	CAGCGCCAATGGGCTTTCGACGTCTCACACCGACCTACCATGGTACAGATGGGTTTCGAGACGAGCCGCTTAAGAGCCTGTCG
DUB	sgUSP12_10	GCAATATAATGGCCTCGATT	CAGCGCCAATGGGCTTTCGACGTCTCACACC	G	GTTTCGAGACGAGCCGCTTAAGAGCCTGTCG	CAGCGCCAATGGGCTTTCGACGTCTCACACCGGCAATATAATGGCCTCGATTGTTTCGAGACGAGCCGCTTAAGAGCCTGTCG
DUB	sgUSP12_2	ACAGCACACCAGACCCAACG	CAGCGCCAATGGGCTTTCGACGTCTCACACC	G	GTTTCGAGACGAGCCGCTTAAGAGCCTGTCG	CAGCGCCAATGGGCTTTCGACGTCTCACACCGACAGCACACCAGACCCAACGGTTTCGAGACGAGCCGCTTAAGAGCCTGTCG
DUB	sgUSP12_3	TTGCGTATAAGAGTCAACCT	CAGCGCCAATGGGCTTTCGACGTCTCACACC	G	GTTTCGAGACGAGCCGCTTAAGAGCCTGTCG	CAGCGCCAATGGGCTTTCGACGTCTCACACCGTTGCGTATAAGAGTCAACCTGTTTCGAGACGAGCCGCTTAAGAGCCTGTCG
DUB	sgUSP12_4	CAGGTGTAGAGCTAGAATCA	CAGCGCCAATGGGCTTTCGACGTCTCACACC	G	GTTTCGAGACGAGCCGCTTAAGAGCCTGTCG	CAGCGCCAATGGGCTTTCGACGTCTCACACCGCAGGTGTAGAGCTAGAATCAGTTTCGAGACGAGCCGCTTAAGAGCCTGTCG
DUB	sgUSP12_5	GATCTGCTAAGCATGTAAGA	CAGCGCCAATGGGCTTTCGACGTCTCACACC	G	GTTTCGAGACGAGCCGCTTAAGAGCCTGTCG	CAGCGCCAATGGGCTTTCGACGTCTCACACCGGATCTGCTAAGCATGTAAGAGTTTCGAGACGAGCCGCTTAAGAGCCTGTCG
DUB	sgUSP12_6	TCTTCTGAGTGGCTATGCTA	CAGCGCCAATGGGCTTTCGACGTCTCACACC	G	GTTTCGAGACGAGCCGCTTAAGAGCCTGTCG	CAGCGCCAATGGGCTTTCGACGTCTCACACCGTCTTCTGAGTGGCTATGCTAGTTTCGAGACGAGCCGCTTAAGAGCCTGTCG
DUB	sgUSP12_7	AAAATCTCATGAACCCACGT	CAGCGCCAATGGGCTTTCGACGTCTCACACC	G	GTTTCGAGACGAGCCGCTTAAGAGCCTGTCG	CAGCGCCAATGGGCTTTCGACGTCTCACACCGAAAATCTCATGAACCCACGTGTTTCGAGACGAGCCGCTTAAGAGCCTGTCG
DUB	sgUSP12_8	GCAAACAGGAAGCACACAAA	CAGCGCCAATGGGCTTTCGACGTCTCACACC	G	GTTTCGAGACGAGCCGCTTAAGAGCCTGTCG	CAGCGCCAATGGGCTTTCGACGTCTCACACCGGCAAACAGGAAGCACACAAAGTTTCGAGACGAGCCGCTTAAGAGCCTGTCG
DUB	sgUSP12_9	GTCGTACATTCTGTCTGGAT	CAGCGCCAATGGGCTTTCGACGTCTCACACC	G	GTTTCGAGACGAGCCGCTTAAGAGCCTGTCG	CAGCGCCAATGGGCTTTCGACGTCTCACACCGGTCGTACATTCTGTCTGGATGTTTCGAGACGAGCCGCTTAAGAGCCTGTCG
DUB	sgUSP13_1	GCACCTGGTGAATCTAGTAG	CAGCGCCAATGGGCTTTCGACGTCTCACACC	G	GTTTCGAGACGAGCCGCTTAAGAGCCTGTCG	CAGCGCCAATGGGCTTTCGACGTCTCACACCGGCACCTGGTGAATCTAGTAGGTTTCGAGACGAGCCGCTTAAGAGCCTGTCG
DUB	sgUSP13_10	GCAGTTACCTGTGGCCATGG	CAGCGCCAATGGGCTTTCGACGTCTCACACC	G	GTTTCGAGACGAGCCGCTTAAGAGCCTGTCG	CAGCGCCAATGGGCTTTCGACGTCTCACACCGGCAGTTACCTGTGGCCATGGGTTTCGAGACGAGCCGCTTAAGAGCCTGTCG
DUB	sgUSP13_2	GGAAAGTCCGCTACACGGAG	CAGCGCCAATGGGCTTTCGACGTCTCACACC	G	GTTTCGAGACGAGCCGCTTAAGAGCCTGTCG	CAGCGCCAATGGGCTTTCGACGTCTCACACCGGGAAAGTCCGCTACACGGAGGTTTCGAGACGAGCCGCTTAAGAGCCTGTCG
DUB	sgUSP13_3	GCACGTACCAACTCAGGAAG	CAGCGCCAATGGGCTTTCGACGTCTCACACC	G	GTTTCGAGACGAGCCGCTTAAGAGCCTGTCG	CAGCGCCAATGGGCTTTCGACGTCTCACACCGGCACGTACCAACTCAGGAAGGTTTCGAGACGAGCCGCTTAAGAGCCTGTCG
DUB	sgUSP13_4	GAAAGCAGGACCCAGACACG	CAGCGCCAATGGGCTTTCGACGTCTCACACC	G	GTTTCGAGACGAGCCGCTTAAGAGCCTGTCG	CAGCGCCAATGGGCTTTCGACGTCTCACACCGGAAAGCAGGACCCAGACACGGTTTCGAGACGAGCCGCTTAAGAGCCTGTCG
DUB	sgUSP13_5	CGTCAGTCAGATTCAACCAG	CAGCGCCAATGGGCTTTCGACGTCTCACACC	G	GTTTCGAGACGAGCCGCTTAAGAGCCTGTCG	CAGCGCCAATGGGCTTTCGACGTCTCACACCGCGTCAGTCAGATTCAACCAGGTTTCGAGACGAGCCGCTTAAGAGCCTGTCG
DUB	sgUSP13_6	AGGACAATGACATCAAGCTG	CAGCGCCAATGGGCTTTCGACGTCTCACACC	G	GTTTCGAGACGAGCCGCTTAAGAGCCTGTCG	CAGCGCCAATGGGCTTTCGACGTCTCACACCGAGGACAATGACATCAAGCTGGTTTCGAGACGAGCCGCTTAAGAGCCTGTCG
DUB	sgUSP13_7	GAATTCTGGGATGCTGAAGA	CAGCGCCAATGGGCTTTCGACGTCTCACACC	G	GTTTCGAGACGAGCCGCTTAAGAGCCTGTCG	CAGCGCCAATGGGCTTTCGACGTCTCACACCGGAATTCTGGGATGCTGAAGAGTTTCGAGACGAGCCGCTTAAGAGCCTGTCG
DUB	sgUSP13_8	GGAGAGATCCCGTTCTGCTG	CAGCGCCAATGGGCTTTCGACGTCTCACACC	G	GTTTCGAGACGAGCCGCTTAAGAGCCTGTCG	CAGCGCCAATGGGCTTTCGACGTCTCACACCGGGAGAGATCCCGTTCTGCTGGTTTCGAGACGAGCCGCTTAAGAGCCTGTCG
DUB	sgUSP13_9	TGTTAGAGGAGAATTCCGGG	CAGCGCCAATGGGCTTTCGACGTCTCACACC	G	GTTTCGAGACGAGCCGCTTAAGAGCCTGTCG	CAGCGCCAATGGGCTTTCGACGTCTCACACCGTGTTAGAGGAGAATTCCGGGGTTTCGAGACGAGCCGCTTAAGAGCCTGTCG
DUB	sgUSP14_1	AGAACGAATACACTGAACTG	CAGCGCCAATGGGCTTTCGACGTCTCACACC	G	GTTTCGAGACGAGCCGCTTAAGAGCCTGTCG	CAGCGCCAATGGGCTTTCGACGTCTCACACCGAGAACGAATACACTGAACTGGTTTCGAGACGAGCCGCTTAAGAGCCTGTCG
DUB	sgUSP14_10	GACAGACTCCTCATCTGCAT	CAGCGCCAATGGGCTTTCGACGTCTCACACC	G	GTTTCGAGACGAGCCGCTTAAGAGCCTGTCG	CAGCGCCAATGGGCTTTCGACGTCTCACACCGGACAGACTCCTCATCTGCATGTTTCGAGACGAGCCGCTTAAGAGCCTGTCG
DUB	sgUSP14_2	GAAGAAGAAGAAGTCACCAA	CAGCGCCAATGGGCTTTCGACGTCTCACACC	G	GTTTCGAGACGAGCCGCTTAAGAGCCTGTCG	CAGCGCCAATGGGCTTTCGACGTCTCACACCGGAAGAAGAAGAAGTCACCAAGTTTCGAGACGAGCCGCTTAAGAGCCTGTCG
DUB	sgUSP14_3	TGAGCCTTGAATACCATTGG	CAGCGCCAATGGGCTTTCGACGTCTCACACC	G	GTTTCGAGACGAGCCGCTTAAGAGCCTGTCG	CAGCGCCAATGGGCTTTCGACGTCTCACACCGTGAGCCTTGAATACCATTGGGTTTCGAGACGAGCCGCTTAAGAGCCTGTCG
DUB	sgUSP14_4	CAGAAAGTTATGGTGAAAGG	CAGCGCCAATGGGCTTTCGACGTCTCACACC	G	GTTTCGAGACGAGCCGCTTAAGAGCCTGTCG	CAGCGCCAATGGGCTTTCGACGTCTCACACCGCAGAAAGTTATGGTGAAAGGGTTTCGAGACGAGCCGCTTAAGAGCCTGTCG
DUB	sgUSP14_5	CAAGCAGTACTAACACACCA	CAGCGCCAATGGGCTTTCGACGTCTCACACC	G	GTTTCGAGACGAGCCGCTTAAGAGCCTGTCG	CAGCGCCAATGGGCTTTCGACGTCTCACACCGCAAGCAGTACTAACACACCAGTTTCGAGACGAGCCGCTTAAGAGCCTGTCG
DUB	sgUSP14_6	GAATACAGATGAACCTCCAA	CAGCGCCAATGGGCTTTCGACGTCTCACACC	G	GTTTCGAGACGAGCCGCTTAAGAGCCTGTCG	CAGCGCCAATGGGCTTTCGACGTCTCACACCGGAATACAGATGAACCTCCAAGTTTCGAGACGAGCCGCTTAAGAGCCTGTCG
DUB	sgUSP14_7	GCCTGCCAGACAGAAAGTTA	CAGCGCCAATGGGCTTTCGACGTCTCACACC	G	GTTTCGAGACGAGCCGCTTAAGAGCCTGTCG	CAGCGCCAATGGGCTTTCGACGTCTCACACCGGCCTGCCAGACAGAAAGTTAGTTTCGAGACGAGCCGCTTAAGAGCCTGTCG
DUB	sgUSP14_8	TCAGCGCAGTATATTACTGC	CAGCGCCAATGGGCTTTCGACGTCTCACACC	G	GTTTCGAGACGAGCCGCTTAAGAGCCTGTCG	CAGCGCCAATGGGCTTTCGACGTCTCACACCGTCAGCGCAGTATATTACTGCGTTTCGAGACGAGCCGCTTAAGAGCCTGTCG
DUB	sgUSP14_9	TCACCTTTCTCGGCAAACTG	CAGCGCCAATGGGCTTTCGACGTCTCACACC	G	GTTTCGAGACGAGCCGCTTAAGAGCCTGTCG	CAGCGCCAATGGGCTTTCGACGTCTCACACCGTCACCTTTCTCGGCAAACTGGTTTCGAGACGAGCCGCTTAAGAGCCTGTCG
DUB	sgUSP15_1	GATGGCGGAAGGCGGAGCGG	CAGCGCCAATGGGCTTTCGACGTCTCACACC	G	GTTTCGAGACGAGCCGCTTAAGAGCCTGTCG	CAGCGCCAATGGGCTTTCGACGTCTCACACCGGATGGCGGAAGGCGGAGCGGGTTTCGAGACGAGCCGCTTAAGAGCCTGTCG
DUB	sgUSP15_10	CAGGATGCTGGTTTATACCA	CAGCGCCAATGGGCTTTCGACGTCTCACACC	G	GTTTCGAGACGAGCCGCTTAAGAGCCTGTCG	CAGCGCCAATGGGCTTTCGACGTCTCACACCGCAGGATGCTGGTTTATACCAGTTTCGAGACGAGCCGCTTAAGAGCCTGTCG
DUB	sgUSP15_2	ATAGTCGCTGGTTCAAACAG	CAGCGCCAATGGGCTTTCGACGTCTCACACC	G	GTTTCGAGACGAGCCGCTTAAGAGCCTGTCG	CAGCGCCAATGGGCTTTCGACGTCTCACACCGATAGTCGCTGGTTCAAACAGGTTTCGAGACGAGCCGCTTAAGAGCCTGTCG
DUB	sgUSP15_3	GAGAAGTCCAGAGTTATCAA	CAGCGCCAATGGGCTTTCGACGTCTCACACC	G	GTTTCGAGACGAGCCGCTTAAGAGCCTGTCG	CAGCGCCAATGGGCTTTCGACGTCTCACACCGGAGAAGTCCAGAGTTATCAAGTTTCGAGACGAGCCGCTTAAGAGCCTGTCG
DUB	sgUSP15_4	ATGAAGATGGAACATGGCCA	CAGCGCCAATGGGCTTTCGACGTCTCACACC	G	GTTTCGAGACGAGCCGCTTAAGAGCCTGTCG	CAGCGCCAATGGGCTTTCGACGTCTCACACCGATGAAGATGGAACATGGCCAGTTTCGAGACGAGCCGCTTAAGAGCCTGTCG
DUB	sgUSP15_5	CGGCGGATCTGGACACCCAG	CAGCGCCAATGGGCTTTCGACGTCTCACACC	G	GTTTCGAGACGAGCCGCTTAAGAGCCTGTCG	CAGCGCCAATGGGCTTTCGACGTCTCACACCGCGGCGGATCTGGACACCCAGGTTTCGAGACGAGCCGCTTAAGAGCCTGTCG
DUB	sgUSP15_6	CAGTTGGGACAAATACCAGA	CAGCGCCAATGGGCTTTCGACGTCTCACACC	G	GTTTCGAGACGAGCCGCTTAAGAGCCTGTCG	CAGCGCCAATGGGCTTTCGACGTCTCACACCGCAGTTGGGACAAATACCAGAGTTTCGAGACGAGCCGCTTAAGAGCCTGTCG
DUB	sgUSP15_7	TACTGTTGCCAACTGAAGGT	CAGCGCCAATGGGCTTTCGACGTCTCACACC	G	GTTTCGAGACGAGCCGCTTAAGAGCCTGTCG	CAGCGCCAATGGGCTTTCGACGTCTCACACCGTACTGTTGCCAACTGAAGGTGTTTCGAGACGAGCCGCTTAAGAGCCTGTCG
DUB	sgUSP15_8	GTGCTGTCTGGTTTATTCAG	CAGCGCCAATGGGCTTTCGACGTCTCACACC	G	GTTTCGAGACGAGCCGCTTAAGAGCCTGTCG	CAGCGCCAATGGGCTTTCGACGTCTCACACCGGTGCTGTCTGGTTTATTCAGGTTTCGAGACGAGCCGCTTAAGAGCCTGTCG
DUB	sgUSP15_9	GCGTCGCGATGTCAGACCGC	CAGCGCCAATGGGCTTTCGACGTCTCACACC	G	GTTTCGAGACGAGCCGCTTAAGAGCCTGTCG	CAGCGCCAATGGGCTTTCGACGTCTCACACCGGCGTCGCGATGTCAGACCGCGTTTCGAGACGAGCCGCTTAAGAGCCTGTCG
DUB	sgUSP16_1	AATGGTGCCTACCTAACGGA	CAGCGCCAATGGGCTTTCGACGTCTCACACC	G	GTTTCGAGACGAGCCGCTTAAGAGCCTGTCG	CAGCGCCAATGGGCTTTCGACGTCTCACACCGAATGGTGCCTACCTAACGGAGTTTCGAGACGAGCCGCTTAAGAGCCTGTCG
DUB	sgUSP16_10	GGAGAAGTGGACATTTCCAA	CAGCGCCAATGGGCTTTCGACGTCTCACACC	G	GTTTCGAGACGAGCCGCTTAAGAGCCTGTCG	CAGCGCCAATGGGCTTTCGACGTCTCACACCGGGAGAAGTGGACATTTCCAAGTTTCGAGACGAGCCGCTTAAGAGCCTGTCG
DUB	sgUSP16_2	GGAAGGGAGCAATGGAGAAG	CAGCGCCAATGGGCTTTCGACGTCTCACACC	G	GTTTCGAGACGAGCCGCTTAAGAGCCTGTCG	CAGCGCCAATGGGCTTTCGACGTCTCACACCGGGAAGGGAGCAATGGAGAAGGTTTCGAGACGAGCCGCTTAAGAGCCTGTCG
DUB	sgUSP16_3	GCATTACACTGCCTATGCCA	CAGCGCCAATGGGCTTTCGACGTCTCACACC	G	GTTTCGAGACGAGCCGCTTAAGAGCCTGTCG	CAGCGCCAATGGGCTTTCGACGTCTCACACCGGCATTACACTGCCTATGCCAGTTTCGAGACGAGCCGCTTAAGAGCCTGTCG
DUB	sgUSP16_4	ACTGTTAATGCCAAATCAGG	CAGCGCCAATGGGCTTTCGACGTCTCACACC	G	GTTTCGAGACGAGCCGCTTAAGAGCCTGTCG	CAGCGCCAATGGGCTTTCGACGTCTCACACCGACTGTTAATGCCAAATCAGGGTTTCGAGACGAGCCGCTTAAGAGCCTGTCG
DUB	sgUSP16_5	GCTAAAGTAAGAGGGCCTGG	CAGCGCCAATGGGCTTTCGACGTCTCACACC	G	GTTTCGAGACGAGCCGCTTAAGAGCCTGTCG	CAGCGCCAATGGGCTTTCGACGTCTCACACCGGCTAAAGTAAGAGGGCCTGGGTTTCGAGACGAGCCGCTTAAGAGCCTGTCG
DUB	sgUSP16_6	GTGTGCAGACACATTAGAAA	CAGCGCCAATGGGCTTTCGACGTCTCACACC	G	GTTTCGAGACGAGCCGCTTAAGAGCCTGTCG	CAGCGCCAATGGGCTTTCGACGTCTCACACCGGTGTGCAGACACATTAGAAAGTTTCGAGACGAGCCGCTTAAGAGCCTGTCG
DUB	sgUSP16_7	TTAGTTCACCACCAAAGATG	CAGCGCCAATGGGCTTTCGACGTCTCACACC	G	GTTTCGAGACGAGCCGCTTAAGAGCCTGTCG	CAGCGCCAATGGGCTTTCGACGTCTCACACCGTTAGTTCACCACCAAAGATGGTTTCGAGACGAGCCGCTTAAGAGCCTGTCG
DUB	sgUSP16_8	GGATGAAGATCAAGATAGTG	CAGCGCCAATGGGCTTTCGACGTCTCACACC	G	GTTTCGAGACGAGCCGCTTAAGAGCCTGTCG	CAGCGCCAATGGGCTTTCGACGTCTCACACCGGGATGAAGATCAAGATAGTGGTTTCGAGACGAGCCGCTTAAGAGCCTGTCG
DUB	sgUSP16_9	GGCACCATTTAAATTCCTAG	CAGCGCCAATGGGCTTTCGACGTCTCACACC	G	GTTTCGAGACGAGCCGCTTAAGAGCCTGTCG	CAGCGCCAATGGGCTTTCGACGTCTCACACCGGGCACCATTTAAATTCCTAGGTTTCGAGACGAGCCGCTTAAGAGCCTGTCG
DUB	sgUSP17L2_1	GAAGTCACCACTCTCATCTG	CAGCGCCAATGGGCTTTCGACGTCTCACACC	G	GTTTCGAGACGAGCCGCTTAAGAGCCTGTCG	CAGCGCCAATGGGCTTTCGACGTCTCACACCGGAAGTCACCACTCTCATCTGGTTTCGAGACGAGCCGCTTAAGAGCCTGTCG
DUB	sgUSP17L2_10	ACTCGGGTGCCTGGAGGCAG	CAGCGCCAATGGGCTTTCGACGTCTCACACC	G	GTTTCGAGACGAGCCGCTTAAGAGCCTGTCG	CAGCGCCAATGGGCTTTCGACGTCTCACACCGACTCGGGTGCCTGGAGGCAGGTTTCGAGACGAGCCGCTTAAGAGCCTGTCG
DUB	sgUSP17L2_2	CCTCCCTTGCAGAGAAGCGA	CAGCGCCAATGGGCTTTCGACGTCTCACACC	G	GTTTCGAGACGAGCCGCTTAAGAGCCTGTCG	CAGCGCCAATGGGCTTTCGACGTCTCACACCGCCTCCCTTGCAGAGAAGCGAGTTTCGAGACGAGCCGCTTAAGAGCCTGTCG
DUB	sgUSP17L2_3	GAGGGCTGGATGACATGACC	CAGCGCCAATGGGCTTTCGACGTCTCACACC	G	GTTTCGAGACGAGCCGCTTAAGAGCCTGTCG	CAGCGCCAATGGGCTTTCGACGTCTCACACCGGAGGGCTGGATGACATGACCGTTTCGAGACGAGCCGCTTAAGAGCCTGTCG
DUB	sgUSP17L2_4	CGAGTTGGACGAGCGCTTGG	CAGCGCCAATGGGCTTTCGACGTCTCACACC	G	GTTTCGAGACGAGCCGCTTAAGAGCCTGTCG	CAGCGCCAATGGGCTTTCGACGTCTCACACCGCGAGTTGGACGAGCGCTTGGGTTTCGAGACGAGCCGCTTAAGAGCCTGTCG
DUB	sgUSP17L2_5	GATCAGGAGTCCGTGAACAC	CAGCGCCAATGGGCTTTCGACGTCTCACACC	G	GTTTCGAGACGAGCCGCTTAAGAGCCTGTCG	CAGCGCCAATGGGCTTTCGACGTCTCACACCGGATCAGGAGTCCGTGAACACGTTTCGAGACGAGCCGCTTAAGAGCCTGTCG
DUB	sgUSP17L2_6	ACACGGGCCTCAGATGAGAG	CAGCGCCAATGGGCTTTCGACGTCTCACACC	G	GTTTCGAGACGAGCCGCTTAAGAGCCTGTCG	CAGCGCCAATGGGCTTTCGACGTCTCACACCGACACGGGCCTCAGATGAGAGGTTTCGAGACGAGCCGCTTAAGAGCCTGTCG
DUB	sgUSP17L2_7	TGACATGACCAGGACTGTGG	CAGCGCCAATGGGCTTTCGACGTCTCACACC	G	GTTTCGAGACGAGCCGCTTAAGAGCCTGTCG	CAGCGCCAATGGGCTTTCGACGTCTCACACCGTGACATGACCAGGACTGTGGGTTTCGAGACGAGCCGCTTAAGAGCCTGTCG
DUB	sgUSP17L2_8	GATGCTACAGGCAGTGACCT	CAGCGCCAATGGGCTTTCGACGTCTCACACC	G	GTTTCGAGACGAGCCGCTTAAGAGCCTGTCG	CAGCGCCAATGGGCTTTCGACGTCTCACACCGGATGCTACAGGCAGTGACCTGTTTCGAGACGAGCCGCTTAAGAGCCTGTCG
DUB	sgUSP17L2_9	CAGGACAGAAGTGATGCTAC	CAGCGCCAATGGGCTTTCGACGTCTCACACC	G	GTTTCGAGACGAGCCGCTTAAGAGCCTGTCG	CAGCGCCAATGGGCTTTCGACGTCTCACACCGCAGGACAGAAGTGATGCTACGTTTCGAGACGAGCCGCTTAAGAGCCTGTCG
DUB	sgUSP17L5_1	GCGAAGCCCGAAGAACTCAA	CAGCGCCAATGGGCTTTCGACGTCTCACACC	G	GTTTCGAGACGAGCCGCTTAAGAGCCTGTCG	CAGCGCCAATGGGCTTTCGACGTCTCACACCGGCGAAGCCCGAAGAACTCAAGTTTCGAGACGAGCCGCTTAAGAGCCTGTCG
DUB	sgUSP17L5_10	GATCTACCTGCTTGTGCCC	CAGCGCCAATGGGCTTTCGACGTCTCACACC	G	GTTTCGAGACGAGCCGCTTAAGAGCCTGTCG	CAGCGCCAATGGGCTTTCGACGTCTCACACCGGATCTACCTGCTTGTGCCCGTTTCGAGACGAGCCGCTTAAGAGCCTGTCG
DUB	sgUSP17L5_2	GACGACTCACTCTACTTGAG	CAGCGCCAATGGGCTTTCGACGTCTCACACC	G	GTTTCGAGACGAGCCGCTTAAGAGCCTGTCG	CAGCGCCAATGGGCTTTCGACGTCTCACACCGGACGACTCACTCTACTTGAGGTTTCGAGACGAGCCGCTTAAGAGCCTGTCG
DUB	sgUSP17L5_3	GACGAGAGGTCCTGTGTT	CAGCGCCAATGGGCTTTCGACGTCTCACACC	G	GTTTCGAGACGAGCCGCTTAAGAGCCTGTCG	CAGCGCCAATGGGCTTTCGACGTCTCACACCGGACGAGAGGTCCTGTGTTGTTTCGAGACGAGCCGCTTAAGAGCCTGTCG
DUB	sgUSP17L5_4	GTGTCGGGGTCGACGAAGAG	CAGCGCCAATGGGCTTTCGACGTCTCACACC	G	GTTTCGAGACGAGCCGCTTAAGAGCCTGTCG	CAGCGCCAATGGGCTTTCGACGTCTCACACCGGTGTCGGGGTCGACGAAGAGGTTTCGAGACGAGCCGCTTAAGAGCCTGTCG
DUB	sgUSP17L5_5	GTGTTCGGCTGAGACATGTA	CAGCGCCAATGGGCTTTCGACGTCTCACACC	G	GTTTCGAGACGAGCCGCTTAAGAGCCTGTCG	CAGCGCCAATGGGCTTTCGACGTCTCACACCGGTGTTCGGCTGAGACATGTAGTTTCGAGACGAGCCGCTTAAGAGCCTGTCG
DUB	sgUSP17L5_6	GTCGACCCCGACACATC	CAGCGCCAATGGGCTTTCGACGTCTCACACC	G	GTTTCGAGACGAGCCGCTTAAGAGCCTGTCG	CAGCGCCAATGGGCTTTCGACGTCTCACACCGGTCGACCCCGACACATCGTTTCGAGACGAGCCGCTTAAGAGCCTGTCG
DUB	sgUSP17L5_7	GACGAAGAGAGGTTTAGC	CAGCGCCAATGGGCTTTCGACGTCTCACACC	G	GTTTCGAGACGAGCCGCTTAAGAGCCTGTCG	CAGCGCCAATGGGCTTTCGACGTCTCACACCGGACGAAGAGAGGTTTAGCGTTTCGAGACGAGCCGCTTAAGAGCCTGTCG
DUB	sgUSP17L5_8	GACGAAGAGAGGTTTAGCA	CAGCGCCAATGGGCTTTCGACGTCTCACACC	G	GTTTCGAGACGAGCCGCTTAAGAGCCTGTCG	CAGCGCCAATGGGCTTTCGACGTCTCACACCGGACGAAGAGAGGTTTAGCAGTTTCGAGACGAGCCGCTTAAGAGCCTGTCG
DUB	sgUSP17L5_9	GCAGGTAGATCATCACTCTA	CAGCGCCAATGGGCTTTCGACGTCTCACACC	G	GTTTCGAGACGAGCCGCTTAAGAGCCTGTCG	CAGCGCCAATGGGCTTTCGACGTCTCACACCGGCAGGTAGATCATCACTCTAGTTTCGAGACGAGCCGCTTAAGAGCCTGTCG
DUB	sgUSP18_1	GCAGCCCAGAGAGCGTCCCA	CAGCGCCAATGGGCTTTCGACGTCTCACACC	G	GTTTCGAGACGAGCCGCTTAAGAGCCTGTCG	CAGCGCCAATGGGCTTTCGACGTCTCACACCGGCAGCCCAGAGAGCGTCCCAGTTTCGAGACGAGCCGCTTAAGAGCCTGTCG
DUB	sgUSP18_10	GCAAATCTGTCAGTCCATCC	CAGCGCCAATGGGCTTTCGACGTCTCACACC	G	GTTTCGAGACGAGCCGCTTAAGAGCCTGTCG	CAGCGCCAATGGGCTTTCGACGTCTCACACCGGCAAATCTGTCAGTCCATCCGTTTCGAGACGAGCCGCTTAAGAGCCTGTCG
DUB	sgUSP18_2	CTTTTCTTCAAGATCTGCCG	CAGCGCCAATGGGCTTTCGACGTCTCACACC	G	GTTTCGAGACGAGCCGCTTAAGAGCCTGTCG	CAGCGCCAATGGGCTTTCGACGTCTCACACCGCTTTTCTTCAAGATCTGCCGGTTTCGAGACGAGCCGCTTAAGAGCCTGTCG
DUB	sgUSP18_3	GGAGTGATCACGAATGAGCA	CAGCGCCAATGGGCTTTCGACGTCTCACACC	G	GTTTCGAGACGAGCCGCTTAAGAGCCTGTCG	CAGCGCCAATGGGCTTTCGACGTCTCACACCGGGAGTGATCACGAATGAGCAGTTTCGAGACGAGCCGCTTAAGAGCCTGTCG
DUB	sgUSP18_4	GCAGAAAGCAGTGCGGCCCC	CAGCGCCAATGGGCTTTCGACGTCTCACACC	G	GTTTCGAGACGAGCCGCTTAAGAGCCTGTCG	CAGCGCCAATGGGCTTTCGACGTCTCACACCGGCAGAAAGCAGTGCGGCCCCGTTTCGAGACGAGCCGCTTAAGAGCCTGTCG
DUB	sgUSP18_5	GCAAGGCGTTTGGGCTCCTG	CAGCGCCAATGGGCTTTCGACGTCTCACACC	G	GTTTCGAGACGAGCCGCTTAAGAGCCTGTCG	CAGCGCCAATGGGCTTTCGACGTCTCACACCGGCAAGGCGTTTGGGCTCCTGGTTTCGAGACGAGCCGCTTAAGAGCCTGTCG
DUB	sgUSP18_6	GGGACTGCGAGGACTCAGCC	CAGCGCCAATGGGCTTTCGACGTCTCACACC	G	GTTTCGAGACGAGCCGCTTAAGAGCCTGTCG	CAGCGCCAATGGGCTTTCGACGTCTCACACCGGGGACTGCGAGGACTCAGCCGTTTCGAGACGAGCCGCTTAAGAGCCTGTCG
DUB	sgUSP18_7	AGGGCCTGGGACTACCCTCA	CAGCGCCAATGGGCTTTCGACGTCTCACACC	G	GTTTCGAGACGAGCCGCTTAAGAGCCTGTCG	CAGCGCCAATGGGCTTTCGACGTCTCACACCGAGGGCCTGGGACTACCCTCAGTTTCGAGACGAGCCGCTTAAGAGCCTGTCG
DUB	sgUSP18_8	AGGGCACGTTGCACTTCTGC	CAGCGCCAATGGGCTTTCGACGTCTCACACC	G	GTTTCGAGACGAGCCGCTTAAGAGCCTGTCG	CAGCGCCAATGGGCTTTCGACGTCTCACACCGAGGGCACGTTGCACTTCTGCGTTTCGAGACGAGCCGCTTAAGAGCCTGTCG
DUB	sgUSP18_9	GCAGGCCCTGTATACGATCC	CAGCGCCAATGGGCTTTCGACGTCTCACACC	G	GTTTCGAGACGAGCCGCTTAAGAGCCTGTCG	CAGCGCCAATGGGCTTTCGACGTCTCACACCGGCAGGCCCTGTATACGATCCGTTTCGAGACGAGCCGCTTAAGAGCCTGTCG
DUB	sgUSP19_1	CCAGGTGGTCAGCAGTGGGG	CAGCGCCAATGGGCTTTCGACGTCTCACACC	G	GTTTCGAGACGAGCCGCTTAAGAGCCTGTCG	CAGCGCCAATGGGCTTTCGACGTCTCACACCGCCAGGTGGTCAGCAGTGGGGGTTTCGAGACGAGCCGCTTAAGAGCCTGTCG
DUB	sgUSP19_10	TAGTGGAGACAGCGTGGAGG	CAGCGCCAATGGGCTTTCGACGTCTCACACC	G	GTTTCGAGACGAGCCGCTTAAGAGCCTGTCG	CAGCGCCAATGGGCTTTCGACGTCTCACACCGTAGTGGAGACAGCGTGGAGGGTTTCGAGACGAGCCGCTTAAGAGCCTGTCG
DUB	sgUSP19_2	GAAGGGCCCGGATTCAGTGG	CAGCGCCAATGGGCTTTCGACGTCTCACACC	G	GTTTCGAGACGAGCCGCTTAAGAGCCTGTCG	CAGCGCCAATGGGCTTTCGACGTCTCACACCGGAAGGGCCCGGATTCAGTGGGTTTCGAGACGAGCCGCTTAAGAGCCTGTCG
DUB	sgUSP19_3	GTAAGAGGCAGAGTCAGCGC	CAGCGCCAATGGGCTTTCGACGTCTCACACC	G	GTTTCGAGACGAGCCGCTTAAGAGCCTGTCG	CAGCGCCAATGGGCTTTCGACGTCTCACACCGGTAAGAGGCAGAGTCAGCGCGTTTCGAGACGAGCCGCTTAAGAGCCTGTCG
DUB	sgUSP19_4	GGTCTGCTCCTCTTGAGGAG	CAGCGCCAATGGGCTTTCGACGTCTCACACC	G	GTTTCGAGACGAGCCGCTTAAGAGCCTGTCG	CAGCGCCAATGGGCTTTCGACGTCTCACACCGGGTCTGCTCCTCTTGAGGAGGTTTCGAGACGAGCCGCTTAAGAGCCTGTCG
DUB	sgUSP19_5	GAGTAGCCAAGAGATCATGA	CAGCGCCAATGGGCTTTCGACGTCTCACACC	G	GTTTCGAGACGAGCCGCTTAAGAGCCTGTCG	CAGCGCCAATGGGCTTTCGACGTCTCACACCGGAGTAGCCAAGAGATCATGAGTTTCGAGACGAGCCGCTTAAGAGCCTGTCG
DUB	sgUSP19_6	CAGGTTTGGGAGTTCAGCGG	CAGCGCCAATGGGCTTTCGACGTCTCACACC	G	GTTTCGAGACGAGCCGCTTAAGAGCCTGTCG	CAGCGCCAATGGGCTTTCGACGTCTCACACCGCAGGTTTGGGAGTTCAGCGGGTTTCGAGACGAGCCGCTTAAGAGCCTGTCG
DUB	sgUSP19_7	GGTGGTGCACGTGTACGTGA	CAGCGCCAATGGGCTTTCGACGTCTCACACC	G	GTTTCGAGACGAGCCGCTTAAGAGCCTGTCG	CAGCGCCAATGGGCTTTCGACGTCTCACACCGGGTGGTGCACGTGTACGTGAGTTTCGAGACGAGCCGCTTAAGAGCCTGTCG
DUB	sgUSP19_8	GCAGGGATGGAAACTTCCTG	CAGCGCCAATGGGCTTTCGACGTCTCACACC	G	GTTTCGAGACGAGCCGCTTAAGAGCCTGTCG	CAGCGCCAATGGGCTTTCGACGTCTCACACCGGCAGGGATGGAAACTTCCTGGTTTCGAGACGAGCCGCTTAAGAGCCTGTCG
DUB	sgUSP19_9	GGGTGGGGAGCACCTCCTGG	CAGCGCCAATGGGCTTTCGACGTCTCACACC	G	GTTTCGAGACGAGCCGCTTAAGAGCCTGTCG	CAGCGCCAATGGGCTTTCGACGTCTCACACCGGGGTGGGGAGCACCTCCTGGGTTTCGAGACGAGCCGCTTAAGAGCCTGTCG
DUB	sgUSP2_1	GGGCCTCTCACCTTCCACGA	CAGCGCCAATGGGCTTTCGACGTCTCACACC	G	GTTTCGAGACGAGCCGCTTAAGAGCCTGTCG	CAGCGCCAATGGGCTTTCGACGTCTCACACCGGGGCCTCTCACCTTCCACGAGTTTCGAGACGAGCCGCTTAAGAGCCTGTCG
DUB	sgUSP2_10	TACATGCGGGACCTGCACCA	CAGCGCCAATGGGCTTTCGACGTCTCACACC	G	GTTTCGAGACGAGCCGCTTAAGAGCCTGTCG	CAGCGCCAATGGGCTTTCGACGTCTCACACCGTACATGCGGGACCTGCACCAGTTTCGAGACGAGCCGCTTAAGAGCCTGTCG
DUB	sgUSP2_2	GCCCATCCAGAAGAAAGCGA	CAGCGCCAATGGGCTTTCGACGTCTCACACC	G	GTTTCGAGACGAGCCGCTTAAGAGCCTGTCG	CAGCGCCAATGGGCTTTCGACGTCTCACACCGGCCCATCCAGAAGAAAGCGAGTTTCGAGACGAGCCGCTTAAGAGCCTGTCG
DUB	sgUSP2_3	TGGGGTGCATACCTTAGCAA	CAGCGCCAATGGGCTTTCGACGTCTCACACC	G	GTTTCGAGACGAGCCGCTTAAGAGCCTGTCG	CAGCGCCAATGGGCTTTCGACGTCTCACACCGTGGGGTGCATACCTTAGCAAGTTTCGAGACGAGCCGCTTAAGAGCCTGTCG
DUB	sgUSP2_4	GCAGTGCCTGAGCAACACTC	CAGCGCCAATGGGCTTTCGACGTCTCACACC	G	GTTTCGAGACGAGCCGCTTAAGAGCCTGTCG	CAGCGCCAATGGGCTTTCGACGTCTCACACCGGCAGTGCCTGAGCAACACTCGTTTCGAGACGAGCCGCTTAAGAGCCTGTCG
DUB	sgUSP2_5	TGAGAGATTACTGCCTCCAG	CAGCGCCAATGGGCTTTCGACGTCTCACACC	G	GTTTCGAGACGAGCCGCTTAAGAGCCTGTCG	CAGCGCCAATGGGCTTTCGACGTCTCACACCGTGAGAGATTACTGCCTCCAGGTTTCGAGACGAGCCGCTTAAGAGCCTGTCG
DUB	sgUSP2_6	CCCGCATGTAGAGCCTCTGG	CAGCGCCAATGGGCTTTCGACGTCTCACACC	G	GTTTCGAGACGAGCCGCTTAAGAGCCTGTCG	CAGCGCCAATGGGCTTTCGACGTCTCACACCGCCCGCATGTAGAGCCTCTGGGTTTCGAGACGAGCCGCTTAAGAGCCTGTCG
DUB	sgUSP2_7	GAACGGGAAGACAGTAGGAT	CAGCGCCAATGGGCTTTCGACGTCTCACACC	G	GTTTCGAGACGAGCCGCTTAAGAGCCTGTCG	CAGCGCCAATGGGCTTTCGACGTCTCACACCGGAACGGGAAGACAGTAGGATGTTTCGAGACGAGCCGCTTAAGAGCCTGTCG
DUB	sgUSP2_8	GCAGTGAGAGGTCCCAGAAG	CAGCGCCAATGGGCTTTCGACGTCTCACACC	G	GTTTCGAGACGAGCCGCTTAAGAGCCTGTCG	CAGCGCCAATGGGCTTTCGACGTCTCACACCGGCAGTGAGAGGTCCCAGAAGGTTTCGAGACGAGCCGCTTAAGAGCCTGTCG
DUB	sgUSP2_9	ACAGAATTCTAAGAGTGCCC	CAGCGCCAATGGGCTTTCGACGTCTCACACC	G	GTTTCGAGACGAGCCGCTTAAGAGCCTGTCG	CAGCGCCAATGGGCTTTCGACGTCTCACACCGACAGAATTCTAAGAGTGCCCGTTTCGAGACGAGCCGCTTAAGAGCCTGTCG
DUB	sgUSP20_1	AAGAAGAACTGAGTCAGCGG	CAGCGCCAATGGGCTTTCGACGTCTCACACC	G	GTTTCGAGACGAGCCGCTTAAGAGCCTGTCG	CAGCGCCAATGGGCTTTCGACGTCTCACACCGAAGAAGAACTGAGTCAGCGGGTTTCGAGACGAGCCGCTTAAGAGCCTGTCG
DUB	sgUSP20_10	GGAGCTGCTGATCCCAGATG	CAGCGCCAATGGGCTTTCGACGTCTCACACC	G	GTTTCGAGACGAGCCGCTTAAGAGCCTGTCG	CAGCGCCAATGGGCTTTCGACGTCTCACACCGGGAGCTGCTGATCCCAGATGGTTTCGAGACGAGCCGCTTAAGAGCCTGTCG
DUB	sgUSP20_2	GACACGGATGAGAAACGGGA	CAGCGCCAATGGGCTTTCGACGTCTCACACC	G	GTTTCGAGACGAGCCGCTTAAGAGCCTGTCG	CAGCGCCAATGGGCTTTCGACGTCTCACACCGGACACGGATGAGAAACGGGAGTTTCGAGACGAGCCGCTTAAGAGCCTGTCG
DUB	sgUSP20_3	GACGGTGGTGCAGAACGCCG	CAGCGCCAATGGGCTTTCGACGTCTCACACC	G	GTTTCGAGACGAGCCGCTTAAGAGCCTGTCG	CAGCGCCAATGGGCTTTCGACGTCTCACACCGGACGGTGGTGCAGAACGCCGGTTTCGAGACGAGCCGCTTAAGAGCCTGTCG
DUB	sgUSP20_4	GGGTCACCGGACCAAACCTA	CAGCGCCAATGGGCTTTCGACGTCTCACACC	G	GTTTCGAGACGAGCCGCTTAAGAGCCTGTCG	CAGCGCCAATGGGCTTTCGACGTCTCACACCGGGGTCACCGGACCAAACCTAGTTTCGAGACGAGCCGCTTAAGAGCCTGTCG
DUB	sgUSP20_5	AGGAGGTATTCCTGGAGCAG	CAGCGCCAATGGGCTTTCGACGTCTCACACC	G	GTTTCGAGACGAGCCGCTTAAGAGCCTGTCG	CAGCGCCAATGGGCTTTCGACGTCTCACACCGAGGAGGTATTCCTGGAGCAGGTTTCGAGACGAGCCGCTTAAGAGCCTGTCG
DUB	sgUSP20_6	GATCCCATGAGACAGACTGG	CAGCGCCAATGGGCTTTCGACGTCTCACACC	G	GTTTCGAGACGAGCCGCTTAAGAGCCTGTCG	CAGCGCCAATGGGCTTTCGACGTCTCACACCGGATCCCATGAGACAGACTGGGTTTCGAGACGAGCCGCTTAAGAGCCTGTCG
DUB	sgUSP20_7	GCTGGTCCATCAGGCAGCGA	CAGCGCCAATGGGCTTTCGACGTCTCACACC	G	GTTTCGAGACGAGCCGCTTAAGAGCCTGTCG	CAGCGCCAATGGGCTTTCGACGTCTCACACCGGCTGGTCCATCAGGCAGCGAGTTTCGAGACGAGCCGCTTAAGAGCCTGTCG
DUB	sgUSP20_8	CGAGGAGCTCAAGGAGCCGG	CAGCGCCAATGGGCTTTCGACGTCTCACACC	G	GTTTCGAGACGAGCCGCTTAAGAGCCTGTCG	CAGCGCCAATGGGCTTTCGACGTCTCACACCGCGAGGAGCTCAAGGAGCCGGGTTTCGAGACGAGCCGCTTAAGAGCCTGTCG
DUB	sgUSP20_9	GGGGTGAGGGTGACGGGCAG	CAGCGCCAATGGGCTTTCGACGTCTCACACC	G	GTTTCGAGACGAGCCGCTTAAGAGCCTGTCG	CAGCGCCAATGGGCTTTCGACGTCTCACACCGGGGGTGAGGGTGACGGGCAGGTTTCGAGACGAGCCGCTTAAGAGCCTGTCG
DUB	sgUSP21_1	GAAAGGCTCAGAGGACCGGG	CAGCGCCAATGGGCTTTCGACGTCTCACACC	G	GTTTCGAGACGAGCCGCTTAAGAGCCTGTCG	CAGCGCCAATGGGCTTTCGACGTCTCACACCGGAAAGGCTCAGAGGACCGGGGTTTCGAGACGAGCCGCTTAAGAGCCTGTCG
DUB	sgUSP21_10	CGGCAAGAGGTGCCTGGAGG	CAGCGCCAATGGGCTTTCGACGTCTCACACC	G	GTTTCGAGACGAGCCGCTTAAGAGCCTGTCG	CAGCGCCAATGGGCTTTCGACGTCTCACACCGCGGCAAGAGGTGCCTGGAGGGTTTCGAGACGAGCCGCTTAAGAGCCTGTCG
DUB	sgUSP21_2	CGGGGCTGGATATTAACAGG	CAGCGCCAATGGGCTTTCGACGTCTCACACC	G	GTTTCGAGACGAGCCGCTTAAGAGCCTGTCG	CAGCGCCAATGGGCTTTCGACGTCTCACACCGCGGGGCTGGATATTAACAGGGTTTCGAGACGAGCCGCTTAAGAGCCTGTCG
DUB	sgUSP21_3	AAGTTGGTCCGAGATGGGAG	CAGCGCCAATGGGCTTTCGACGTCTCACACC	G	GTTTCGAGACGAGCCGCTTAAGAGCCTGTCG	CAGCGCCAATGGGCTTTCGACGTCTCACACCGAAGTTGGTCCGAGATGGGAGGTTTCGAGACGAGCCGCTTAAGAGCCTGTCG
DUB	sgUSP21_4	CAAGTATCGGTGGAGCCCGG	CAGCGCCAATGGGCTTTCGACGTCTCACACC	G	GTTTCGAGACGAGCCGCTTAAGAGCCTGTCG	CAGCGCCAATGGGCTTTCGACGTCTCACACCGCAAGTATCGGTGGAGCCCGGGTTTCGAGACGAGCCGCTTAAGAGCCTGTCG
DUB	sgUSP21_5	GGACCATTGGCAAGTATCGG	CAGCGCCAATGGGCTTTCGACGTCTCACACC	G	GTTTCGAGACGAGCCGCTTAAGAGCCTGTCG	CAGCGCCAATGGGCTTTCGACGTCTCACACCGGGACCATTGGCAAGTATCGGGTTTCGAGACGAGCCGCTTAAGAGCCTGTCG
DUB	sgUSP21_6	GAGGCAGAGGTCGTAACATG	CAGCGCCAATGGGCTTTCGACGTCTCACACC	G	GTTTCGAGACGAGCCGCTTAAGAGCCTGTCG	CAGCGCCAATGGGCTTTCGACGTCTCACACCGGAGGCAGAGGTCGTAACATGGTTTCGAGACGAGCCGCTTAAGAGCCTGTCG
DUB	sgUSP21_7	TCAGGCAGACCTGGCCGGGG	CAGCGCCAATGGGCTTTCGACGTCTCACACC	G	GTTTCGAGACGAGCCGCTTAAGAGCCTGTCG	CAGCGCCAATGGGCTTTCGACGTCTCACACCGTCAGGCAGACCTGGCCGGGGGTTTCGAGACGAGCCGCTTAAGAGCCTGTCG
DUB	sgUSP21_8	AAGTGGGTGGCTCAGGCCGG	CAGCGCCAATGGGCTTTCGACGTCTCACACC	G	GTTTCGAGACGAGCCGCTTAAGAGCCTGTCG	CAGCGCCAATGGGCTTTCGACGTCTCACACCGAAGTGGGTGGCTCAGGCCGGGTTTCGAGACGAGCCGCTTAAGAGCCTGTCG
DUB	sgUSP21_9	ATATCATGTGGAAGGAGCCA	CAGCGCCAATGGGCTTTCGACGTCTCACACC	G	GTTTCGAGACGAGCCGCTTAAGAGCCTGTCG	CAGCGCCAATGGGCTTTCGACGTCTCACACCGATATCATGTGGAAGGAGCCAGTTTCGAGACGAGCCGCTTAAGAGCCTGTCG
DUB	sgUSP22_1	GCATATTCACGAGCATGCGA	CAGCGCCAATGGGCTTTCGACGTCTCACACC	G	GTTTCGAGACGAGCCGCTTAAGAGCCTGTCG	CAGCGCCAATGGGCTTTCGACGTCTCACACCGGCATATTCACGAGCATGCGAGTTTCGAGACGAGCCGCTTAAGAGCCTGTCG
DUB	sgUSP22_10	GAGATGAAAACAGGCTACGA	CAGCGCCAATGGGCTTTCGACGTCTCACACC	G	GTTTCGAGACGAGCCGCTTAAGAGCCTGTCG	CAGCGCCAATGGGCTTTCGACGTCTCACACCGGAGATGAAAACAGGCTACGAGTTTCGAGACGAGCCGCTTAAGAGCCTGTCG
DUB	sgUSP22_2	GTGTCCCGGCCAGAGCCCGA	CAGCGCCAATGGGCTTTCGACGTCTCACACC	G	GTTTCGAGACGAGCCGCTTAAGAGCCTGTCG	CAGCGCCAATGGGCTTTCGACGTCTCACACCGGTGTCCCGGCCAGAGCCCGAGTTTCGAGACGAGCCGCTTAAGAGCCTGTCG
DUB	sgUSP22_3	GCACCTGGGCAGCTTCAAGG	CAGCGCCAATGGGCTTTCGACGTCTCACACC	G	GTTTCGAGACGAGCCGCTTAAGAGCCTGTCG	CAGCGCCAATGGGCTTTCGACGTCTCACACCGGCACCTGGGCAGCTTCAAGGGTTTCGAGACGAGCCGCTTAAGAGCCTGTCG
DUB	sgUSP22_4	ACAACTGGAAGCAGAACCTG	CAGCGCCAATGGGCTTTCGACGTCTCACACC	G	GTTTCGAGACGAGCCGCTTAAGAGCCTGTCG	CAGCGCCAATGGGCTTTCGACGTCTCACACCGACAACTGGAAGCAGAACCTGGTTTCGAGACGAGCCGCTTAAGAGCCTGTCG
DUB	sgUSP22_5	GCCATTGATCTGATGTACGG	CAGCGCCAATGGGCTTTCGACGTCTCACACC	G	GTTTCGAGACGAGCCGCTTAAGAGCCTGTCG	CAGCGCCAATGGGCTTTCGACGTCTCACACCGGCCATTGATCTGATGTACGGGTTTCGAGACGAGCCGCTTAAGAGCCTGTCG
DUB	sgUSP22_6	GATGTCCTCACTGTTTCAGG	CAGCGCCAATGGGCTTTCGACGTCTCACACC	G	GTTTCGAGACGAGCCGCTTAAGAGCCTGTCG	CAGCGCCAATGGGCTTTCGACGTCTCACACCGGATGTCCTCACTGTTTCAGGGTTTCGAGACGAGCCGCTTAAGAGCCTGTCG
DUB	sgUSP22_7	CCAGAAGGGGTCGATGGTGG	CAGCGCCAATGGGCTTTCGACGTCTCACACC	G	GTTTCGAGACGAGCCGCTTAAGAGCCTGTCG	CAGCGCCAATGGGCTTTCGACGTCTCACACCGCCAGAAGGGGTCGATGGTGGGTTTCGAGACGAGCCGCTTAAGAGCCTGTCG
DUB	sgUSP22_8	AGAATGGGGTGGAAGAGCCG	CAGCGCCAATGGGCTTTCGACGTCTCACACC	G	GTTTCGAGACGAGCCGCTTAAGAGCCTGTCG	CAGCGCCAATGGGCTTTCGACGTCTCACACCGAGAATGGGGTGGAAGAGCCGGTTTCGAGACGAGCCGCTTAAGAGCCTGTCG
DUB	sgUSP22_9	GCTCAGGGGCCAGAATGGGG	CAGCGCCAATGGGCTTTCGACGTCTCACACC	G	GTTTCGAGACGAGCCGCTTAAGAGCCTGTCG	CAGCGCCAATGGGCTTTCGACGTCTCACACCGGCTCAGGGGCCAGAATGGGGGTTTCGAGACGAGCCGCTTAAGAGCCTGTCG
DUB	sgUSP24_1	GTAGACTATGAAACAAGGCA	CAGCGCCAATGGGCTTTCGACGTCTCACACC	G	GTTTCGAGACGAGCCGCTTAAGAGCCTGTCG	CAGCGCCAATGGGCTTTCGACGTCTCACACCGGTAGACTATGAAACAAGGCAGTTTCGAGACGAGCCGCTTAAGAGCCTGTCG
DUB	sgUSP24_10	AAACCATAGGGAGTGTCCGG	CAGCGCCAATGGGCTTTCGACGTCTCACACC	G	GTTTCGAGACGAGCCGCTTAAGAGCCTGTCG	CAGCGCCAATGGGCTTTCGACGTCTCACACCGAAACCATAGGGAGTGTCCGGGTTTCGAGACGAGCCGCTTAAGAGCCTGTCG
DUB	sgUSP24_2	GCACAGCCCAGCTCCAGTGG	CAGCGCCAATGGGCTTTCGACGTCTCACACC	G	GTTTCGAGACGAGCCGCTTAAGAGCCTGTCG	CAGCGCCAATGGGCTTTCGACGTCTCACACCGGCACAGCCCAGCTCCAGTGGGTTTCGAGACGAGCCGCTTAAGAGCCTGTCG
DUB	sgUSP24_3	GAACGACATTAACGAGGCCG	CAGCGCCAATGGGCTTTCGACGTCTCACACC	G	GTTTCGAGACGAGCCGCTTAAGAGCCTGTCG	CAGCGCCAATGGGCTTTCGACGTCTCACACCGGAACGACATTAACGAGGCCGGTTTCGAGACGAGCCGCTTAAGAGCCTGTCG
DUB	sgUSP24_4	TACGAGCCCATGGACAGCGG	CAGCGCCAATGGGCTTTCGACGTCTCACACC	G	GTTTCGAGACGAGCCGCTTAAGAGCCTGTCG	CAGCGCCAATGGGCTTTCGACGTCTCACACCGTACGAGCCCATGGACAGCGGGTTTCGAGACGAGCCGCTTAAGAGCCTGTCG
DUB	sgUSP24_5	AAGCACACCCAGGAGACCAG	CAGCGCCAATGGGCTTTCGACGTCTCACACC	G	GTTTCGAGACGAGCCGCTTAAGAGCCTGTCG	CAGCGCCAATGGGCTTTCGACGTCTCACACCGAAGCACACCCAGGAGACCAGGTTTCGAGACGAGCCGCTTAAGAGCCTGTCG
DUB	sgUSP24_6	AGAGTACCTCAATTCCTCCG	CAGCGCCAATGGGCTTTCGACGTCTCACACC	G	GTTTCGAGACGAGCCGCTTAAGAGCCTGTCG	CAGCGCCAATGGGCTTTCGACGTCTCACACCGAGAGTACCTCAATTCCTCCGGTTTCGAGACGAGCCGCTTAAGAGCCTGTCG
DUB	sgUSP24_7	TAATCCTACCTGTACCACGG	CAGCGCCAATGGGCTTTCGACGTCTCACACC	G	GTTTCGAGACGAGCCGCTTAAGAGCCTGTCG	CAGCGCCAATGGGCTTTCGACGTCTCACACCGTAATCCTACCTGTACCACGGGTTTCGAGACGAGCCGCTTAAGAGCCTGTCG
DUB	sgUSP24_8	GGTACCACCCATACAAACTG	CAGCGCCAATGGGCTTTCGACGTCTCACACC	G	GTTTCGAGACGAGCCGCTTAAGAGCCTGTCG	CAGCGCCAATGGGCTTTCGACGTCTCACACCGGGTACCACCCATACAAACTGGTTTCGAGACGAGCCGCTTAAGAGCCTGTCG
DUB	sgUSP24_9	GCAGCCAGTTCAGCACTTGG	CAGCGCCAATGGGCTTTCGACGTCTCACACC	G	GTTTCGAGACGAGCCGCTTAAGAGCCTGTCG	CAGCGCCAATGGGCTTTCGACGTCTCACACCGGCAGCCAGTTCAGCACTTGGGTTTCGAGACGAGCCGCTTAAGAGCCTGTCG
DUB	sgUSP25_1	AGAGAAGCCAAAGAACCCCA	CAGCGCCAATGGGCTTTCGACGTCTCACACC	G	GTTTCGAGACGAGCCGCTTAAGAGCCTGTCG	CAGCGCCAATGGGCTTTCGACGTCTCACACCGAGAGAAGCCAAAGAACCCCAGTTTCGAGACGAGCCGCTTAAGAGCCTGTCG
DUB	sgUSP25_10	AGACAGGACAAAGCTCCCGT	CAGCGCCAATGGGCTTTCGACGTCTCACACC	G	GTTTCGAGACGAGCCGCTTAAGAGCCTGTCG	CAGCGCCAATGGGCTTTCGACGTCTCACACCGAGACAGGACAAAGCTCCCGTGTTTCGAGACGAGCCGCTTAAGAGCCTGTCG
DUB	sgUSP25_2	ACAAAATCTCTCAAATCCGG	CAGCGCCAATGGGCTTTCGACGTCTCACACC	G	GTTTCGAGACGAGCCGCTTAAGAGCCTGTCG	CAGCGCCAATGGGCTTTCGACGTCTCACACCGACAAAATCTCTCAAATCCGGGTTTCGAGACGAGCCGCTTAAGAGCCTGTCG
DUB	sgUSP25_3	TGGAAACTTGGAATTAGCAG	CAGCGCCAATGGGCTTTCGACGTCTCACACC	G	GTTTCGAGACGAGCCGCTTAAGAGCCTGTCG	CAGCGCCAATGGGCTTTCGACGTCTCACACCGTGGAAACTTGGAATTAGCAGGTTTCGAGACGAGCCGCTTAAGAGCCTGTCG
DUB	sgUSP25_4	GAGACTGAAAGATTACCTCA	CAGCGCCAATGGGCTTTCGACGTCTCACACC	G	GTTTCGAGACGAGCCGCTTAAGAGCCTGTCG	CAGCGCCAATGGGCTTTCGACGTCTCACACCGGAGACTGAAAGATTACCTCAGTTTCGAGACGAGCCGCTTAAGAGCCTGTCG
DUB	sgUSP25_5	GACGCTAGTTCCCCACCTAG	CAGCGCCAATGGGCTTTCGACGTCTCACACC	G	GTTTCGAGACGAGCCGCTTAAGAGCCTGTCG	CAGCGCCAATGGGCTTTCGACGTCTCACACCGGACGCTAGTTCCCCACCTAGGTTTCGAGACGAGCCGCTTAAGAGCCTGTCG
DUB	sgUSP25_6	GGCACCAAGGCACATAACGG	CAGCGCCAATGGGCTTTCGACGTCTCACACC	G	GTTTCGAGACGAGCCGCTTAAGAGCCTGTCG	CAGCGCCAATGGGCTTTCGACGTCTCACACCGGGCACCAAGGCACATAACGGGTTTCGAGACGAGCCGCTTAAGAGCCTGTCG
DUB	sgUSP25_7	GAGGATCGAGAAGTAAACAA	CAGCGCCAATGGGCTTTCGACGTCTCACACC	G	GTTTCGAGACGAGCCGCTTAAGAGCCTGTCG	CAGCGCCAATGGGCTTTCGACGTCTCACACCGGAGGATCGAGAAGTAAACAAGTTTCGAGACGAGCCGCTTAAGAGCCTGTCG
DUB	sgUSP25_8	GAACGTGCTGCAGCAGAGCG	CAGCGCCAATGGGCTTTCGACGTCTCACACC	G	GTTTCGAGACGAGCCGCTTAAGAGCCTGTCG	CAGCGCCAATGGGCTTTCGACGTCTCACACCGGAACGTGCTGCAGCAGAGCGGTTTCGAGACGAGCCGCTTAAGAGCCTGTCG
DUB	sgUSP25_9	GAATCCCTCCAAACTTCTGT	CAGCGCCAATGGGCTTTCGACGTCTCACACC	G	GTTTCGAGACGAGCCGCTTAAGAGCCTGTCG	CAGCGCCAATGGGCTTTCGACGTCTCACACCGGAATCCCTCCAAACTTCTGTGTTTCGAGACGAGCCGCTTAAGAGCCTGTCG
DUB	sgUSP26_1	GGACAGAGTTCATCAAAACG	CAGCGCCAATGGGCTTTCGACGTCTCACACC	G	GTTTCGAGACGAGCCGCTTAAGAGCCTGTCG	CAGCGCCAATGGGCTTTCGACGTCTCACACCGGGACAGAGTTCATCAAAACGGTTTCGAGACGAGCCGCTTAAGAGCCTGTCG
DUB	sgUSP26_10	GCTGATGATCCTGACACCAG	CAGCGCCAATGGGCTTTCGACGTCTCACACC	G	GTTTCGAGACGAGCCGCTTAAGAGCCTGTCG	CAGCGCCAATGGGCTTTCGACGTCTCACACCGGCTGATGATCCTGACACCAGGTTTCGAGACGAGCCGCTTAAGAGCCTGTCG
DUB	sgUSP26_2	CAGAAAATCAGCACAAGAAG	CAGCGCCAATGGGCTTTCGACGTCTCACACC	G	GTTTCGAGACGAGCCGCTTAAGAGCCTGTCG	CAGCGCCAATGGGCTTTCGACGTCTCACACCGCAGAAAATCAGCACAAGAAGGTTTCGAGACGAGCCGCTTAAGAGCCTGTCG
DUB	sgUSP26_3	AGGTGTTTCCCAAATTGGGG	CAGCGCCAATGGGCTTTCGACGTCTCACACC	G	GTTTCGAGACGAGCCGCTTAAGAGCCTGTCG	CAGCGCCAATGGGCTTTCGACGTCTCACACCGAGGTGTTTCCCAAATTGGGGGTTTCGAGACGAGCCGCTTAAGAGCCTGTCG
DUB	sgUSP26_4	GCAGCTGCAGAGATATTCCA	CAGCGCCAATGGGCTTTCGACGTCTCACACC	G	GTTTCGAGACGAGCCGCTTAAGAGCCTGTCG	CAGCGCCAATGGGCTTTCGACGTCTCACACCGGCAGCTGCAGAGATATTCCAGTTTCGAGACGAGCCGCTTAAGAGCCTGTCG
DUB	sgUSP26_5	GAACAGACTCAGCAGTGTGA	CAGCGCCAATGGGCTTTCGACGTCTCACACC	G	GTTTCGAGACGAGCCGCTTAAGAGCCTGTCG	CAGCGCCAATGGGCTTTCGACGTCTCACACCGGAACAGACTCAGCAGTGTGAGTTTCGAGACGAGCCGCTTAAGAGCCTGTCG
DUB	sgUSP26_6	GCGGGTGTTAGGTATCCAGG	CAGCGCCAATGGGCTTTCGACGTCTCACACC	G	GTTTCGAGACGAGCCGCTTAAGAGCCTGTCG	CAGCGCCAATGGGCTTTCGACGTCTCACACCGGCGGGTGTTAGGTATCCAGGGTTTCGAGACGAGCCGCTTAAGAGCCTGTCG
DUB	sgUSP26_7	CCAGGAGGCCCAGATGCAGG	CAGCGCCAATGGGCTTTCGACGTCTCACACC	G	GTTTCGAGACGAGCCGCTTAAGAGCCTGTCG	CAGCGCCAATGGGCTTTCGACGTCTCACACCGCCAGGAGGCCCAGATGCAGGGTTTCGAGACGAGCCGCTTAAGAGCCTGTCG
DUB	sgUSP26_8	AGAAGCATTCATTGAAGCAG	CAGCGCCAATGGGCTTTCGACGTCTCACACC	G	GTTTCGAGACGAGCCGCTTAAGAGCCTGTCG	CAGCGCCAATGGGCTTTCGACGTCTCACACCGAGAAGCATTCATTGAAGCAGGTTTCGAGACGAGCCGCTTAAGAGCCTGTCG
DUB	sgUSP26_9	ATAGTGACGGTTACACAAAG	CAGCGCCAATGGGCTTTCGACGTCTCACACC	G	GTTTCGAGACGAGCCGCTTAAGAGCCTGTCG	CAGCGCCAATGGGCTTTCGACGTCTCACACCGATAGTGACGGTTACACAAAGGTTTCGAGACGAGCCGCTTAAGAGCCTGTCG
DUB	sgUSP27X_1	GGTGAGAAACCTCTGTTG	CAGCGCCAATGGGCTTTCGACGTCTCACACC	G	GTTTCGAGACGAGCCGCTTAAGAGCCTGTCG	CAGCGCCAATGGGCTTTCGACGTCTCACACCGGGTGAGAAACCTCTGTTGGTTTCGAGACGAGCCGCTTAAGAGCCTGTCG
DUB	sgUSP27X_10	GCCCTATAAGTTACTGCACC	CAGCGCCAATGGGCTTTCGACGTCTCACACC	G	GTTTCGAGACGAGCCGCTTAAGAGCCTGTCG	CAGCGCCAATGGGCTTTCGACGTCTCACACCGGCCCTATAAGTTACTGCACCGTTTCGAGACGAGCCGCTTAAGAGCCTGTCG
DUB	sgUSP27X_2	GTATCGGCGTGTGGGTGA	CAGCGCCAATGGGCTTTCGACGTCTCACACC	G	GTTTCGAGACGAGCCGCTTAAGAGCCTGTCG	CAGCGCCAATGGGCTTTCGACGTCTCACACCGGTATCGGCGTGTGGGTGAGTTTCGAGACGAGCCGCTTAAGAGCCTGTCG
DUB	sgUSP27X_3	GTTTCGGGAGTTGTATTC	CAGCGCCAATGGGCTTTCGACGTCTCACACC	G	GTTTCGAGACGAGCCGCTTAAGAGCCTGTCG	CAGCGCCAATGGGCTTTCGACGTCTCACACCGGTTTCGGGAGTTGTATTCGTTTCGAGACGAGCCGCTTAAGAGCCTGTCG
DUB	sgUSP27X_4	GCAGTTCTAATTCTGGTT	CAGCGCCAATGGGCTTTCGACGTCTCACACC	G	GTTTCGAGACGAGCCGCTTAAGAGCCTGTCG	CAGCGCCAATGGGCTTTCGACGTCTCACACCGGCAGTTCTAATTCTGGTTGTTTCGAGACGAGCCGCTTAAGAGCCTGTCG
DUB	sgUSP27X_5	GCTTTACGATCGGTTTAAG	CAGCGCCAATGGGCTTTCGACGTCTCACACC	G	GTTTCGAGACGAGCCGCTTAAGAGCCTGTCG	CAGCGCCAATGGGCTTTCGACGTCTCACACCGGCTTTACGATCGGTTTAAGGTTTCGAGACGAGCCGCTTAAGAGCCTGTCG
DUB	sgUSP27X_6	GGTGATTCTTCTTCTCCTC	CAGCGCCAATGGGCTTTCGACGTCTCACACC	G	GTTTCGAGACGAGCCGCTTAAGAGCCTGTCG	CAGCGCCAATGGGCTTTCGACGTCTCACACCGGGTGATTCTTCTTCTCCTCGTTTCGAGACGAGCCGCTTAAGAGCCTGTCG
DUB	sgUSP27X_7	GCGTTAGATGTCCTGCAC	CAGCGCCAATGGGCTTTCGACGTCTCACACC	G	GTTTCGAGACGAGCCGCTTAAGAGCCTGTCG	CAGCGCCAATGGGCTTTCGACGTCTCACACCGGCGTTAGATGTCCTGCACGTTTCGAGACGAGCCGCTTAAGAGCCTGTCG
DUB	sgUSP27X_8	GGGACTCGGCATCTCACAT	CAGCGCCAATGGGCTTTCGACGTCTCACACC	G	GTTTCGAGACGAGCCGCTTAAGAGCCTGTCG	CAGCGCCAATGGGCTTTCGACGTCTCACACCGGGGACTCGGCATCTCACATGTTTCGAGACGAGCCGCTTAAGAGCCTGTCG
DUB	sgUSP27X_9	GCATGGGTCTATCGTGG	CAGCGCCAATGGGCTTTCGACGTCTCACACC	G	GTTTCGAGACGAGCCGCTTAAGAGCCTGTCG	CAGCGCCAATGGGCTTTCGACGTCTCACACCGGCATGGGTCTATCGTGGGTTTCGAGACGAGCCGCTTAAGAGCCTGTCG
DUB	sgUSP28_1	GGAGCTGCAGCAGGACGACG	CAGCGCCAATGGGCTTTCGACGTCTCACACC	G	GTTTCGAGACGAGCCGCTTAAGAGCCTGTCG	CAGCGCCAATGGGCTTTCGACGTCTCACACCGGGAGCTGCAGCAGGACGACGGTTTCGAGACGAGCCGCTTAAGAGCCTGTCG
DUB	sgUSP28_10	GAGGATCACTGTGAGAGGTG	CAGCGCCAATGGGCTTTCGACGTCTCACACC	G	GTTTCGAGACGAGCCGCTTAAGAGCCTGTCG	CAGCGCCAATGGGCTTTCGACGTCTCACACCGGAGGATCACTGTGAGAGGTGGTTTCGAGACGAGCCGCTTAAGAGCCTGTCG
DUB	sgUSP28_2	CTGAAGAGGATACTGGCCGA	CAGCGCCAATGGGCTTTCGACGTCTCACACC	G	GTTTCGAGACGAGCCGCTTAAGAGCCTGTCG	CAGCGCCAATGGGCTTTCGACGTCTCACACCGCTGAAGAGGATACTGGCCGAGTTTCGAGACGAGCCGCTTAAGAGCCTGTCG
DUB	sgUSP28_3	GCAGCGAACCCCATGAGAAG	CAGCGCCAATGGGCTTTCGACGTCTCACACC	G	GTTTCGAGACGAGCCGCTTAAGAGCCTGTCG	CAGCGCCAATGGGCTTTCGACGTCTCACACCGGCAGCGAACCCCATGAGAAGGTTTCGAGACGAGCCGCTTAAGAGCCTGTCG
DUB	sgUSP28_4	GAGCTTCATGGAGAAAGGAA	CAGCGCCAATGGGCTTTCGACGTCTCACACC	G	GTTTCGAGACGAGCCGCTTAAGAGCCTGTCG	CAGCGCCAATGGGCTTTCGACGTCTCACACCGGAGCTTCATGGAGAAAGGAAGTTTCGAGACGAGCCGCTTAAGAGCCTGTCG
DUB	sgUSP28_5	TGAGCGTTTAGTTTCTGCAG	CAGCGCCAATGGGCTTTCGACGTCTCACACC	G	GTTTCGAGACGAGCCGCTTAAGAGCCTGTCG	CAGCGCCAATGGGCTTTCGACGTCTCACACCGTGAGCGTTTAGTTTCTGCAGGTTTCGAGACGAGCCGCTTAAGAGCCTGTCG
DUB	sgUSP28_6	GAAGACCGAGAAGATGTCAG	CAGCGCCAATGGGCTTTCGACGTCTCACACC	G	GTTTCGAGACGAGCCGCTTAAGAGCCTGTCG	CAGCGCCAATGGGCTTTCGACGTCTCACACCGGAAGACCGAGAAGATGTCAGGTTTCGAGACGAGCCGCTTAAGAGCCTGTCG
DUB	sgUSP28_7	ACATTCAGGAGGATAACTGG	CAGCGCCAATGGGCTTTCGACGTCTCACACC	G	GTTTCGAGACGAGCCGCTTAAGAGCCTGTCG	CAGCGCCAATGGGCTTTCGACGTCTCACACCGACATTCAGGAGGATAACTGGGTTTCGAGACGAGCCGCTTAAGAGCCTGTCG
DUB	sgUSP28_8	GCGGTTTGAGCAGGAAGTAG	CAGCGCCAATGGGCTTTCGACGTCTCACACC	G	GTTTCGAGACGAGCCGCTTAAGAGCCTGTCG	CAGCGCCAATGGGCTTTCGACGTCTCACACCGGCGGTTTGAGCAGGAAGTAGGTTTCGAGACGAGCCGCTTAAGAGCCTGTCG
DUB	sgUSP28_9	GACGGGCTTTAGCTATGGCC	CAGCGCCAATGGGCTTTCGACGTCTCACACC	G	GTTTCGAGACGAGCCGCTTAAGAGCCTGTCG	CAGCGCCAATGGGCTTTCGACGTCTCACACCGGACGGGCTTTAGCTATGGCCGTTTCGAGACGAGCCGCTTAAGAGCCTGTCG
DUB	sgUSP29_1	GAACACAAGAGGTGAAGCCA	CAGCGCCAATGGGCTTTCGACGTCTCACACC	G	GTTTCGAGACGAGCCGCTTAAGAGCCTGTCG	CAGCGCCAATGGGCTTTCGACGTCTCACACCGGAACACAAGAGGTGAAGCCAGTTTCGAGACGAGCCGCTTAAGAGCCTGTCG
DUB	sgUSP29_10	ATTCACAGCAACTGCAGCAG	CAGCGCCAATGGGCTTTCGACGTCTCACACC	G	GTTTCGAGACGAGCCGCTTAAGAGCCTGTCG	CAGCGCCAATGGGCTTTCGACGTCTCACACCGATTCACAGCAACTGCAGCAGGTTTCGAGACGAGCCGCTTAAGAGCCTGTCG
DUB	sgUSP29_2	GCTACCTAGCACACAGGCAG	CAGCGCCAATGGGCTTTCGACGTCTCACACC	G	GTTTCGAGACGAGCCGCTTAAGAGCCTGTCG	CAGCGCCAATGGGCTTTCGACGTCTCACACCGGCTACCTAGCACACAGGCAGGTTTCGAGACGAGCCGCTTAAGAGCCTGTCG
DUB	sgUSP29_3	AGACCAGCTGAAAGAAGACA	CAGCGCCAATGGGCTTTCGACGTCTCACACC	G	GTTTCGAGACGAGCCGCTTAAGAGCCTGTCG	CAGCGCCAATGGGCTTTCGACGTCTCACACCGAGACCAGCTGAAAGAAGACAGTTTCGAGACGAGCCGCTTAAGAGCCTGTCG
DUB	sgUSP29_4	AGGGCAAACAAACACTTTGG	CAGCGCCAATGGGCTTTCGACGTCTCACACC	G	GTTTCGAGACGAGCCGCTTAAGAGCCTGTCG	CAGCGCCAATGGGCTTTCGACGTCTCACACCGAGGGCAAACAAACACTTTGGGTTTCGAGACGAGCCGCTTAAGAGCCTGTCG
DUB	sgUSP29_5	ACAGTCATAAAAGCCATTGG	CAGCGCCAATGGGCTTTCGACGTCTCACACC	G	GTTTCGAGACGAGCCGCTTAAGAGCCTGTCG	CAGCGCCAATGGGCTTTCGACGTCTCACACCGACAGTCATAAAAGCCATTGGGTTTCGAGACGAGCCGCTTAAGAGCCTGTCG
DUB	sgUSP29_6	CAGGAGGCGAGGCTTCACTC	CAGCGCCAATGGGCTTTCGACGTCTCACACC	G	GTTTCGAGACGAGCCGCTTAAGAGCCTGTCG	CAGCGCCAATGGGCTTTCGACGTCTCACACCGCAGGAGGCGAGGCTTCACTCGTTTCGAGACGAGCCGCTTAAGAGCCTGTCG
DUB	sgUSP29_7	TGAAAGCAGGAATATGCTGA	CAGCGCCAATGGGCTTTCGACGTCTCACACC	G	GTTTCGAGACGAGCCGCTTAAGAGCCTGTCG	CAGCGCCAATGGGCTTTCGACGTCTCACACCGTGAAAGCAGGAATATGCTGAGTTTCGAGACGAGCCGCTTAAGAGCCTGTCG
DUB	sgUSP29_8	GACAAATGAGGACATTCTGA	CAGCGCCAATGGGCTTTCGACGTCTCACACC	G	GTTTCGAGACGAGCCGCTTAAGAGCCTGTCG	CAGCGCCAATGGGCTTTCGACGTCTCACACCGGACAAATGAGGACATTCTGAGTTTCGAGACGAGCCGCTTAAGAGCCTGTCG
DUB	sgUSP29_9	TTGGAACCAGAGCACAGCCA	CAGCGCCAATGGGCTTTCGACGTCTCACACC	G	GTTTCGAGACGAGCCGCTTAAGAGCCTGTCG	CAGCGCCAATGGGCTTTCGACGTCTCACACCGTTGGAACCAGAGCACAGCCAGTTTCGAGACGAGCCGCTTAAGAGCCTGTCG
DUB	sgUSP3_1	GCTGCAGCACCAGGACGACG	CAGCGCCAATGGGCTTTCGACGTCTCACACC	G	GTTTCGAGACGAGCCGCTTAAGAGCCTGTCG	CAGCGCCAATGGGCTTTCGACGTCTCACACCGGCTGCAGCACCAGGACGACGGTTTCGAGACGAGCCGCTTAAGAGCCTGTCG
DUB	sgUSP3_10	ATGTGTTCCCCAAATTCCGA	CAGCGCCAATGGGCTTTCGACGTCTCACACC	G	GTTTCGAGACGAGCCGCTTAAGAGCCTGTCG	CAGCGCCAATGGGCTTTCGACGTCTCACACCGATGTGTTCCCCAAATTCCGAGTTTCGAGACGAGCCGCTTAAGAGCCTGTCG
DUB	sgUSP3_2	GAACAAGTCAAACAGACCCA	CAGCGCCAATGGGCTTTCGACGTCTCACACC	G	GTTTCGAGACGAGCCGCTTAAGAGCCTGTCG	CAGCGCCAATGGGCTTTCGACGTCTCACACCGGAACAAGTCAAACAGACCCAGTTTCGAGACGAGCCGCTTAAGAGCCTGTCG
DUB	sgUSP3_3	GGAATGGGAAAACAGCAGGA	CAGCGCCAATGGGCTTTCGACGTCTCACACC	G	GTTTCGAGACGAGCCGCTTAAGAGCCTGTCG	CAGCGCCAATGGGCTTTCGACGTCTCACACCGGGAATGGGAAAACAGCAGGAGTTTCGAGACGAGCCGCTTAAGAGCCTGTCG
DUB	sgUSP3_4	GGTGCACCACCACAGCGGCG	CAGCGCCAATGGGCTTTCGACGTCTCACACC	G	GTTTCGAGACGAGCCGCTTAAGAGCCTGTCG	CAGCGCCAATGGGCTTTCGACGTCTCACACCGGGTGCACCACCACAGCGGCGGTTTCGAGACGAGCCGCTTAAGAGCCTGTCG
DUB	sgUSP3_5	CAGACGCTGGAGCTCAGGTG	CAGCGCCAATGGGCTTTCGACGTCTCACACC	G	GTTTCGAGACGAGCCGCTTAAGAGCCTGTCG	CAGCGCCAATGGGCTTTCGACGTCTCACACCGCAGACGCTGGAGCTCAGGTGGTTTCGAGACGAGCCGCTTAAGAGCCTGTCG
DUB	sgUSP3_6	GCCTGTGGCACAAATGGCAG	CAGCGCCAATGGGCTTTCGACGTCTCACACC	G	GTTTCGAGACGAGCCGCTTAAGAGCCTGTCG	CAGCGCCAATGGGCTTTCGACGTCTCACACCGGCCTGTGGCACAAATGGCAGGTTTCGAGACGAGCCGCTTAAGAGCCTGTCG
DUB	sgUSP3_7	TTTCAAAGAACTGCCCGCCG	CAGCGCCAATGGGCTTTCGACGTCTCACACC	G	GTTTCGAGACGAGCCGCTTAAGAGCCTGTCG	CAGCGCCAATGGGCTTTCGACGTCTCACACCGTTTCAAAGAACTGCCCGCCGGTTTCGAGACGAGCCGCTTAAGAGCCTGTCG
DUB	sgUSP3_8	CCCATTCCTTAACTCCACGG	CAGCGCCAATGGGCTTTCGACGTCTCACACC	G	GTTTCGAGACGAGCCGCTTAAGAGCCTGTCG	CAGCGCCAATGGGCTTTCGACGTCTCACACCGCCCATTCCTTAACTCCACGGGTTTCGAGACGAGCCGCTTAAGAGCCTGTCG
DUB	sgUSP3_9	GTTGTCACGGCTATATTCGG	CAGCGCCAATGGGCTTTCGACGTCTCACACC	G	GTTTCGAGACGAGCCGCTTAAGAGCCTGTCG	CAGCGCCAATGGGCTTTCGACGTCTCACACCGGTTGTCACGGCTATATTCGGGTTTCGAGACGAGCCGCTTAAGAGCCTGTCG
DUB	sgUSP30_1	GAAGCGCTGGATGGCCCTGT	CAGCGCCAATGGGCTTTCGACGTCTCACACC	G	GTTTCGAGACGAGCCGCTTAAGAGCCTGTCG	CAGCGCCAATGGGCTTTCGACGTCTCACACCGGAAGCGCTGGATGGCCCTGTGTTTCGAGACGAGCCGCTTAAGAGCCTGTCG
DUB	sgUSP30_10	GGGAACAACTGGGAGAGGGA	CAGCGCCAATGGGCTTTCGACGTCTCACACC	G	GTTTCGAGACGAGCCGCTTAAGAGCCTGTCG	CAGCGCCAATGGGCTTTCGACGTCTCACACCGGGGAACAACTGGGAGAGGGAGTTTCGAGACGAGCCGCTTAAGAGCCTGTCG
DUB	sgUSP30_2	GGTGGATGCAGAGACACTGA	CAGCGCCAATGGGCTTTCGACGTCTCACACC	G	GTTTCGAGACGAGCCGCTTAAGAGCCTGTCG	CAGCGCCAATGGGCTTTCGACGTCTCACACCGGGTGGATGCAGAGACACTGAGTTTCGAGACGAGCCGCTTAAGAGCCTGTCG
DUB	sgUSP30_3	GCCGCTTCAGAGGCGTGCCG	CAGCGCCAATGGGCTTTCGACGTCTCACACC	G	GTTTCGAGACGAGCCGCTTAAGAGCCTGTCG	CAGCGCCAATGGGCTTTCGACGTCTCACACCGGCCGCTTCAGAGGCGTGCCGGTTTCGAGACGAGCCGCTTAAGAGCCTGTCG
DUB	sgUSP30_4	GACTAGGTTTATGTCCAAGG	CAGCGCCAATGGGCTTTCGACGTCTCACACC	G	GTTTCGAGACGAGCCGCTTAAGAGCCTGTCG	CAGCGCCAATGGGCTTTCGACGTCTCACACCGGACTAGGTTTATGTCCAAGGGTTTCGAGACGAGCCGCTTAAGAGCCTGTCG
DUB	sgUSP30_5	CTAAACTGAACAAGAACCCA	CAGCGCCAATGGGCTTTCGACGTCTCACACC	G	GTTTCGAGACGAGCCGCTTAAGAGCCTGTCG	CAGCGCCAATGGGCTTTCGACGTCTCACACCGCTAAACTGAACAAGAACCCAGTTTCGAGACGAGCCGCTTAAGAGCCTGTCG
DUB	sgUSP30_6	AAGAACTGGGGAGTTATAGG	CAGCGCCAATGGGCTTTCGACGTCTCACACC	G	GTTTCGAGACGAGCCGCTTAAGAGCCTGTCG	CAGCGCCAATGGGCTTTCGACGTCTCACACCGAAGAACTGGGGAGTTATAGGGTTTCGAGACGAGCCGCTTAAGAGCCTGTCG
DUB	sgUSP30_7	CTGATCCCTGGAGTACTGGG	CAGCGCCAATGGGCTTTCGACGTCTCACACC	G	GTTTCGAGACGAGCCGCTTAAGAGCCTGTCG	CAGCGCCAATGGGCTTTCGACGTCTCACACCGCTGATCCCTGGAGTACTGGGGTTTCGAGACGAGCCGCTTAAGAGCCTGTCG
DUB	sgUSP30_8	TGTGTGTGACAACTGTACAA	CAGCGCCAATGGGCTTTCGACGTCTCACACC	G	GTTTCGAGACGAGCCGCTTAAGAGCCTGTCG	CAGCGCCAATGGGCTTTCGACGTCTCACACCGTGTGTGTGACAACTGTACAAGTTTCGAGACGAGCCGCTTAAGAGCCTGTCG
DUB	sgUSP30_9	AACGTTGAACGGGGAAAAGG	CAGCGCCAATGGGCTTTCGACGTCTCACACC	G	GTTTCGAGACGAGCCGCTTAAGAGCCTGTCG	CAGCGCCAATGGGCTTTCGACGTCTCACACCGAACGTTGAACGGGGAAAAGGGTTTCGAGACGAGCCGCTTAAGAGCCTGTCG
DUB	sgUSP31_1	CACAAACAGCAGCAAAGCAG	CAGCGCCAATGGGCTTTCGACGTCTCACACC	G	GTTTCGAGACGAGCCGCTTAAGAGCCTGTCG	CAGCGCCAATGGGCTTTCGACGTCTCACACCGCACAAACAGCAGCAAAGCAGGTTTCGAGACGAGCCGCTTAAGAGCCTGTCG
DUB	sgUSP31_10	GCTGCTCAGTGACCTCGCCC	CAGCGCCAATGGGCTTTCGACGTCTCACACC	G	GTTTCGAGACGAGCCGCTTAAGAGCCTGTCG	CAGCGCCAATGGGCTTTCGACGTCTCACACCGGCTGCTCAGTGACCTCGCCCGTTTCGAGACGAGCCGCTTAAGAGCCTGTCG
DUB	sgUSP31_2	GATTCTCCCACATCAAGAGC	CAGCGCCAATGGGCTTTCGACGTCTCACACC	G	GTTTCGAGACGAGCCGCTTAAGAGCCTGTCG	CAGCGCCAATGGGCTTTCGACGTCTCACACCGGATTCTCCCACATCAAGAGCGTTTCGAGACGAGCCGCTTAAGAGCCTGTCG
DUB	sgUSP31_3	GAAACACTGGGATAAAGTGC	CAGCGCCAATGGGCTTTCGACGTCTCACACC	G	GTTTCGAGACGAGCCGCTTAAGAGCCTGTCG	CAGCGCCAATGGGCTTTCGACGTCTCACACCGGAAACACTGGGATAAAGTGCGTTTCGAGACGAGCCGCTTAAGAGCCTGTCG
DUB	sgUSP31_4	GCAGCAGCTGTCAGAAGATG	CAGCGCCAATGGGCTTTCGACGTCTCACACC	G	GTTTCGAGACGAGCCGCTTAAGAGCCTGTCG	CAGCGCCAATGGGCTTTCGACGTCTCACACCGGCAGCAGCTGTCAGAAGATGGTTTCGAGACGAGCCGCTTAAGAGCCTGTCG
DUB	sgUSP31_5	GTTGGCTGACCATGACGGGA	CAGCGCCAATGGGCTTTCGACGTCTCACACC	G	GTTTCGAGACGAGCCGCTTAAGAGCCTGTCG	CAGCGCCAATGGGCTTTCGACGTCTCACACCGGTTGGCTGACCATGACGGGAGTTTCGAGACGAGCCGCTTAAGAGCCTGTCG
DUB	sgUSP31_6	GGACTCAGAGAGCGACGCCA	CAGCGCCAATGGGCTTTCGACGTCTCACACC	G	GTTTCGAGACGAGCCGCTTAAGAGCCTGTCG	CAGCGCCAATGGGCTTTCGACGTCTCACACCGGGACTCAGAGAGCGACGCCAGTTTCGAGACGAGCCGCTTAAGAGCCTGTCG
DUB	sgUSP31_7	GCGTGCAGAGGAGGGCGAGG	CAGCGCCAATGGGCTTTCGACGTCTCACACC	G	GTTTCGAGACGAGCCGCTTAAGAGCCTGTCG	CAGCGCCAATGGGCTTTCGACGTCTCACACCGGCGTGCAGAGGAGGGCGAGGGTTTCGAGACGAGCCGCTTAAGAGCCTGTCG
DUB	sgUSP31_8	GCTGCCCACCGAGCGTGCAG	CAGCGCCAATGGGCTTTCGACGTCTCACACC	G	GTTTCGAGACGAGCCGCTTAAGAGCCTGTCG	CAGCGCCAATGGGCTTTCGACGTCTCACACCGGCTGCCCACCGAGCGTGCAGGTTTCGAGACGAGCCGCTTAAGAGCCTGTCG
DUB	sgUSP31_9	TCATGAAGCACGTGTTGCCG	CAGCGCCAATGGGCTTTCGACGTCTCACACC	G	GTTTCGAGACGAGCCGCTTAAGAGCCTGTCG	CAGCGCCAATGGGCTTTCGACGTCTCACACCGTCATGAAGCACGTGTTGCCGGTTTCGAGACGAGCCGCTTAAGAGCCTGTCG
DUB	sgUSP32_1	GGAAAGAATGCTCCACGTGG	CAGCGCCAATGGGCTTTCGACGTCTCACACC	G	GTTTCGAGACGAGCCGCTTAAGAGCCTGTCG	CAGCGCCAATGGGCTTTCGACGTCTCACACCGGGAAAGAATGCTCCACGTGGGTTTCGAGACGAGCCGCTTAAGAGCCTGTCG
DUB	sgUSP32_10	ATACCATGGGCACCAAGCAC	CAGCGCCAATGGGCTTTCGACGTCTCACACC	G	GTTTCGAGACGAGCCGCTTAAGAGCCTGTCG	CAGCGCCAATGGGCTTTCGACGTCTCACACCGATACCATGGGCACCAAGCACGTTTCGAGACGAGCCGCTTAAGAGCCTGTCG
DUB	sgUSP32_2	TGAGGGGAGCATGGGTGCCA	CAGCGCCAATGGGCTTTCGACGTCTCACACC	G	GTTTCGAGACGAGCCGCTTAAGAGCCTGTCG	CAGCGCCAATGGGCTTTCGACGTCTCACACCGTGAGGGGAGCATGGGTGCCAGTTTCGAGACGAGCCGCTTAAGAGCCTGTCG
DUB	sgUSP32_3	CGGATTCCTCAGCTACGAGG	CAGCGCCAATGGGCTTTCGACGTCTCACACC	G	GTTTCGAGACGAGCCGCTTAAGAGCCTGTCG	CAGCGCCAATGGGCTTTCGACGTCTCACACCGCGGATTCCTCAGCTACGAGGGTTTCGAGACGAGCCGCTTAAGAGCCTGTCG
DUB	sgUSP32_4	GATGCTTTCAAGAGGACCTG	CAGCGCCAATGGGCTTTCGACGTCTCACACC	G	GTTTCGAGACGAGCCGCTTAAGAGCCTGTCG	CAGCGCCAATGGGCTTTCGACGTCTCACACCGGATGCTTTCAAGAGGACCTGGTTTCGAGACGAGCCGCTTAAGAGCCTGTCG
DUB	sgUSP32_5	GGACTTGTCCTCCTTACAAG	CAGCGCCAATGGGCTTTCGACGTCTCACACC	G	GTTTCGAGACGAGCCGCTTAAGAGCCTGTCG	CAGCGCCAATGGGCTTTCGACGTCTCACACCGGGACTTGTCCTCCTTACAAGGTTTCGAGACGAGCCGCTTAAGAGCCTGTCG
DUB	sgUSP32_6	GCAACAGGCTGATAACCCAC	CAGCGCCAATGGGCTTTCGACGTCTCACACC	G	GTTTCGAGACGAGCCGCTTAAGAGCCTGTCG	CAGCGCCAATGGGCTTTCGACGTCTCACACCGGCAACAGGCTGATAACCCACGTTTCGAGACGAGCCGCTTAAGAGCCTGTCG
DUB	sgUSP32_7	GGTTGAACTGAGAGACATGG	CAGCGCCAATGGGCTTTCGACGTCTCACACC	G	GTTTCGAGACGAGCCGCTTAAGAGCCTGTCG	CAGCGCCAATGGGCTTTCGACGTCTCACACCGGGTTGAACTGAGAGACATGGGTTTCGAGACGAGCCGCTTAAGAGCCTGTCG
DUB	sgUSP32_8	GGTTTATCATCTCCATGCAG	CAGCGCCAATGGGCTTTCGACGTCTCACACC	G	GTTTCGAGACGAGCCGCTTAAGAGCCTGTCG	CAGCGCCAATGGGCTTTCGACGTCTCACACCGGGTTTATCATCTCCATGCAGGTTTCGAGACGAGCCGCTTAAGAGCCTGTCG
DUB	sgUSP32_9	GCAAAGCAAACATCTGCCCC	CAGCGCCAATGGGCTTTCGACGTCTCACACC	G	GTTTCGAGACGAGCCGCTTAAGAGCCTGTCG	CAGCGCCAATGGGCTTTCGACGTCTCACACCGGCAAAGCAAACATCTGCCCCGTTTCGAGACGAGCCGCTTAAGAGCCTGTCG
DUB	sgUSP33_1	GGAGGGCTTGCCGATAAACG	CAGCGCCAATGGGCTTTCGACGTCTCACACC	G	GTTTCGAGACGAGCCGCTTAAGAGCCTGTCG	CAGCGCCAATGGGCTTTCGACGTCTCACACCGGGAGGGCTTGCCGATAAACGGTTTCGAGACGAGCCGCTTAAGAGCCTGTCG
DUB	sgUSP33_10	GAAGATGAACTTAGGGCCAG	CAGCGCCAATGGGCTTTCGACGTCTCACACC	G	GTTTCGAGACGAGCCGCTTAAGAGCCTGTCG	CAGCGCCAATGGGCTTTCGACGTCTCACACCGGAAGATGAACTTAGGGCCAGGTTTCGAGACGAGCCGCTTAAGAGCCTGTCG
DUB	sgUSP33_2	AAGCATATGCTCCACAAGGG	CAGCGCCAATGGGCTTTCGACGTCTCACACC	G	GTTTCGAGACGAGCCGCTTAAGAGCCTGTCG	CAGCGCCAATGGGCTTTCGACGTCTCACACCGAAGCATATGCTCCACAAGGGGTTTCGAGACGAGCCGCTTAAGAGCCTGTCG
DUB	sgUSP33_3	AAATCTTTGGGCATGTCTGG	CAGCGCCAATGGGCTTTCGACGTCTCACACC	G	GTTTCGAGACGAGCCGCTTAAGAGCCTGTCG	CAGCGCCAATGGGCTTTCGACGTCTCACACCGAAATCTTTGGGCATGTCTGGGTTTCGAGACGAGCCGCTTAAGAGCCTGTCG
DUB	sgUSP33_4	ATAACACCATACTCGAAGAG	CAGCGCCAATGGGCTTTCGACGTCTCACACC	G	GTTTCGAGACGAGCCGCTTAAGAGCCTGTCG	CAGCGCCAATGGGCTTTCGACGTCTCACACCGATAACACCATACTCGAAGAGGTTTCGAGACGAGCCGCTTAAGAGCCTGTCG
DUB	sgUSP33_5	GTAGTAGGCACAACAGATCC	CAGCGCCAATGGGCTTTCGACGTCTCACACC	G	GTTTCGAGACGAGCCGCTTAAGAGCCTGTCG	CAGCGCCAATGGGCTTTCGACGTCTCACACCGGTAGTAGGCACAACAGATCCGTTTCGAGACGAGCCGCTTAAGAGCCTGTCG
DUB	sgUSP33_6	GCAGTGTCTGACTTGTGACA	CAGCGCCAATGGGCTTTCGACGTCTCACACC	G	GTTTCGAGACGAGCCGCTTAAGAGCCTGTCG	CAGCGCCAATGGGCTTTCGACGTCTCACACCGGCAGTGTCTGACTTGTGACAGTTTCGAGACGAGCCGCTTAAGAGCCTGTCG
DUB	sgUSP33_7	GGACTATCCTTAGCAAGAAA	CAGCGCCAATGGGCTTTCGACGTCTCACACC	G	GTTTCGAGACGAGCCGCTTAAGAGCCTGTCG	CAGCGCCAATGGGCTTTCGACGTCTCACACCGGGACTATCCTTAGCAAGAAAGTTTCGAGACGAGCCGCTTAAGAGCCTGTCG
DUB	sgUSP33_8	TAATAGGAAGAGCAGCGAAG	CAGCGCCAATGGGCTTTCGACGTCTCACACC	G	GTTTCGAGACGAGCCGCTTAAGAGCCTGTCG	CAGCGCCAATGGGCTTTCGACGTCTCACACCGTAATAGGAAGAGCAGCGAAGGTTTCGAGACGAGCCGCTTAAGAGCCTGTCG
DUB	sgUSP33_9	TCATACTTGCCAAATTGAGG	CAGCGCCAATGGGCTTTCGACGTCTCACACC	G	GTTTCGAGACGAGCCGCTTAAGAGCCTGTCG	CAGCGCCAATGGGCTTTCGACGTCTCACACCGTCATACTTGCCAAATTGAGGGTTTCGAGACGAGCCGCTTAAGAGCCTGTCG
DUB	sgUSP34_1	GAACTGCGCAGACCTGGTGG	CAGCGCCAATGGGCTTTCGACGTCTCACACC	G	GTTTCGAGACGAGCCGCTTAAGAGCCTGTCG	CAGCGCCAATGGGCTTTCGACGTCTCACACCGGAACTGCGCAGACCTGGTGGGTTTCGAGACGAGCCGCTTAAGAGCCTGTCG
DUB	sgUSP34_10	ATATTGAGTTCAGGGCGCGG	CAGCGCCAATGGGCTTTCGACGTCTCACACC	G	GTTTCGAGACGAGCCGCTTAAGAGCCTGTCG	CAGCGCCAATGGGCTTTCGACGTCTCACACCGATATTGAGTTCAGGGCGCGGGTTTCGAGACGAGCCGCTTAAGAGCCTGTCG
DUB	sgUSP34_2	ACAACGACTTTCAGACACAG	CAGCGCCAATGGGCTTTCGACGTCTCACACC	G	GTTTCGAGACGAGCCGCTTAAGAGCCTGTCG	CAGCGCCAATGGGCTTTCGACGTCTCACACCGACAACGACTTTCAGACACAGGTTTCGAGACGAGCCGCTTAAGAGCCTGTCG
DUB	sgUSP34_3	GAAAGAAATGGGACAAGCAG	CAGCGCCAATGGGCTTTCGACGTCTCACACC	G	GTTTCGAGACGAGCCGCTTAAGAGCCTGTCG	CAGCGCCAATGGGCTTTCGACGTCTCACACCGGAAAGAAATGGGACAAGCAGGTTTCGAGACGAGCCGCTTAAGAGCCTGTCG
DUB	sgUSP34_4	GACATGGCAGCATTAACAGG	CAGCGCCAATGGGCTTTCGACGTCTCACACC	G	GTTTCGAGACGAGCCGCTTAAGAGCCTGTCG	CAGCGCCAATGGGCTTTCGACGTCTCACACCGGACATGGCAGCATTAACAGGGTTTCGAGACGAGCCGCTTAAGAGCCTGTCG
DUB	sgUSP34_5	GAATAACGCACTAGCAGCTA	CAGCGCCAATGGGCTTTCGACGTCTCACACC	G	GTTTCGAGACGAGCCGCTTAAGAGCCTGTCG	CAGCGCCAATGGGCTTTCGACGTCTCACACCGGAATAACGCACTAGCAGCTAGTTTCGAGACGAGCCGCTTAAGAGCCTGTCG
DUB	sgUSP34_6	AGCGATACACATCAAAGTGG	CAGCGCCAATGGGCTTTCGACGTCTCACACC	G	GTTTCGAGACGAGCCGCTTAAGAGCCTGTCG	CAGCGCCAATGGGCTTTCGACGTCTCACACCGAGCGATACACATCAAAGTGGGTTTCGAGACGAGCCGCTTAAGAGCCTGTCG
DUB	sgUSP34_7	AGTAGGCTTACCCATCGTGG	CAGCGCCAATGGGCTTTCGACGTCTCACACC	G	GTTTCGAGACGAGCCGCTTAAGAGCCTGTCG	CAGCGCCAATGGGCTTTCGACGTCTCACACCGAGTAGGCTTACCCATCGTGGGTTTCGAGACGAGCCGCTTAAGAGCCTGTCG
DUB	sgUSP34_8	TAAGCAGCCTCTGAATACTG	CAGCGCCAATGGGCTTTCGACGTCTCACACC	G	GTTTCGAGACGAGCCGCTTAAGAGCCTGTCG	CAGCGCCAATGGGCTTTCGACGTCTCACACCGTAAGCAGCCTCTGAATACTGGTTTCGAGACGAGCCGCTTAAGAGCCTGTCG
DUB	sgUSP34_9	GCAAAGGGAGGCATTCCTGG	CAGCGCCAATGGGCTTTCGACGTCTCACACC	G	GTTTCGAGACGAGCCGCTTAAGAGCCTGTCG	CAGCGCCAATGGGCTTTCGACGTCTCACACCGGCAAAGGGAGGCATTCCTGGGTTTCGAGACGAGCCGCTTAAGAGCCTGTCG
DUB	sgUSP35_1	GAGGCAGGGCAGGATGGCGG	CAGCGCCAATGGGCTTTCGACGTCTCACACC	G	GTTTCGAGACGAGCCGCTTAAGAGCCTGTCG	CAGCGCCAATGGGCTTTCGACGTCTCACACCGGAGGCAGGGCAGGATGGCGGGTTTCGAGACGAGCCGCTTAAGAGCCTGTCG
DUB	sgUSP35_10	GCTGGCAGAAGAGCAGGCGG	CAGCGCCAATGGGCTTTCGACGTCTCACACC	G	GTTTCGAGACGAGCCGCTTAAGAGCCTGTCG	CAGCGCCAATGGGCTTTCGACGTCTCACACCGGCTGGCAGAAGAGCAGGCGGGTTTCGAGACGAGCCGCTTAAGAGCCTGTCG
DUB	sgUSP35_2	GAGGAGGAGGAAAGCACCAG	CAGCGCCAATGGGCTTTCGACGTCTCACACC	G	GTTTCGAGACGAGCCGCTTAAGAGCCTGTCG	CAGCGCCAATGGGCTTTCGACGTCTCACACCGGAGGAGGAGGAAAGCACCAGGTTTCGAGACGAGCCGCTTAAGAGCCTGTCG
DUB	sgUSP35_3	GGAGAAGGAGACAGAAAAGG	CAGCGCCAATGGGCTTTCGACGTCTCACACC	G	GTTTCGAGACGAGCCGCTTAAGAGCCTGTCG	CAGCGCCAATGGGCTTTCGACGTCTCACACCGGGAGAAGGAGACAGAAAAGGGTTTCGAGACGAGCCGCTTAAGAGCCTGTCG
DUB	sgUSP35_4	AAGGTGGTGGAGCTGAGCCA	CAGCGCCAATGGGCTTTCGACGTCTCACACC	G	GTTTCGAGACGAGCCGCTTAAGAGCCTGTCG	CAGCGCCAATGGGCTTTCGACGTCTCACACCGAAGGTGGTGGAGCTGAGCCAGTTTCGAGACGAGCCGCTTAAGAGCCTGTCG
DUB	sgUSP35_5	GGACAAGATCTTGGAGGCGG	CAGCGCCAATGGGCTTTCGACGTCTCACACC	G	GTTTCGAGACGAGCCGCTTAAGAGCCTGTCG	CAGCGCCAATGGGCTTTCGACGTCTCACACCGGGACAAGATCTTGGAGGCGGGTTTCGAGACGAGCCGCTTAAGAGCCTGTCG
DUB	sgUSP35_6	GGTTCGGCGCGTGCTGGAGG	CAGCGCCAATGGGCTTTCGACGTCTCACACC	G	GTTTCGAGACGAGCCGCTTAAGAGCCTGTCG	CAGCGCCAATGGGCTTTCGACGTCTCACACCGGGTTCGGCGCGTGCTGGAGGGTTTCGAGACGAGCCGCTTAAGAGCCTGTCG
DUB	sgUSP35_7	GTGCTGCGCCTGCTGCAGGG	CAGCGCCAATGGGCTTTCGACGTCTCACACC	G	GTTTCGAGACGAGCCGCTTAAGAGCCTGTCG	CAGCGCCAATGGGCTTTCGACGTCTCACACCGGTGCTGCGCCTGCTGCAGGGGTTTCGAGACGAGCCGCTTAAGAGCCTGTCG
DUB	sgUSP35_8	GGTCTGCAGCTGCTGCCCGA	CAGCGCCAATGGGCTTTCGACGTCTCACACC	G	GTTTCGAGACGAGCCGCTTAAGAGCCTGTCG	CAGCGCCAATGGGCTTTCGACGTCTCACACCGGGTCTGCAGCTGCTGCCCGAGTTTCGAGACGAGCCGCTTAAGAGCCTGTCG
DUB	sgUSP35_9	GGTCCGTCGGGCACACAGCG	CAGCGCCAATGGGCTTTCGACGTCTCACACC	G	GTTTCGAGACGAGCCGCTTAAGAGCCTGTCG	CAGCGCCAATGGGCTTTCGACGTCTCACACCGGGTCCGTCGGGCACACAGCGGTTTCGAGACGAGCCGCTTAAGAGCCTGTCG
DUB	sgUSP36_1	GAAGAAGAAGAAGCGCCCGG	CAGCGCCAATGGGCTTTCGACGTCTCACACC	G	GTTTCGAGACGAGCCGCTTAAGAGCCTGTCG	CAGCGCCAATGGGCTTTCGACGTCTCACACCGGAAGAAGAAGAAGCGCCCGGGTTTCGAGACGAGCCGCTTAAGAGCCTGTCG
DUB	sgUSP36_10	AAGGGGAACGACGAGAGCGC	CAGCGCCAATGGGCTTTCGACGTCTCACACC	G	GTTTCGAGACGAGCCGCTTAAGAGCCTGTCG	CAGCGCCAATGGGCTTTCGACGTCTCACACCGAAGGGGAACGACGAGAGCGCGTTTCGAGACGAGCCGCTTAAGAGCCTGTCG
DUB	sgUSP36_2	GGGACGAAGAGTTTGACCGA	CAGCGCCAATGGGCTTTCGACGTCTCACACC	G	GTTTCGAGACGAGCCGCTTAAGAGCCTGTCG	CAGCGCCAATGGGCTTTCGACGTCTCACACCGGGGACGAAGAGTTTGACCGAGTTTCGAGACGAGCCGCTTAAGAGCCTGTCG
DUB	sgUSP36_3	GTTGCTCAACCCCAAAACAG	CAGCGCCAATGGGCTTTCGACGTCTCACACC	G	GTTTCGAGACGAGCCGCTTAAGAGCCTGTCG	CAGCGCCAATGGGCTTTCGACGTCTCACACCGGTTGCTCAACCCCAAAACAGGTTTCGAGACGAGCCGCTTAAGAGCCTGTCG
DUB	sgUSP36_4	GGAGCTAGTCGCCACAAGAG	CAGCGCCAATGGGCTTTCGACGTCTCACACC	G	GTTTCGAGACGAGCCGCTTAAGAGCCTGTCG	CAGCGCCAATGGGCTTTCGACGTCTCACACCGGGAGCTAGTCGCCACAAGAGGTTTCGAGACGAGCCGCTTAAGAGCCTGTCG
DUB	sgUSP36_5	GAGCACACGTATGAGAGCTG	CAGCGCCAATGGGCTTTCGACGTCTCACACC	G	GTTTCGAGACGAGCCGCTTAAGAGCCTGTCG	CAGCGCCAATGGGCTTTCGACGTCTCACACCGGAGCACACGTATGAGAGCTGGTTTCGAGACGAGCCGCTTAAGAGCCTGTCG
DUB	sgUSP36_6	GGAGGGTATCTCAGATCACG	CAGCGCCAATGGGCTTTCGACGTCTCACACC	G	GTTTCGAGACGAGCCGCTTAAGAGCCTGTCG	CAGCGCCAATGGGCTTTCGACGTCTCACACCGGGAGGGTATCTCAGATCACGGTTTCGAGACGAGCCGCTTAAGAGCCTGTCG
DUB	sgUSP36_7	GGGCACACCAATCTCTTCAG	CAGCGCCAATGGGCTTTCGACGTCTCACACC	G	GTTTCGAGACGAGCCGCTTAAGAGCCTGTCG	CAGCGCCAATGGGCTTTCGACGTCTCACACCGGGGCACACCAATCTCTTCAGGTTTCGAGACGAGCCGCTTAAGAGCCTGTCG
DUB	sgUSP36_8	GGTGTGCCCATATCCAGGAA	CAGCGCCAATGGGCTTTCGACGTCTCACACC	G	GTTTCGAGACGAGCCGCTTAAGAGCCTGTCG	CAGCGCCAATGGGCTTTCGACGTCTCACACCGGGTGTGCCCATATCCAGGAAGTTTCGAGACGAGCCGCTTAAGAGCCTGTCG
DUB	sgUSP36_9	AGATCTGGGAGCCAAAGGCA	CAGCGCCAATGGGCTTTCGACGTCTCACACC	G	GTTTCGAGACGAGCCGCTTAAGAGCCTGTCG	CAGCGCCAATGGGCTTTCGACGTCTCACACCGAGATCTGGGAGCCAAAGGCAGTTTCGAGACGAGCCGCTTAAGAGCCTGTCG
DUB	sgUSP37_1	GGGCAGCAGGACCTCACAGA	CAGCGCCAATGGGCTTTCGACGTCTCACACC	G	GTTTCGAGACGAGCCGCTTAAGAGCCTGTCG	CAGCGCCAATGGGCTTTCGACGTCTCACACCGGGGCAGCAGGACCTCACAGAGTTTCGAGACGAGCCGCTTAAGAGCCTGTCG
DUB	sgUSP37_10	TATTCTTGTGAGAAGTGTGG	CAGCGCCAATGGGCTTTCGACGTCTCACACC	G	GTTTCGAGACGAGCCGCTTAAGAGCCTGTCG	CAGCGCCAATGGGCTTTCGACGTCTCACACCGTATTCTTGTGAGAAGTGTGGGTTTCGAGACGAGCCGCTTAAGAGCCTGTCG
DUB	sgUSP37_2	GAATCTTGAATTGAACGAGG	CAGCGCCAATGGGCTTTCGACGTCTCACACC	G	GTTTCGAGACGAGCCGCTTAAGAGCCTGTCG	CAGCGCCAATGGGCTTTCGACGTCTCACACCGGAATCTTGAATTGAACGAGGGTTTCGAGACGAGCCGCTTAAGAGCCTGTCG
DUB	sgUSP37_3	TGAATCAAGGCATAAAGCCA	CAGCGCCAATGGGCTTTCGACGTCTCACACC	G	GTTTCGAGACGAGCCGCTTAAGAGCCTGTCG	CAGCGCCAATGGGCTTTCGACGTCTCACACCGTGAATCAAGGCATAAAGCCAGTTTCGAGACGAGCCGCTTAAGAGCCTGTCG
DUB	sgUSP37_4	GTACACAGAAGCTGAAGCTG	CAGCGCCAATGGGCTTTCGACGTCTCACACC	G	GTTTCGAGACGAGCCGCTTAAGAGCCTGTCG	CAGCGCCAATGGGCTTTCGACGTCTCACACCGGTACACAGAAGCTGAAGCTGGTTTCGAGACGAGCCGCTTAAGAGCCTGTCG
DUB	sgUSP37_5	GGAACTGAAAAGAAATGCTG	CAGCGCCAATGGGCTTTCGACGTCTCACACC	G	GTTTCGAGACGAGCCGCTTAAGAGCCTGTCG	CAGCGCCAATGGGCTTTCGACGTCTCACACCGGGAACTGAAAAGAAATGCTGGTTTCGAGACGAGCCGCTTAAGAGCCTGTCG
DUB	sgUSP37_6	GTAGTTCACTACAATACTGG	CAGCGCCAATGGGCTTTCGACGTCTCACACC	G	GTTTCGAGACGAGCCGCTTAAGAGCCTGTCG	CAGCGCCAATGGGCTTTCGACGTCTCACACCGGTAGTTCACTACAATACTGGGTTTCGAGACGAGCCGCTTAAGAGCCTGTCG
DUB	sgUSP37_7	GCTGGTTAAATACTTTCTGG	CAGCGCCAATGGGCTTTCGACGTCTCACACC	G	GTTTCGAGACGAGCCGCTTAAGAGCCTGTCG	CAGCGCCAATGGGCTTTCGACGTCTCACACCGGCTGGTTAAATACTTTCTGGGTTTCGAGACGAGCCGCTTAAGAGCCTGTCG
DUB	sgUSP37_8	ACCAACAGCAGCAACTGCAG	CAGCGCCAATGGGCTTTCGACGTCTCACACC	G	GTTTCGAGACGAGCCGCTTAAGAGCCTGTCG	CAGCGCCAATGGGCTTTCGACGTCTCACACCGACCAACAGCAGCAACTGCAGGTTTCGAGACGAGCCGCTTAAGAGCCTGTCG
DUB	sgUSP37_9	GGACCAGCTGAAAGAAGATA	CAGCGCCAATGGGCTTTCGACGTCTCACACC	G	GTTTCGAGACGAGCCGCTTAAGAGCCTGTCG	CAGCGCCAATGGGCTTTCGACGTCTCACACCGGGACCAGCTGAAAGAAGATAGTTTCGAGACGAGCCGCTTAAGAGCCTGTCG
DUB	sgUSP38_1	AGGGCCAGGACCCTTTCCAG	CAGCGCCAATGGGCTTTCGACGTCTCACACC	G	GTTTCGAGACGAGCCGCTTAAGAGCCTGTCG	CAGCGCCAATGGGCTTTCGACGTCTCACACCGAGGGCCAGGACCCTTTCCAGGTTTCGAGACGAGCCGCTTAAGAGCCTGTCG
DUB	sgUSP38_10	TCACCCAGTATACAAGATGG	CAGCGCCAATGGGCTTTCGACGTCTCACACC	G	GTTTCGAGACGAGCCGCTTAAGAGCCTGTCG	CAGCGCCAATGGGCTTTCGACGTCTCACACCGTCACCCAGTATACAAGATGGGTTTCGAGACGAGCCGCTTAAGAGCCTGTCG
DUB	sgUSP38_2	GAAAACTATGCAAATCACGG	CAGCGCCAATGGGCTTTCGACGTCTCACACC	G	GTTTCGAGACGAGCCGCTTAAGAGCCTGTCG	CAGCGCCAATGGGCTTTCGACGTCTCACACCGGAAAACTATGCAAATCACGGGTTTCGAGACGAGCCGCTTAAGAGCCTGTCG
DUB	sgUSP38_3	GACAATGGACAAGATCCTGG	CAGCGCCAATGGGCTTTCGACGTCTCACACC	G	GTTTCGAGACGAGCCGCTTAAGAGCCTGTCG	CAGCGCCAATGGGCTTTCGACGTCTCACACCGGACAATGGACAAGATCCTGGGTTTCGAGACGAGCCGCTTAAGAGCCTGTCG
DUB	sgUSP38_4	GGTGATTGTGCGGAAGGTGG	CAGCGCCAATGGGCTTTCGACGTCTCACACC	G	GTTTCGAGACGAGCCGCTTAAGAGCCTGTCG	CAGCGCCAATGGGCTTTCGACGTCTCACACCGGGTGATTGTGCGGAAGGTGGGTTTCGAGACGAGCCGCTTAAGAGCCTGTCG
DUB	sgUSP38_5	GACGACCCGGCTCATCCTGG	CAGCGCCAATGGGCTTTCGACGTCTCACACC	G	GTTTCGAGACGAGCCGCTTAAGAGCCTGTCG	CAGCGCCAATGGGCTTTCGACGTCTCACACCGGACGACCCGGCTCATCCTGGGTTTCGAGACGAGCCGCTTAAGAGCCTGTCG
DUB	sgUSP38_6	ATGAAGGAGGCCCAACACGA	CAGCGCCAATGGGCTTTCGACGTCTCACACC	G	GTTTCGAGACGAGCCGCTTAAGAGCCTGTCG	CAGCGCCAATGGGCTTTCGACGTCTCACACCGATGAAGGAGGCCCAACACGAGTTTCGAGACGAGCCGCTTAAGAGCCTGTCG
DUB	sgUSP38_7	GTAACACCTCTACCTGCAGG	CAGCGCCAATGGGCTTTCGACGTCTCACACC	G	GTTTCGAGACGAGCCGCTTAAGAGCCTGTCG	CAGCGCCAATGGGCTTTCGACGTCTCACACCGGTAACACCTCTACCTGCAGGGTTTCGAGACGAGCCGCTTAAGAGCCTGTCG
DUB	sgUSP38_8	GAAGCCTCAAAGAATATCCG	CAGCGCCAATGGGCTTTCGACGTCTCACACC	G	GTTTCGAGACGAGCCGCTTAAGAGCCTGTCG	CAGCGCCAATGGGCTTTCGACGTCTCACACCGGAAGCCTCAAAGAATATCCGGTTTCGAGACGAGCCGCTTAAGAGCCTGTCG
DUB	sgUSP38_9	GAGACCCCTCGTACAAGTGA	CAGCGCCAATGGGCTTTCGACGTCTCACACC	G	GTTTCGAGACGAGCCGCTTAAGAGCCTGTCG	CAGCGCCAATGGGCTTTCGACGTCTCACACCGGAGACCCCTCGTACAAGTGAGTTTCGAGACGAGCCGCTTAAGAGCCTGTCG
DUB	sgUSP39_1	GAGTGGATTCTGAGGACCGG	CAGCGCCAATGGGCTTTCGACGTCTCACACC	G	GTTTCGAGACGAGCCGCTTAAGAGCCTGTCG	CAGCGCCAATGGGCTTTCGACGTCTCACACCGGAGTGGATTCTGAGGACCGGGTTTCGAGACGAGCCGCTTAAGAGCCTGTCG
DUB	sgUSP39_10	AGTAAAACTTGAGGGTGTGG	CAGCGCCAATGGGCTTTCGACGTCTCACACC	G	GTTTCGAGACGAGCCGCTTAAGAGCCTGTCG	CAGCGCCAATGGGCTTTCGACGTCTCACACCGAGTAAAACTTGAGGGTGTGGGTTTCGAGACGAGCCGCTTAAGAGCCTGTCG
DUB	sgUSP39_2	GGAGGTTGAGGAAAACATGG	CAGCGCCAATGGGCTTTCGACGTCTCACACC	G	GTTTCGAGACGAGCCGCTTAAGAGCCTGTCG	CAGCGCCAATGGGCTTTCGACGTCTCACACCGGGAGGTTGAGGAAAACATGGGTTTCGAGACGAGCCGCTTAAGAGCCTGTCG
DUB	sgUSP39_3	AGTGGTACCATCATATGCCC	CAGCGCCAATGGGCTTTCGACGTCTCACACC	G	GTTTCGAGACGAGCCGCTTAAGAGCCTGTCG	CAGCGCCAATGGGCTTTCGACGTCTCACACCGAGTGGTACCATCATATGCCCGTTTCGAGACGAGCCGCTTAAGAGCCTGTCG
DUB	sgUSP39_4	AAGAACATGATATCCCCTGG	CAGCGCCAATGGGCTTTCGACGTCTCACACC	G	GTTTCGAGACGAGCCGCTTAAGAGCCTGTCG	CAGCGCCAATGGGCTTTCGACGTCTCACACCGAAGAACATGATATCCCCTGGGTTTCGAGACGAGCCGCTTAAGAGCCTGTCG
DUB	sgUSP39_5	TCATCAGCTCTCCAAAACGC	CAGCGCCAATGGGCTTTCGACGTCTCACACC	G	GTTTCGAGACGAGCCGCTTAAGAGCCTGTCG	CAGCGCCAATGGGCTTTCGACGTCTCACACCGTCATCAGCTCTCCAAAACGCGTTTCGAGACGAGCCGCTTAAGAGCCTGTCG
DUB	sgUSP39_6	CGAGTACCAGGAGACAATGG	CAGCGCCAATGGGCTTTCGACGTCTCACACC	G	GTTTCGAGACGAGCCGCTTAAGAGCCTGTCG	CAGCGCCAATGGGCTTTCGACGTCTCACACCGCGAGTACCAGGAGACAATGGGTTTCGAGACGAGCCGCTTAAGAGCCTGTCG
DUB	sgUSP39_7	GAAGGATGTCAGTCACCTGG	CAGCGCCAATGGGCTTTCGACGTCTCACACC	G	GTTTCGAGACGAGCCGCTTAAGAGCCTGTCG	CAGCGCCAATGGGCTTTCGACGTCTCACACCGGAAGGATGTCAGTCACCTGGGTTTCGAGACGAGCCGCTTAAGAGCCTGTCG
DUB	sgUSP39_8	TCAGTCCCACAATACCCGGC	CAGCGCCAATGGGCTTTCGACGTCTCACACC	G	GTTTCGAGACGAGCCGCTTAAGAGCCTGTCG	CAGCGCCAATGGGCTTTCGACGTCTCACACCGTCAGTCCCACAATACCCGGCGTTTCGAGACGAGCCGCTTAAGAGCCTGTCG
DUB	sgUSP39_9	GAACATCAAACGTCCTCCAG	CAGCGCCAATGGGCTTTCGACGTCTCACACC	G	GTTTCGAGACGAGCCGCTTAAGAGCCTGTCG	CAGCGCCAATGGGCTTTCGACGTCTCACACCGGAACATCAAACGTCCTCCAGGTTTCGAGACGAGCCGCTTAAGAGCCTGTCG
DUB	sgUSP4_1	GAGGAGATGGCGGAAGGTGG	CAGCGCCAATGGGCTTTCGACGTCTCACACC	G	GTTTCGAGACGAGCCGCTTAAGAGCCTGTCG	CAGCGCCAATGGGCTTTCGACGTCTCACACCGGAGGAGATGGCGGAAGGTGGGTTTCGAGACGAGCCGCTTAAGAGCCTGTCG
DUB	sgUSP4_10	CAGCTGGGACATGTACAATG	CAGCGCCAATGGGCTTTCGACGTCTCACACC	G	GTTTCGAGACGAGCCGCTTAAGAGCCTGTCG	CAGCGCCAATGGGCTTTCGACGTCTCACACCGCAGCTGGGACATGTACAATGGTTTCGAGACGAGCCGCTTAAGAGCCTGTCG
DUB	sgUSP4_2	ATGAGGACCACACTCCAACG	CAGCGCCAATGGGCTTTCGACGTCTCACACC	G	GTTTCGAGACGAGCCGCTTAAGAGCCTGTCG	CAGCGCCAATGGGCTTTCGACGTCTCACACCGATGAGGACCACACTCCAACGGTTTCGAGACGAGCCGCTTAAGAGCCTGTCG
DUB	sgUSP4_3	ACAGCCGGTGGTTCAAGCAG	CAGCGCCAATGGGCTTTCGACGTCTCACACC	G	GTTTCGAGACGAGCCGCTTAAGAGCCTGTCG	CAGCGCCAATGGGCTTTCGACGTCTCACACCGACAGCCGGTGGTTCAAGCAGGTTTCGAGACGAGCCGCTTAAGAGCCTGTCG
DUB	sgUSP4_4	GAAGCTATTCAACATCCCTG	CAGCGCCAATGGGCTTTCGACGTCTCACACC	G	GTTTCGAGACGAGCCGCTTAAGAGCCTGTCG	CAGCGCCAATGGGCTTTCGACGTCTCACACCGGAAGCTATTCAACATCCCTGGTTTCGAGACGAGCCGCTTAAGAGCCTGTCG
DUB	sgUSP4_5	GGTATCTTATTGACAGCCGG	CAGCGCCAATGGGCTTTCGACGTCTCACACC	G	GTTTCGAGACGAGCCGCTTAAGAGCCTGTCG	CAGCGCCAATGGGCTTTCGACGTCTCACACCGGGTATCTTATTGACAGCCGGGTTTCGAGACGAGCCGCTTAAGAGCCTGTCG
DUB	sgUSP4_6	CAGGATGCTGGGCTATACCA	CAGCGCCAATGGGCTTTCGACGTCTCACACC	G	GTTTCGAGACGAGCCGCTTAAGAGCCTGTCG	CAGCGCCAATGGGCTTTCGACGTCTCACACCGCAGGATGCTGGGCTATACCAGTTTCGAGACGAGCCGCTTAAGAGCCTGTCG
DUB	sgUSP4_7	TATTGGTCCCTACCGAGGCG	CAGCGCCAATGGGCTTTCGACGTCTCACACC	G	GTTTCGAGACGAGCCGCTTAAGAGCCTGTCG	CAGCGCCAATGGGCTTTCGACGTCTCACACCGTATTGGTCCCTACCGAGGCGGTTTCGAGACGAGCCGCTTAAGAGCCTGTCG
DUB	sgUSP4_8	TGTCAAGCACTGCAAAGTCG	CAGCGCCAATGGGCTTTCGACGTCTCACACC	G	GTTTCGAGACGAGCCGCTTAAGAGCCTGTCG	CAGCGCCAATGGGCTTTCGACGTCTCACACCGTGTCAAGCACTGCAAAGTCGGTTTCGAGACGAGCCGCTTAAGAGCCTGTCG
DUB	sgUSP4_9	ATGGCAACTCAGCACATTGG	CAGCGCCAATGGGCTTTCGACGTCTCACACC	G	GTTTCGAGACGAGCCGCTTAAGAGCCTGTCG	CAGCGCCAATGGGCTTTCGACGTCTCACACCGATGGCAACTCAGCACATTGGGTTTCGAGACGAGCCGCTTAAGAGCCTGTCG
DUB	sgUSP40_1	ATAGATGAGGTCATGACCGG	CAGCGCCAATGGGCTTTCGACGTCTCACACC	G	GTTTCGAGACGAGCCGCTTAAGAGCCTGTCG	CAGCGCCAATGGGCTTTCGACGTCTCACACCGATAGATGAGGTCATGACCGGGTTTCGAGACGAGCCGCTTAAGAGCCTGTCG
DUB	sgUSP40_10	TAGAGGAGAGAAACTTGCGC	CAGCGCCAATGGGCTTTCGACGTCTCACACC	G	GTTTCGAGACGAGCCGCTTAAGAGCCTGTCG	CAGCGCCAATGGGCTTTCGACGTCTCACACCGTAGAGGAGAGAAACTTGCGCGTTTCGAGACGAGCCGCTTAAGAGCCTGTCG
DUB	sgUSP40_2	GAAAACAGCATGGACCACTG	CAGCGCCAATGGGCTTTCGACGTCTCACACC	G	GTTTCGAGACGAGCCGCTTAAGAGCCTGTCG	CAGCGCCAATGGGCTTTCGACGTCTCACACCGGAAAACAGCATGGACCACTGGTTTCGAGACGAGCCGCTTAAGAGCCTGTCG
DUB	sgUSP40_3	GGGTTGGACGGCCATCCCCA	CAGCGCCAATGGGCTTTCGACGTCTCACACC	G	GTTTCGAGACGAGCCGCTTAAGAGCCTGTCG	CAGCGCCAATGGGCTTTCGACGTCTCACACCGGGGTTGGACGGCCATCCCCAGTTTCGAGACGAGCCGCTTAAGAGCCTGTCG
DUB	sgUSP40_4	GGAAGACGTTCAGGGAGCAA	CAGCGCCAATGGGCTTTCGACGTCTCACACC	G	GTTTCGAGACGAGCCGCTTAAGAGCCTGTCG	CAGCGCCAATGGGCTTTCGACGTCTCACACCGGGAAGACGTTCAGGGAGCAAGTTTCGAGACGAGCCGCTTAAGAGCCTGTCG
DUB	sgUSP40_5	GATCTCAGAAGATGCCACGC	CAGCGCCAATGGGCTTTCGACGTCTCACACC	G	GTTTCGAGACGAGCCGCTTAAGAGCCTGTCG	CAGCGCCAATGGGCTTTCGACGTCTCACACCGGATCTCAGAAGATGCCACGCGTTTCGAGACGAGCCGCTTAAGAGCCTGTCG
DUB	sgUSP40_6	GCTGTCAGTGAGGTCTGCTG	CAGCGCCAATGGGCTTTCGACGTCTCACACC	G	GTTTCGAGACGAGCCGCTTAAGAGCCTGTCG	CAGCGCCAATGGGCTTTCGACGTCTCACACCGGCTGTCAGTGAGGTCTGCTGGTTTCGAGACGAGCCGCTTAAGAGCCTGTCG
DUB	sgUSP40_7	GCTTGAGATTAATCCGGAGA	CAGCGCCAATGGGCTTTCGACGTCTCACACC	G	GTTTCGAGACGAGCCGCTTAAGAGCCTGTCG	CAGCGCCAATGGGCTTTCGACGTCTCACACCGGCTTGAGATTAATCCGGAGAGTTTCGAGACGAGCCGCTTAAGAGCCTGTCG
DUB	sgUSP40_8	GCATTAGCTGGAAAGACATG	CAGCGCCAATGGGCTTTCGACGTCTCACACC	G	GTTTCGAGACGAGCCGCTTAAGAGCCTGTCG	CAGCGCCAATGGGCTTTCGACGTCTCACACCGGCATTAGCTGGAAAGACATGGTTTCGAGACGAGCCGCTTAAGAGCCTGTCG
DUB	sgUSP40_9	ACAGTGCTGGATGTCCAGGT	CAGCGCCAATGGGCTTTCGACGTCTCACACC	G	GTTTCGAGACGAGCCGCTTAAGAGCCTGTCG	CAGCGCCAATGGGCTTTCGACGTCTCACACCGACAGTGCTGGATGTCCAGGTGTTTCGAGACGAGCCGCTTAAGAGCCTGTCG
DUB	sgUSP41_1	GCGATCTGGTCCTTAATC	CAGCGCCAATGGGCTTTCGACGTCTCACACC	G	GTTTCGAGACGAGCCGCTTAAGAGCCTGTCG	CAGCGCCAATGGGCTTTCGACGTCTCACACCGGCGATCTGGTCCTTAATCGTTTCGAGACGAGCCGCTTAAGAGCCTGTCG
DUB	sgUSP41_10	GTATGTCACTGTGGGCCTCA	CAGCGCCAATGGGCTTTCGACGTCTCACACC	G	GTTTCGAGACGAGCCGCTTAAGAGCCTGTCG	CAGCGCCAATGGGCTTTCGACGTCTCACACCGGTATGTCACTGTGGGCCTCAGTTTCGAGACGAGCCGCTTAAGAGCCTGTCG
DUB	sgUSP41_2	GGCACAAAGAACACGCCA	CAGCGCCAATGGGCTTTCGACGTCTCACACC	G	GTTTCGAGACGAGCCGCTTAAGAGCCTGTCG	CAGCGCCAATGGGCTTTCGACGTCTCACACCGGGCACAAAGAACACGCCAGTTTCGAGACGAGCCGCTTAAGAGCCTGTCG
DUB	sgUSP41_3	GCAGAAAGCAGTGTGGCCCC	CAGCGCCAATGGGCTTTCGACGTCTCACACC	G	GTTTCGAGACGAGCCGCTTAAGAGCCTGTCG	CAGCGCCAATGGGCTTTCGACGTCTCACACCGGCAGAAAGCAGTGTGGCCCCGTTTCGAGACGAGCCGCTTAAGAGCCTGTCG
DUB	sgUSP41_4	GTATATGATCCGGATGA	CAGCGCCAATGGGCTTTCGACGTCTCACACC	G	GTTTCGAGACGAGCCGCTTAAGAGCCTGTCG	CAGCGCCAATGGGCTTTCGACGTCTCACACCGGTATATGATCCGGATGAGTTTCGAGACGAGCCGCTTAAGAGCCTGTCG
DUB	sgUSP41_5	GGGCACGTTGTACTTCTGC	CAGCGCCAATGGGCTTTCGACGTCTCACACC	G	GTTTCGAGACGAGCCGCTTAAGAGCCTGTCG	CAGCGCCAATGGGCTTTCGACGTCTCACACCGGGGCACGTTGTACTTCTGCGTTTCGAGACGAGCCGCTTAAGAGCCTGTCG
DUB	sgUSP41_6	GTGACATACACATGTACACA	CAGCGCCAATGGGCTTTCGACGTCTCACACC	G	GTTTCGAGACGAGCCGCTTAAGAGCCTGTCG	CAGCGCCAATGGGCTTTCGACGTCTCACACCGGTGACATACACATGTACACAGTTTCGAGACGAGCCGCTTAAGAGCCTGTCG
DUB	sgUSP41_7	GATTTGCCTTGACTGTGCCA	CAGCGCCAATGGGCTTTCGACGTCTCACACC	G	GTTTCGAGACGAGCCGCTTAAGAGCCTGTCG	CAGCGCCAATGGGCTTTCGACGTCTCACACCGGATTTGCCTTGACTGTGCCAGTTTCGAGACGAGCCGCTTAAGAGCCTGTCG
DUB	sgUSP41_8	GGTGTTTGTAATGAATG	CAGCGCCAATGGGCTTTCGACGTCTCACACC	G	GTTTCGAGACGAGCCGCTTAAGAGCCTGTCG	CAGCGCCAATGGGCTTTCGACGTCTCACACCGGGTGTTTGTAATGAATGGTTTCGAGACGAGCCGCTTAAGAGCCTGTCG
DUB	sgUSP41_9	GGGGCCACACTGCTTTCTGC	CAGCGCCAATGGGCTTTCGACGTCTCACACC	G	GTTTCGAGACGAGCCGCTTAAGAGCCTGTCG	CAGCGCCAATGGGCTTTCGACGTCTCACACCGGGGGCCACACTGCTTTCTGCGTTTCGAGACGAGCCGCTTAAGAGCCTGTCG
DUB	sgUSP42_1	GGTGCGCCCAAGCTCTGGGA	CAGCGCCAATGGGCTTTCGACGTCTCACACC	G	GTTTCGAGACGAGCCGCTTAAGAGCCTGTCG	CAGCGCCAATGGGCTTTCGACGTCTCACACCGGGTGCGCCCAAGCTCTGGGAGTTTCGAGACGAGCCGCTTAAGAGCCTGTCG
DUB	sgUSP42_10	GGTCCGACGCCTTCCAGAGG	CAGCGCCAATGGGCTTTCGACGTCTCACACC	G	GTTTCGAGACGAGCCGCTTAAGAGCCTGTCG	CAGCGCCAATGGGCTTTCGACGTCTCACACCGGGTCCGACGCCTTCCAGAGGGTTTCGAGACGAGCCGCTTAAGAGCCTGTCG
DUB	sgUSP42_2	CGAGAGGGTCGAGGACGCCG	CAGCGCCAATGGGCTTTCGACGTCTCACACC	G	GTTTCGAGACGAGCCGCTTAAGAGCCTGTCG	CAGCGCCAATGGGCTTTCGACGTCTCACACCGCGAGAGGGTCGAGGACGCCGGTTTCGAGACGAGCCGCTTAAGAGCCTGTCG
DUB	sgUSP42_3	GGTCAGACACCACTACACCG	CAGCGCCAATGGGCTTTCGACGTCTCACACC	G	GTTTCGAGACGAGCCGCTTAAGAGCCTGTCG	CAGCGCCAATGGGCTTTCGACGTCTCACACCGGGTCAGACACCACTACACCGGTTTCGAGACGAGCCGCTTAAGAGCCTGTCG
DUB	sgUSP42_4	GGACTGGCCGGGGCTATGGG	CAGCGCCAATGGGCTTTCGACGTCTCACACC	G	GTTTCGAGACGAGCCGCTTAAGAGCCTGTCG	CAGCGCCAATGGGCTTTCGACGTCTCACACCGGGACTGGCCGGGGCTATGGGGTTTCGAGACGAGCCGCTTAAGAGCCTGTCG
DUB	sgUSP42_5	GCGTTGGCGGAAGCCCCGGA	CAGCGCCAATGGGCTTTCGACGTCTCACACC	G	GTTTCGAGACGAGCCGCTTAAGAGCCTGTCG	CAGCGCCAATGGGCTTTCGACGTCTCACACCGGCGTTGGCGGAAGCCCCGGAGTTTCGAGACGAGCCGCTTAAGAGCCTGTCG
DUB	sgUSP42_6	AGAGAGCAGGAGCAAGACTG	CAGCGCCAATGGGCTTTCGACGTCTCACACC	G	GTTTCGAGACGAGCCGCTTAAGAGCCTGTCG	CAGCGCCAATGGGCTTTCGACGTCTCACACCGAGAGAGCAGGAGCAAGACTGGTTTCGAGACGAGCCGCTTAAGAGCCTGTCG
DUB	sgUSP42_7	CTGAGGGCCACCGTCACCGG	CAGCGCCAATGGGCTTTCGACGTCTCACACC	G	GTTTCGAGACGAGCCGCTTAAGAGCCTGTCG	CAGCGCCAATGGGCTTTCGACGTCTCACACCGCTGAGGGCCACCGTCACCGGGTTTCGAGACGAGCCGCTTAAGAGCCTGTCG
DUB	sgUSP42_8	ATGTTGAAAAGAAAGCCCGG	CAGCGCCAATGGGCTTTCGACGTCTCACACC	G	GTTTCGAGACGAGCCGCTTAAGAGCCTGTCG	CAGCGCCAATGGGCTTTCGACGTCTCACACCGATGTTGAAAAGAAAGCCCGGGTTTCGAGACGAGCCGCTTAAGAGCCTGTCG
DUB	sgUSP42_9	CAGTTCCGGAGAGCCCAGGG	CAGCGCCAATGGGCTTTCGACGTCTCACACC	G	GTTTCGAGACGAGCCGCTTAAGAGCCTGTCG	CAGCGCCAATGGGCTTTCGACGTCTCACACCGCAGTTCCGGAGAGCCCAGGGGTTTCGAGACGAGCCGCTTAAGAGCCTGTCG
DUB	sgUSP43_1	GGTAGGGACACACACAGGAA	CAGCGCCAATGGGCTTTCGACGTCTCACACC	G	GTTTCGAGACGAGCCGCTTAAGAGCCTGTCG	CAGCGCCAATGGGCTTTCGACGTCTCACACCGGGTAGGGACACACACAGGAAGTTTCGAGACGAGCCGCTTAAGAGCCTGTCG
DUB	sgUSP43_10	CAGTTATGATGACAGCACGG	CAGCGCCAATGGGCTTTCGACGTCTCACACC	G	GTTTCGAGACGAGCCGCTTAAGAGCCTGTCG	CAGCGCCAATGGGCTTTCGACGTCTCACACCGCAGTTATGATGACAGCACGGGTTTCGAGACGAGCCGCTTAAGAGCCTGTCG
DUB	sgUSP43_2	GAAGTCCAGCGGGTAACTGG	CAGCGCCAATGGGCTTTCGACGTCTCACACC	G	GTTTCGAGACGAGCCGCTTAAGAGCCTGTCG	CAGCGCCAATGGGCTTTCGACGTCTCACACCGGAAGTCCAGCGGGTAACTGGGTTTCGAGACGAGCCGCTTAAGAGCCTGTCG
DUB	sgUSP43_3	CACCTGTTTCATGAACGCGG	CAGCGCCAATGGGCTTTCGACGTCTCACACC	G	GTTTCGAGACGAGCCGCTTAAGAGCCTGTCG	CAGCGCCAATGGGCTTTCGACGTCTCACACCGCACCTGTTTCATGAACGCGGGTTTCGAGACGAGCCGCTTAAGAGCCTGTCG
DUB	sgUSP43_4	GACCTGGAGGGTTCATCCCG	CAGCGCCAATGGGCTTTCGACGTCTCACACC	G	GTTTCGAGACGAGCCGCTTAAGAGCCTGTCG	CAGCGCCAATGGGCTTTCGACGTCTCACACCGGACCTGGAGGGTTCATCCCGGTTTCGAGACGAGCCGCTTAAGAGCCTGTCG
DUB	sgUSP43_5	AAGATGGTTGCAGAGGAAGG	CAGCGCCAATGGGCTTTCGACGTCTCACACC	G	GTTTCGAGACGAGCCGCTTAAGAGCCTGTCG	CAGCGCCAATGGGCTTTCGACGTCTCACACCGAAGATGGTTGCAGAGGAAGGGTTTCGAGACGAGCCGCTTAAGAGCCTGTCG
DUB	sgUSP43_6	GGACCTGAATACCATCGCAG	CAGCGCCAATGGGCTTTCGACGTCTCACACC	G	GTTTCGAGACGAGCCGCTTAAGAGCCTGTCG	CAGCGCCAATGGGCTTTCGACGTCTCACACCGGGACCTGAATACCATCGCAGGTTTCGAGACGAGCCGCTTAAGAGCCTGTCG
DUB	sgUSP43_7	GGGGAGGCCGACAGACCCAG	CAGCGCCAATGGGCTTTCGACGTCTCACACC	G	GTTTCGAGACGAGCCGCTTAAGAGCCTGTCG	CAGCGCCAATGGGCTTTCGACGTCTCACACCGGGGGAGGCCGACAGACCCAGGTTTCGAGACGAGCCGCTTAAGAGCCTGTCG
DUB	sgUSP43_8	AGAGAGTCCCACAACACGGA	CAGCGCCAATGGGCTTTCGACGTCTCACACC	G	GTTTCGAGACGAGCCGCTTAAGAGCCTGTCG	CAGCGCCAATGGGCTTTCGACGTCTCACACCGAGAGAGTCCCACAACACGGAGTTTCGAGACGAGCCGCTTAAGAGCCTGTCG
DUB	sgUSP43_9	GGGATAGCTCTGTCAAGGAG	CAGCGCCAATGGGCTTTCGACGTCTCACACC	G	GTTTCGAGACGAGCCGCTTAAGAGCCTGTCG	CAGCGCCAATGGGCTTTCGACGTCTCACACCGGGGATAGCTCTGTCAAGGAGGTTTCGAGACGAGCCGCTTAAGAGCCTGTCG
DUB	sgUSP44_1	GTGACTCCTCAGTTAAACGA	CAGCGCCAATGGGCTTTCGACGTCTCACACC	G	GTTTCGAGACGAGCCGCTTAAGAGCCTGTCG	CAGCGCCAATGGGCTTTCGACGTCTCACACCGGTGACTCCTCAGTTAAACGAGTTTCGAGACGAGCCGCTTAAGAGCCTGTCG
DUB	sgUSP44_10	GGTGATGCTGGCGTTTGTGC	CAGCGCCAATGGGCTTTCGACGTCTCACACC	G	GTTTCGAGACGAGCCGCTTAAGAGCCTGTCG	CAGCGCCAATGGGCTTTCGACGTCTCACACCGGGTGATGCTGGCGTTTGTGCGTTTCGAGACGAGCCGCTTAAGAGCCTGTCG
DUB	sgUSP44_2	GTGGTCTGGAAAGTGGGCGT	CAGCGCCAATGGGCTTTCGACGTCTCACACC	G	GTTTCGAGACGAGCCGCTTAAGAGCCTGTCG	CAGCGCCAATGGGCTTTCGACGTCTCACACCGGTGGTCTGGAAAGTGGGCGTGTTTCGAGACGAGCCGCTTAAGAGCCTGTCG
DUB	sgUSP44_3	CCAGAAAGGTATCAATGCAG	CAGCGCCAATGGGCTTTCGACGTCTCACACC	G	GTTTCGAGACGAGCCGCTTAAGAGCCTGTCG	CAGCGCCAATGGGCTTTCGACGTCTCACACCGCCAGAAAGGTATCAATGCAGGTTTCGAGACGAGCCGCTTAAGAGCCTGTCG
DUB	sgUSP44_4	CTGTCATCAGGACTAAGTGG	CAGCGCCAATGGGCTTTCGACGTCTCACACC	G	GTTTCGAGACGAGCCGCTTAAGAGCCTGTCG	CAGCGCCAATGGGCTTTCGACGTCTCACACCGCTGTCATCAGGACTAAGTGGGTTTCGAGACGAGCCGCTTAAGAGCCTGTCG
DUB	sgUSP44_5	TGAGAAGTGGGGATAAGAGC	CAGCGCCAATGGGCTTTCGACGTCTCACACC	G	GTTTCGAGACGAGCCGCTTAAGAGCCTGTCG	CAGCGCCAATGGGCTTTCGACGTCTCACACCGTGAGAAGTGGGGATAAGAGCGTTTCGAGACGAGCCGCTTAAGAGCCTGTCG
DUB	sgUSP44_6	TATCTATGACTTGTCCGCGG	CAGCGCCAATGGGCTTTCGACGTCTCACACC	G	GTTTCGAGACGAGCCGCTTAAGAGCCTGTCG	CAGCGCCAATGGGCTTTCGACGTCTCACACCGTATCTATGACTTGTCCGCGGGTTTCGAGACGAGCCGCTTAAGAGCCTGTCG
DUB	sgUSP44_7	GTGGTGATGCACCATGGGAA	CAGCGCCAATGGGCTTTCGACGTCTCACACC	G	GTTTCGAGACGAGCCGCTTAAGAGCCTGTCG	CAGCGCCAATGGGCTTTCGACGTCTCACACCGGTGGTGATGCACCATGGGAAGTTTCGAGACGAGCCGCTTAAGAGCCTGTCG
DUB	sgUSP44_8	TATCACTGCACAACTCGTAG	CAGCGCCAATGGGCTTTCGACGTCTCACACC	G	GTTTCGAGACGAGCCGCTTAAGAGCCTGTCG	CAGCGCCAATGGGCTTTCGACGTCTCACACCGTATCACTGCACAACTCGTAGGTTTCGAGACGAGCCGCTTAAGAGCCTGTCG
DUB	sgUSP44_9	AGAATCATCACCTGTACCCA	CAGCGCCAATGGGCTTTCGACGTCTCACACC	G	GTTTCGAGACGAGCCGCTTAAGAGCCTGTCG	CAGCGCCAATGGGCTTTCGACGTCTCACACCGAGAATCATCACCTGTACCCAGTTTCGAGACGAGCCGCTTAAGAGCCTGTCG
DUB	sgUSP45_1	AAGAAACAGGAACAAGGCTG	CAGCGCCAATGGGCTTTCGACGTCTCACACC	G	GTTTCGAGACGAGCCGCTTAAGAGCCTGTCG	CAGCGCCAATGGGCTTTCGACGTCTCACACCGAAGAAACAGGAACAAGGCTGGTTTCGAGACGAGCCGCTTAAGAGCCTGTCG
DUB	sgUSP45_10	AATGAATGGATCTTTCACCG	CAGCGCCAATGGGCTTTCGACGTCTCACACC	G	GTTTCGAGACGAGCCGCTTAAGAGCCTGTCG	CAGCGCCAATGGGCTTTCGACGTCTCACACCGAATGAATGGATCTTTCACCGGTTTCGAGACGAGCCGCTTAAGAGCCTGTCG
DUB	sgUSP45_2	AGTGAGGACAGAAGAAACAA	CAGCGCCAATGGGCTTTCGACGTCTCACACC	G	GTTTCGAGACGAGCCGCTTAAGAGCCTGTCG	CAGCGCCAATGGGCTTTCGACGTCTCACACCGAGTGAGGACAGAAGAAACAAGTTTCGAGACGAGCCGCTTAAGAGCCTGTCG
DUB	sgUSP45_3	ACAGATCATGATCGATACAG	CAGCGCCAATGGGCTTTCGACGTCTCACACC	G	GTTTCGAGACGAGCCGCTTAAGAGCCTGTCG	CAGCGCCAATGGGCTTTCGACGTCTCACACCGACAGATCATGATCGATACAGGTTTCGAGACGAGCCGCTTAAGAGCCTGTCG
DUB	sgUSP45_4	GAAGCACTTTCAGATTCTGA	CAGCGCCAATGGGCTTTCGACGTCTCACACC	G	GTTTCGAGACGAGCCGCTTAAGAGCCTGTCG	CAGCGCCAATGGGCTTTCGACGTCTCACACCGGAAGCACTTTCAGATTCTGAGTTTCGAGACGAGCCGCTTAAGAGCCTGTCG
DUB	sgUSP45_5	GGGCTGTTCAGATCCAGTAG	CAGCGCCAATGGGCTTTCGACGTCTCACACC	G	GTTTCGAGACGAGCCGCTTAAGAGCCTGTCG	CAGCGCCAATGGGCTTTCGACGTCTCACACCGGGGCTGTTCAGATCCAGTAGGTTTCGAGACGAGCCGCTTAAGAGCCTGTCG
DUB	sgUSP45_6	ACAGATGAAATACAGAAGGG	CAGCGCCAATGGGCTTTCGACGTCTCACACC	G	GTTTCGAGACGAGCCGCTTAAGAGCCTGTCG	CAGCGCCAATGGGCTTTCGACGTCTCACACCGACAGATGAAATACAGAAGGGGTTTCGAGACGAGCCGCTTAAGAGCCTGTCG
DUB	sgUSP45_7	GACGTGACTCAGAATTCATG	CAGCGCCAATGGGCTTTCGACGTCTCACACC	G	GTTTCGAGACGAGCCGCTTAAGAGCCTGTCG	CAGCGCCAATGGGCTTTCGACGTCTCACACCGGACGTGACTCAGAATTCATGGTTTCGAGACGAGCCGCTTAAGAGCCTGTCG
DUB	sgUSP45_8	GAGCAATAGCTGAGAATCTG	CAGCGCCAATGGGCTTTCGACGTCTCACACC	G	GTTTCGAGACGAGCCGCTTAAGAGCCTGTCG	CAGCGCCAATGGGCTTTCGACGTCTCACACCGGAGCAATAGCTGAGAATCTGGTTTCGAGACGAGCCGCTTAAGAGCCTGTCG
DUB	sgUSP45_9	GTGGTGGAACTTTCAAGGCC	CAGCGCCAATGGGCTTTCGACGTCTCACACC	G	GTTTCGAGACGAGCCGCTTAAGAGCCTGTCG	CAGCGCCAATGGGCTTTCGACGTCTCACACCGGTGGTGGAACTTTCAAGGCCGTTTCGAGACGAGCCGCTTAAGAGCCTGTCG
DUB	sgUSP46_1	CATGTATGACTTGGTTGCGG	CAGCGCCAATGGGCTTTCGACGTCTCACACC	G	GTTTCGAGACGAGCCGCTTAAGAGCCTGTCG	CAGCGCCAATGGGCTTTCGACGTCTCACACCGCATGTATGACTTGGTTGCGGGTTTCGAGACGAGCCGCTTAAGAGCCTGTCG
DUB	sgUSP46_10	CAGGTTCACTGCATCACTGG	CAGCGCCAATGGGCTTTCGACGTCTCACACC	G	GTTTCGAGACGAGCCGCTTAAGAGCCTGTCG	CAGCGCCAATGGGCTTTCGACGTCTCACACCGCAGGTTCACTGCATCACTGGGTTTCGAGACGAGCCGCTTAAGAGCCTGTCG
DUB	sgUSP46_2	GAAGTACAATGCCTGAAGCA	CAGCGCCAATGGGCTTTCGACGTCTCACACC	G	GTTTCGAGACGAGCCGCTTAAGAGCCTGTCG	CAGCGCCAATGGGCTTTCGACGTCTCACACCGGAAGTACAATGCCTGAAGCAGTTTCGAGACGAGCCGCTTAAGAGCCTGTCG
DUB	sgUSP46_3	TCTTCTGTGTGGCAATGCTG	CAGCGCCAATGGGCTTTCGACGTCTCACACC	G	GTTTCGAGACGAGCCGCTTAAGAGCCTGTCG	CAGCGCCAATGGGCTTTCGACGTCTCACACCGTCTTCTGTGTGGCAATGCTGGTTTCGAGACGAGCCGCTTAAGAGCCTGTCG
DUB	sgUSP46_4	GCAAACAAGAAGCCCAGAAA	CAGCGCCAATGGGCTTTCGACGTCTCACACC	G	GTTTCGAGACGAGCCGCTTAAGAGCCTGTCG	CAGCGCCAATGGGCTTTCGACGTCTCACACCGGCAAACAAGAAGCCCAGAAAGTTTCGAGACGAGCCGCTTAAGAGCCTGTCG
DUB	sgUSP46_5	GTTGCGGTGGTCGTTCACTG	CAGCGCCAATGGGCTTTCGACGTCTCACACC	G	GTTTCGAGACGAGCCGCTTAAGAGCCTGTCG	CAGCGCCAATGGGCTTTCGACGTCTCACACCGGTTGCGGTGGTCGTTCACTGGTTTCGAGACGAGCCGCTTAAGAGCCTGTCG
DUB	sgUSP46_6	AAACTTGCTGACGTGCCTGG	CAGCGCCAATGGGCTTTCGACGTCTCACACC	G	GTTTCGAGACGAGCCGCTTAAGAGCCTGTCG	CAGCGCCAATGGGCTTTCGACGTCTCACACCGAAACTTGCTGACGTGCCTGGGTTTCGAGACGAGCCGCTTAAGAGCCTGTCG
DUB	sgUSP46_7	TATTGCGGACATCCTTCAGG	CAGCGCCAATGGGCTTTCGACGTCTCACACC	G	GTTTCGAGACGAGCCGCTTAAGAGCCTGTCG	CAGCGCCAATGGGCTTTCGACGTCTCACACCGTATTGCGGACATCCTTCAGGGTTTCGAGACGAGCCGCTTAAGAGCCTGTCG
DUB	sgUSP46_8	TGGCAACATGAACGAACCTG	CAGCGCCAATGGGCTTTCGACGTCTCACACC	G	GTTTCGAGACGAGCCGCTTAAGAGCCTGTCG	CAGCGCCAATGGGCTTTCGACGTCTCACACCGTGGCAACATGAACGAACCTGGTTTCGAGACGAGCCGCTTAAGAGCCTGTCG
DUB	sgUSP46_9	TTGAAGAGCCGGAGTTCCAG	CAGCGCCAATGGGCTTTCGACGTCTCACACC	G	GTTTCGAGACGAGCCGCTTAAGAGCCTGTCG	CAGCGCCAATGGGCTTTCGACGTCTCACACCGTTGAAGAGCCGGAGTTCCAGGTTTCGAGACGAGCCGCTTAAGAGCCTGTCG
DUB	sgUSP47_1	GGTGGATCTTCAGGAAGCAG	CAGCGCCAATGGGCTTTCGACGTCTCACACC	G	GTTTCGAGACGAGCCGCTTAAGAGCCTGTCG	CAGCGCCAATGGGCTTTCGACGTCTCACACCGGGTGGATCTTCAGGAAGCAGGTTTCGAGACGAGCCGCTTAAGAGCCTGTCG
DUB	sgUSP47_10	GCAGATGAAGGTTCTGGGGA	CAGCGCCAATGGGCTTTCGACGTCTCACACC	G	GTTTCGAGACGAGCCGCTTAAGAGCCTGTCG	CAGCGCCAATGGGCTTTCGACGTCTCACACCGGCAGATGAAGGTTCTGGGGAGTTTCGAGACGAGCCGCTTAAGAGCCTGTCG
DUB	sgUSP47_2	ATAGGTCCGCTTCCAAGAGA	CAGCGCCAATGGGCTTTCGACGTCTCACACC	G	GTTTCGAGACGAGCCGCTTAAGAGCCTGTCG	CAGCGCCAATGGGCTTTCGACGTCTCACACCGATAGGTCCGCTTCCAAGAGAGTTTCGAGACGAGCCGCTTAAGAGCCTGTCG
DUB	sgUSP47_3	TGATCGAATGACATTTCCCG	CAGCGCCAATGGGCTTTCGACGTCTCACACC	G	GTTTCGAGACGAGCCGCTTAAGAGCCTGTCG	CAGCGCCAATGGGCTTTCGACGTCTCACACCGTGATCGAATGACATTTCCCGGTTTCGAGACGAGCCGCTTAAGAGCCTGTCG
DUB	sgUSP47_4	GAAGTTGGATCCCTTCCAGG	CAGCGCCAATGGGCTTTCGACGTCTCACACC	G	GTTTCGAGACGAGCCGCTTAAGAGCCTGTCG	CAGCGCCAATGGGCTTTCGACGTCTCACACCGGAAGTTGGATCCCTTCCAGGGTTTCGAGACGAGCCGCTTAAGAGCCTGTCG
DUB	sgUSP47_5	GAACCAACTGGTCCCGAAAG	CAGCGCCAATGGGCTTTCGACGTCTCACACC	G	GTTTCGAGACGAGCCGCTTAAGAGCCTGTCG	CAGCGCCAATGGGCTTTCGACGTCTCACACCGGAACCAACTGGTCCCGAAAGGTTTCGAGACGAGCCGCTTAAGAGCCTGTCG
DUB	sgUSP47_6	ACAAGGCGACAGCAATCCAG	CAGCGCCAATGGGCTTTCGACGTCTCACACC	G	GTTTCGAGACGAGCCGCTTAAGAGCCTGTCG	CAGCGCCAATGGGCTTTCGACGTCTCACACCGACAAGGCGACAGCAATCCAGGTTTCGAGACGAGCCGCTTAAGAGCCTGTCG
DUB	sgUSP47_7	AGGAGAAGAAGATACACCAA	CAGCGCCAATGGGCTTTCGACGTCTCACACC	G	GTTTCGAGACGAGCCGCTTAAGAGCCTGTCG	CAGCGCCAATGGGCTTTCGACGTCTCACACCGAGGAGAAGAAGATACACCAAGTTTCGAGACGAGCCGCTTAAGAGCCTGTCG
DUB	sgUSP47_8	ACAGCATACCAGAAAGCTGG	CAGCGCCAATGGGCTTTCGACGTCTCACACC	G	GTTTCGAGACGAGCCGCTTAAGAGCCTGTCG	CAGCGCCAATGGGCTTTCGACGTCTCACACCGACAGCATACCAGAAAGCTGGGTTTCGAGACGAGCCGCTTAAGAGCCTGTCG
DUB	sgUSP47_9	GAGTCAAGTCCATTAGCCAA	CAGCGCCAATGGGCTTTCGACGTCTCACACC	G	GTTTCGAGACGAGCCGCTTAAGAGCCTGTCG	CAGCGCCAATGGGCTTTCGACGTCTCACACCGGAGTCAAGTCCATTAGCCAAGTTTCGAGACGAGCCGCTTAAGAGCCTGTCG
DUB	sgUSP48_1	GCGGCTGCAGCTGGAGAAGG	CAGCGCCAATGGGCTTTCGACGTCTCACACC	G	GTTTCGAGACGAGCCGCTTAAGAGCCTGTCG	CAGCGCCAATGGGCTTTCGACGTCTCACACCGGCGGCTGCAGCTGGAGAAGGGTTTCGAGACGAGCCGCTTAAGAGCCTGTCG
DUB	sgUSP48_10	GGTTTCTCAACTTGGAGCTT	CAGCGCCAATGGGCTTTCGACGTCTCACACC	G	GTTTCGAGACGAGCCGCTTAAGAGCCTGTCG	CAGCGCCAATGGGCTTTCGACGTCTCACACCGGGTTTCTCAACTTGGAGCTTGTTTCGAGACGAGCCGCTTAAGAGCCTGTCG
DUB	sgUSP48_2	GAGGGGAAGAAATTACAACT	CAGCGCCAATGGGCTTTCGACGTCTCACACC	G	GTTTCGAGACGAGCCGCTTAAGAGCCTGTCG	CAGCGCCAATGGGCTTTCGACGTCTCACACCGGAGGGGAAGAAATTACAACTGTTTCGAGACGAGCCGCTTAAGAGCCTGTCG
DUB	sgUSP48_3	AGGAAAAGCAAAACACGAAG	CAGCGCCAATGGGCTTTCGACGTCTCACACC	G	GTTTCGAGACGAGCCGCTTAAGAGCCTGTCG	CAGCGCCAATGGGCTTTCGACGTCTCACACCGAGGAAAAGCAAAACACGAAGGTTTCGAGACGAGCCGCTTAAGAGCCTGTCG
DUB	sgUSP48_4	GCAACAAGGCAAACAAGTAC	CAGCGCCAATGGGCTTTCGACGTCTCACACC	G	GTTTCGAGACGAGCCGCTTAAGAGCCTGTCG	CAGCGCCAATGGGCTTTCGACGTCTCACACCGGCAACAAGGCAAACAAGTACGTTTCGAGACGAGCCGCTTAAGAGCCTGTCG
DUB	sgUSP48_5	GCAAGTTCAGAGTGCAAGGA	CAGCGCCAATGGGCTTTCGACGTCTCACACC	G	GTTTCGAGACGAGCCGCTTAAGAGCCTGTCG	CAGCGCCAATGGGCTTTCGACGTCTCACACCGGCAAGTTCAGAGTGCAAGGAGTTTCGAGACGAGCCGCTTAAGAGCCTGTCG
DUB	sgUSP48_6	AGCGCAGTCCTCATACACAG	CAGCGCCAATGGGCTTTCGACGTCTCACACC	G	GTTTCGAGACGAGCCGCTTAAGAGCCTGTCG	CAGCGCCAATGGGCTTTCGACGTCTCACACCGAGCGCAGTCCTCATACACAGGTTTCGAGACGAGCCGCTTAAGAGCCTGTCG
DUB	sgUSP48_7	AGACTGTGGATCTTTCACGT	CAGCGCCAATGGGCTTTCGACGTCTCACACC	G	GTTTCGAGACGAGCCGCTTAAGAGCCTGTCG	CAGCGCCAATGGGCTTTCGACGTCTCACACCGAGACTGTGGATCTTTCACGTGTTTCGAGACGAGCCGCTTAAGAGCCTGTCG
DUB	sgUSP48_8	CAGACACGTAAACCCAAGTG	CAGCGCCAATGGGCTTTCGACGTCTCACACC	G	GTTTCGAGACGAGCCGCTTAAGAGCCTGTCG	CAGCGCCAATGGGCTTTCGACGTCTCACACCGCAGACACGTAAACCCAAGTGGTTTCGAGACGAGCCGCTTAAGAGCCTGTCG
DUB	sgUSP48_9	GAGCTGGAGTTAAATATCCA	CAGCGCCAATGGGCTTTCGACGTCTCACACC	G	GTTTCGAGACGAGCCGCTTAAGAGCCTGTCG	CAGCGCCAATGGGCTTTCGACGTCTCACACCGGAGCTGGAGTTAAATATCCAGTTTCGAGACGAGCCGCTTAAGAGCCTGTCG
DUB	sgUSP49_1	GCAGGCCCACACGGACTCGG	CAGCGCCAATGGGCTTTCGACGTCTCACACC	G	GTTTCGAGACGAGCCGCTTAAGAGCCTGTCG	CAGCGCCAATGGGCTTTCGACGTCTCACACCGGCAGGCCCACACGGACTCGGGTTTCGAGACGAGCCGCTTAAGAGCCTGTCG
DUB	sgUSP49_10	GGGCCAGAAACAGGACACGC	CAGCGCCAATGGGCTTTCGACGTCTCACACC	G	GTTTCGAGACGAGCCGCTTAAGAGCCTGTCG	CAGCGCCAATGGGCTTTCGACGTCTCACACCGGGGCCAGAAACAGGACACGCGTTTCGAGACGAGCCGCTTAAGAGCCTGTCG
DUB	sgUSP49_2	GCTAAGAAGCTCCCTCCTGG	CAGCGCCAATGGGCTTTCGACGTCTCACACC	G	GTTTCGAGACGAGCCGCTTAAGAGCCTGTCG	CAGCGCCAATGGGCTTTCGACGTCTCACACCGGCTAAGAAGCTCCCTCCTGGGTTTCGAGACGAGCCGCTTAAGAGCCTGTCG
DUB	sgUSP49_3	GCCAGGCGAAGCTGGAGCAG	CAGCGCCAATGGGCTTTCGACGTCTCACACC	G	GTTTCGAGACGAGCCGCTTAAGAGCCTGTCG	CAGCGCCAATGGGCTTTCGACGTCTCACACCGGCCAGGCGAAGCTGGAGCAGGTTTCGAGACGAGCCGCTTAAGAGCCTGTCG
DUB	sgUSP49_4	GCAAGAAGGAGGAGGCGCGG	CAGCGCCAATGGGCTTTCGACGTCTCACACC	G	GTTTCGAGACGAGCCGCTTAAGAGCCTGTCG	CAGCGCCAATGGGCTTTCGACGTCTCACACCGGCAAGAAGGAGGAGGCGCGGGTTTCGAGACGAGCCGCTTAAGAGCCTGTCG
DUB	sgUSP49_5	GCGTGAGGTAGGGAGGGCGG	CAGCGCCAATGGGCTTTCGACGTCTCACACC	G	GTTTCGAGACGAGCCGCTTAAGAGCCTGTCG	CAGCGCCAATGGGCTTTCGACGTCTCACACCGGCGTGAGGTAGGGAGGGCGGGTTTCGAGACGAGCCGCTTAAGAGCCTGTCG
DUB	sgUSP49_6	ATAGCGGCCGCAGGCCACGT	CAGCGCCAATGGGCTTTCGACGTCTCACACC	G	GTTTCGAGACGAGCCGCTTAAGAGCCTGTCG	CAGCGCCAATGGGCTTTCGACGTCTCACACCGATAGCGGCCGCAGGCCACGTGTTTCGAGACGAGCCGCTTAAGAGCCTGTCG
DUB	sgUSP49_7	GACGGGACACCCGCTAGCCA	CAGCGCCAATGGGCTTTCGACGTCTCACACC	G	GTTTCGAGACGAGCCGCTTAAGAGCCTGTCG	CAGCGCCAATGGGCTTTCGACGTCTCACACCGGACGGGACACCCGCTAGCCAGTTTCGAGACGAGCCGCTTAAGAGCCTGTCG
DUB	sgUSP49_8	TGAGCACGTAGTCCTTGCAC	CAGCGCCAATGGGCTTTCGACGTCTCACACC	G	GTTTCGAGACGAGCCGCTTAAGAGCCTGTCG	CAGCGCCAATGGGCTTTCGACGTCTCACACCGTGAGCACGTAGTCCTTGCACGTTTCGAGACGAGCCGCTTAAGAGCCTGTCG
DUB	sgUSP49_9	CGTGCTCAATGATAACCCAG	CAGCGCCAATGGGCTTTCGACGTCTCACACC	G	GTTTCGAGACGAGCCGCTTAAGAGCCTGTCG	CAGCGCCAATGGGCTTTCGACGTCTCACACCGCGTGCTCAATGATAACCCAGGTTTCGAGACGAGCCGCTTAAGAGCCTGTCG
DUB	sgUSP5_1	GAGTCTACTTGCACCTCCGG	CAGCGCCAATGGGCTTTCGACGTCTCACACC	G	GTTTCGAGACGAGCCGCTTAAGAGCCTGTCG	CAGCGCCAATGGGCTTTCGACGTCTCACACCGGAGTCTACTTGCACCTCCGGGTTTCGAGACGAGCCGCTTAAGAGCCTGTCG
DUB	sgUSP5_10	GAGGGCCTTGAACATCCGAG	CAGCGCCAATGGGCTTTCGACGTCTCACACC	G	GTTTCGAGACGAGCCGCTTAAGAGCCTGTCG	CAGCGCCAATGGGCTTTCGACGTCTCACACCGGAGGGCCTTGAACATCCGAGGTTTCGAGACGAGCCGCTTAAGAGCCTGTCG
DUB	sgUSP5_2	GGAGAAGTTTGAATTAGACG	CAGCGCCAATGGGCTTTCGACGTCTCACACC	G	GTTTCGAGACGAGCCGCTTAAGAGCCTGTCG	CAGCGCCAATGGGCTTTCGACGTCTCACACCGGGAGAAGTTTGAATTAGACGGTTTCGAGACGAGCCGCTTAAGAGCCTGTCG
DUB	sgUSP5_3	CCAGGTGACCAGTGCAGTGG	CAGCGCCAATGGGCTTTCGACGTCTCACACC	G	GTTTCGAGACGAGCCGCTTAAGAGCCTGTCG	CAGCGCCAATGGGCTTTCGACGTCTCACACCGCCAGGTGACCAGTGCAGTGGGTTTCGAGACGAGCCGCTTAAGAGCCTGTCG
DUB	sgUSP5_4	CAGGAGGTGCAGGCATGGGA	CAGCGCCAATGGGCTTTCGACGTCTCACACC	G	GTTTCGAGACGAGCCGCTTAAGAGCCTGTCG	CAGCGCCAATGGGCTTTCGACGTCTCACACCGCAGGAGGTGCAGGCATGGGAGTTTCGAGACGAGCCGCTTAAGAGCCTGTCG
DUB	sgUSP5_5	GTGACATGAGAGAGAACCTG	CAGCGCCAATGGGCTTTCGACGTCTCACACC	G	GTTTCGAGACGAGCCGCTTAAGAGCCTGTCG	CAGCGCCAATGGGCTTTCGACGTCTCACACCGGTGACATGAGAGAGAACCTGGTTTCGAGACGAGCCGCTTAAGAGCCTGTCG
DUB	sgUSP5_6	ACAGGTGCTCAGCCAGGCTG	CAGCGCCAATGGGCTTTCGACGTCTCACACC	G	GTTTCGAGACGAGCCGCTTAAGAGCCTGTCG	CAGCGCCAATGGGCTTTCGACGTCTCACACCGACAGGTGCTCAGCCAGGCTGGTTTCGAGACGAGCCGCTTAAGAGCCTGTCG
DUB	sgUSP5_7	GTGTAGCCAGGCCCAAACAG	CAGCGCCAATGGGCTTTCGACGTCTCACACC	G	GTTTCGAGACGAGCCGCTTAAGAGCCTGTCG	CAGCGCCAATGGGCTTTCGACGTCTCACACCGGTGTAGCCAGGCCCAAACAGGTTTCGAGACGAGCCGCTTAAGAGCCTGTCG
DUB	sgUSP5_8	TCAGCATCCCTGACTTCCAG	CAGCGCCAATGGGCTTTCGACGTCTCACACC	G	GTTTCGAGACGAGCCGCTTAAGAGCCTGTCG	CAGCGCCAATGGGCTTTCGACGTCTCACACCGTCAGCATCCCTGACTTCCAGGTTTCGAGACGAGCCGCTTAAGAGCCTGTCG
DUB	sgUSP5_9	GGAGCGGGTGCCAGAACAGA	CAGCGCCAATGGGCTTTCGACGTCTCACACC	G	GTTTCGAGACGAGCCGCTTAAGAGCCTGTCG	CAGCGCCAATGGGCTTTCGACGTCTCACACCGGGAGCGGGTGCCAGAACAGAGTTTCGAGACGAGCCGCTTAAGAGCCTGTCG
DUB	sgUSP50_1	GCTGCAGAGACACTGTGAGA	CAGCGCCAATGGGCTTTCGACGTCTCACACC	G	GTTTCGAGACGAGCCGCTTAAGAGCCTGTCG	CAGCGCCAATGGGCTTTCGACGTCTCACACCGGCTGCAGAGACACTGTGAGAGTTTCGAGACGAGCCGCTTAAGAGCCTGTCG
DUB	sgUSP50_10	AGATCAAGGCTCACAGGACG	CAGCGCCAATGGGCTTTCGACGTCTCACACC	G	GTTTCGAGACGAGCCGCTTAAGAGCCTGTCG	CAGCGCCAATGGGCTTTCGACGTCTCACACCGAGATCAAGGCTCACAGGACGGTTTCGAGACGAGCCGCTTAAGAGCCTGTCG
DUB	sgUSP50_2	CATCAGATAGGCAAAAGCAG	CAGCGCCAATGGGCTTTCGACGTCTCACACC	G	GTTTCGAGACGAGCCGCTTAAGAGCCTGTCG	CAGCGCCAATGGGCTTTCGACGTCTCACACCGCATCAGATAGGCAAAAGCAGGTTTCGAGACGAGCCGCTTAAGAGCCTGTCG
DUB	sgUSP50_3	CCAGTGACACCCTGAAAATG	CAGCGCCAATGGGCTTTCGACGTCTCACACC	G	GTTTCGAGACGAGCCGCTTAAGAGCCTGTCG	CAGCGCCAATGGGCTTTCGACGTCTCACACCGCCAGTGACACCCTGAAAATGGTTTCGAGACGAGCCGCTTAAGAGCCTGTCG
DUB	sgUSP50_4	GATCTACTCAGAGATGCTGC	CAGCGCCAATGGGCTTTCGACGTCTCACACC	G	GTTTCGAGACGAGCCGCTTAAGAGCCTGTCG	CAGCGCCAATGGGCTTTCGACGTCTCACACCGGATCTACTCAGAGATGCTGCGTTTCGAGACGAGCCGCTTAAGAGCCTGTCG
DUB	sgUSP50_5	TAAATACAACCTCTGTGCAG	CAGCGCCAATGGGCTTTCGACGTCTCACACC	G	GTTTCGAGACGAGCCGCTTAAGAGCCTGTCG	CAGCGCCAATGGGCTTTCGACGTCTCACACCGTAAATACAACCTCTGTGCAGGTTTCGAGACGAGCCGCTTAAGAGCCTGTCG
DUB	sgUSP50_6	AAAGATGCAACAAGATGCTC	CAGCGCCAATGGGCTTTCGACGTCTCACACC	G	GTTTCGAGACGAGCCGCTTAAGAGCCTGTCG	CAGCGCCAATGGGCTTTCGACGTCTCACACCGAAAGATGCAACAAGATGCTCGTTTCGAGACGAGCCGCTTAAGAGCCTGTCG
DUB	sgUSP50_7	TGAGCTGCTCTTCAAACAGC	CAGCGCCAATGGGCTTTCGACGTCTCACACC	G	GTTTCGAGACGAGCCGCTTAAGAGCCTGTCG	CAGCGCCAATGGGCTTTCGACGTCTCACACCGTGAGCTGCTCTTCAAACAGCGTTTCGAGACGAGCCGCTTAAGAGCCTGTCG
DUB	sgUSP50_8	TACTCACCACCACTGCACAG	CAGCGCCAATGGGCTTTCGACGTCTCACACC	G	GTTTCGAGACGAGCCGCTTAAGAGCCTGTCG	CAGCGCCAATGGGCTTTCGACGTCTCACACCGTACTCACCACCACTGCACAGGTTTCGAGACGAGCCGCTTAAGAGCCTGTCG
DUB	sgUSP50_9	AAGTCATCTGCAGGGAGAGA	CAGCGCCAATGGGCTTTCGACGTCTCACACC	G	GTTTCGAGACGAGCCGCTTAAGAGCCTGTCG	CAGCGCCAATGGGCTTTCGACGTCTCACACCGAAGTCATCTGCAGGGAGAGAGTTTCGAGACGAGCCGCTTAAGAGCCTGTCG
DUB	sgUSP51_1	GAAGGCGGGGAAAATGGAGG	CAGCGCCAATGGGCTTTCGACGTCTCACACC	G	GTTTCGAGACGAGCCGCTTAAGAGCCTGTCG	CAGCGCCAATGGGCTTTCGACGTCTCACACCGGAAGGCGGGGAAAATGGAGGGTTTCGAGACGAGCCGCTTAAGAGCCTGTCG
DUB	sgUSP51_10	AGACACAGGAGAGACAAGAG	CAGCGCCAATGGGCTTTCGACGTCTCACACC	G	GTTTCGAGACGAGCCGCTTAAGAGCCTGTCG	CAGCGCCAATGGGCTTTCGACGTCTCACACCGAGACACAGGAGAGACAAGAGGTTTCGAGACGAGCCGCTTAAGAGCCTGTCG
DUB	sgUSP51_2	GGGGTCCGCTGGATCTCCGG	CAGCGCCAATGGGCTTTCGACGTCTCACACC	G	GTTTCGAGACGAGCCGCTTAAGAGCCTGTCG	CAGCGCCAATGGGCTTTCGACGTCTCACACCGGGGGTCCGCTGGATCTCCGGGTTTCGAGACGAGCCGCTTAAGAGCCTGTCG
DUB	sgUSP51_3	TCCCACTCCAAACGAAACGC	CAGCGCCAATGGGCTTTCGACGTCTCACACC	G	GTTTCGAGACGAGCCGCTTAAGAGCCTGTCG	CAGCGCCAATGGGCTTTCGACGTCTCACACCGTCCCACTCCAAACGAAACGCGTTTCGAGACGAGCCGCTTAAGAGCCTGTCG
DUB	sgUSP51_4	GAGCTGCTGTGACAGCGAAG	CAGCGCCAATGGGCTTTCGACGTCTCACACC	G	GTTTCGAGACGAGCCGCTTAAGAGCCTGTCG	CAGCGCCAATGGGCTTTCGACGTCTCACACCGGAGCTGCTGTGACAGCGAAGGTTTCGAGACGAGCCGCTTAAGAGCCTGTCG
DUB	sgUSP51_5	AGAACTGGCAGAAGAACCTG	CAGCGCCAATGGGCTTTCGACGTCTCACACC	G	GTTTCGAGACGAGCCGCTTAAGAGCCTGTCG	CAGCGCCAATGGGCTTTCGACGTCTCACACCGAGAACTGGCAGAAGAACCTGGTTTCGAGACGAGCCGCTTAAGAGCCTGTCG
DUB	sgUSP51_6	CACAGACCAGACACAAGCTG	CAGCGCCAATGGGCTTTCGACGTCTCACACC	G	GTTTCGAGACGAGCCGCTTAAGAGCCTGTCG	CAGCGCCAATGGGCTTTCGACGTCTCACACCGCACAGACCAGACACAAGCTGGTTTCGAGACGAGCCGCTTAAGAGCCTGTCG
DUB	sgUSP51_7	GAGATGAAAACAAGCCACAA	CAGCGCCAATGGGCTTTCGACGTCTCACACC	G	GTTTCGAGACGAGCCGCTTAAGAGCCTGTCG	CAGCGCCAATGGGCTTTCGACGTCTCACACCGGAGATGAAAACAAGCCACAAGTTTCGAGACGAGCCGCTTAAGAGCCTGTCG
DUB	sgUSP51_8	AGACACAGCAAAGATGATAG	CAGCGCCAATGGGCTTTCGACGTCTCACACC	G	GTTTCGAGACGAGCCGCTTAAGAGCCTGTCG	CAGCGCCAATGGGCTTTCGACGTCTCACACCGAGACACAGCAAAGATGATAGGTTTCGAGACGAGCCGCTTAAGAGCCTGTCG
DUB	sgUSP51_9	CGATTCCCAGAACCCAGAGA	CAGCGCCAATGGGCTTTCGACGTCTCACACC	G	GTTTCGAGACGAGCCGCTTAAGAGCCTGTCG	CAGCGCCAATGGGCTTTCGACGTCTCACACCGCGATTCCCAGAACCCAGAGAGTTTCGAGACGAGCCGCTTAAGAGCCTGTCG
DUB	sgUSP53_1	GTGATGTTGGCTCTGAAGGG	CAGCGCCAATGGGCTTTCGACGTCTCACACC	G	GTTTCGAGACGAGCCGCTTAAGAGCCTGTCG	CAGCGCCAATGGGCTTTCGACGTCTCACACCGGTGATGTTGGCTCTGAAGGGGTTTCGAGACGAGCCGCTTAAGAGCCTGTCG
DUB	sgUSP53_10	AGCATGCCTTATGTTATCTG	CAGCGCCAATGGGCTTTCGACGTCTCACACC	G	GTTTCGAGACGAGCCGCTTAAGAGCCTGTCG	CAGCGCCAATGGGCTTTCGACGTCTCACACCGAGCATGCCTTATGTTATCTGGTTTCGAGACGAGCCGCTTAAGAGCCTGTCG
DUB	sgUSP53_2	AAATTCTTACGGAAACCTGG	CAGCGCCAATGGGCTTTCGACGTCTCACACC	G	GTTTCGAGACGAGCCGCTTAAGAGCCTGTCG	CAGCGCCAATGGGCTTTCGACGTCTCACACCGAAATTCTTACGGAAACCTGGGTTTCGAGACGAGCCGCTTAAGAGCCTGTCG
DUB	sgUSP53_3	GTTAAGAGTGACAATGGCAC	CAGCGCCAATGGGCTTTCGACGTCTCACACC	G	GTTTCGAGACGAGCCGCTTAAGAGCCTGTCG	CAGCGCCAATGGGCTTTCGACGTCTCACACCGGTTAAGAGTGACAATGGCACGTTTCGAGACGAGCCGCTTAAGAGCCTGTCG
DUB	sgUSP53_4	AGCAGTAAAAGCCGGAACCG	CAGCGCCAATGGGCTTTCGACGTCTCACACC	G	GTTTCGAGACGAGCCGCTTAAGAGCCTGTCG	CAGCGCCAATGGGCTTTCGACGTCTCACACCGAGCAGTAAAAGCCGGAACCGGTTTCGAGACGAGCCGCTTAAGAGCCTGTCG
DUB	sgUSP53_5	GTGATAATTGGCAGATGCAA	CAGCGCCAATGGGCTTTCGACGTCTCACACC	G	GTTTCGAGACGAGCCGCTTAAGAGCCTGTCG	CAGCGCCAATGGGCTTTCGACGTCTCACACCGGTGATAATTGGCAGATGCAAGTTTCGAGACGAGCCGCTTAAGAGCCTGTCG
DUB	sgUSP53_6	GGTACAGTAATGGATATCAG	CAGCGCCAATGGGCTTTCGACGTCTCACACC	G	GTTTCGAGACGAGCCGCTTAAGAGCCTGTCG	CAGCGCCAATGGGCTTTCGACGTCTCACACCGGGTACAGTAATGGATATCAGGTTTCGAGACGAGCCGCTTAAGAGCCTGTCG
DUB	sgUSP53_7	TGGCACAGCAGTTTCTACTG	CAGCGCCAATGGGCTTTCGACGTCTCACACC	G	GTTTCGAGACGAGCCGCTTAAGAGCCTGTCG	CAGCGCCAATGGGCTTTCGACGTCTCACACCGTGGCACAGCAGTTTCTACTGGTTTCGAGACGAGCCGCTTAAGAGCCTGTCG
DUB	sgUSP53_8	ACAGGTGTAGGGAAAGGACC	CAGCGCCAATGGGCTTTCGACGTCTCACACC	G	GTTTCGAGACGAGCCGCTTAAGAGCCTGTCG	CAGCGCCAATGGGCTTTCGACGTCTCACACCGACAGGTGTAGGGAAAGGACCGTTTCGAGACGAGCCGCTTAAGAGCCTGTCG
DUB	sgUSP53_9	CTATCACTAGCCCCTACCAA	CAGCGCCAATGGGCTTTCGACGTCTCACACC	G	GTTTCGAGACGAGCCGCTTAAGAGCCTGTCG	CAGCGCCAATGGGCTTTCGACGTCTCACACCGCTATCACTAGCCCCTACCAAGTTTCGAGACGAGCCGCTTAAGAGCCTGTCG
DUB	sgUSP54_1	GGATGAATTGCAGGAAGAGG	CAGCGCCAATGGGCTTTCGACGTCTCACACC	G	GTTTCGAGACGAGCCGCTTAAGAGCCTGTCG	CAGCGCCAATGGGCTTTCGACGTCTCACACCGGGATGAATTGCAGGAAGAGGGTTTCGAGACGAGCCGCTTAAGAGCCTGTCG
DUB	sgUSP54_10	GCTCTGCAGATGGCATGGGG	CAGCGCCAATGGGCTTTCGACGTCTCACACC	G	GTTTCGAGACGAGCCGCTTAAGAGCCTGTCG	CAGCGCCAATGGGCTTTCGACGTCTCACACCGGCTCTGCAGATGGCATGGGGGTTTCGAGACGAGCCGCTTAAGAGCCTGTCG
DUB	sgUSP54_2	GACTCACCAAAGGGAAGTGG	CAGCGCCAATGGGCTTTCGACGTCTCACACC	G	GTTTCGAGACGAGCCGCTTAAGAGCCTGTCG	CAGCGCCAATGGGCTTTCGACGTCTCACACCGGACTCACCAAAGGGAAGTGGGTTTCGAGACGAGCCGCTTAAGAGCCTGTCG
DUB	sgUSP54_3	GGGTACCCCAGTTTCCACCC	CAGCGCCAATGGGCTTTCGACGTCTCACACC	G	GTTTCGAGACGAGCCGCTTAAGAGCCTGTCG	CAGCGCCAATGGGCTTTCGACGTCTCACACCGGGGTACCCCAGTTTCCACCCGTTTCGAGACGAGCCGCTTAAGAGCCTGTCG
DUB	sgUSP54_4	GCACAGCAGTAGCATCCTGG	CAGCGCCAATGGGCTTTCGACGTCTCACACC	G	GTTTCGAGACGAGCCGCTTAAGAGCCTGTCG	CAGCGCCAATGGGCTTTCGACGTCTCACACCGGCACAGCAGTAGCATCCTGGGTTTCGAGACGAGCCGCTTAAGAGCCTGTCG
DUB	sgUSP54_5	CCTGCCTCCCAACACAGGCG	CAGCGCCAATGGGCTTTCGACGTCTCACACC	G	GTTTCGAGACGAGCCGCTTAAGAGCCTGTCG	CAGCGCCAATGGGCTTTCGACGTCTCACACCGCCTGCCTCCCAACACAGGCGGTTTCGAGACGAGCCGCTTAAGAGCCTGTCG
DUB	sgUSP54_6	GGAGCCATTGGATGCCCCAG	CAGCGCCAATGGGCTTTCGACGTCTCACACC	G	GTTTCGAGACGAGCCGCTTAAGAGCCTGTCG	CAGCGCCAATGGGCTTTCGACGTCTCACACCGGGAGCCATTGGATGCCCCAGGTTTCGAGACGAGCCGCTTAAGAGCCTGTCG
DUB	sgUSP54_7	TATTCCAGGCATCACCGGGG	CAGCGCCAATGGGCTTTCGACGTCTCACACC	G	GTTTCGAGACGAGCCGCTTAAGAGCCTGTCG	CAGCGCCAATGGGCTTTCGACGTCTCACACCGTATTCCAGGCATCACCGGGGGTTTCGAGACGAGCCGCTTAAGAGCCTGTCG
DUB	sgUSP54_8	AGGAGGCTTAGAATCAGAAG	CAGCGCCAATGGGCTTTCGACGTCTCACACC	G	GTTTCGAGACGAGCCGCTTAAGAGCCTGTCG	CAGCGCCAATGGGCTTTCGACGTCTCACACCGAGGAGGCTTAGAATCAGAAGGTTTCGAGACGAGCCGCTTAAGAGCCTGTCG
DUB	sgUSP54_9	CGTATGGGAATCATGAGGGG	CAGCGCCAATGGGCTTTCGACGTCTCACACC	G	GTTTCGAGACGAGCCGCTTAAGAGCCTGTCG	CAGCGCCAATGGGCTTTCGACGTCTCACACCGCGTATGGGAATCATGAGGGGGTTTCGAGACGAGCCGCTTAAGAGCCTGTCG
DUB	sgUSP6_1	CCTGCCTATACCCCTTGCAG	CAGCGCCAATGGGCTTTCGACGTCTCACACC	G	GTTTCGAGACGAGCCGCTTAAGAGCCTGTCG	CAGCGCCAATGGGCTTTCGACGTCTCACACCGCCTGCCTATACCCCTTGCAGGTTTCGAGACGAGCCGCTTAAGAGCCTGTCG
DUB	sgUSP6_10	TTAGTGCAGGAACTCTGGAG	CAGCGCCAATGGGCTTTCGACGTCTCACACC	G	GTTTCGAGACGAGCCGCTTAAGAGCCTGTCG	CAGCGCCAATGGGCTTTCGACGTCTCACACCGTTAGTGCAGGAACTCTGGAGGTTTCGAGACGAGCCGCTTAAGAGCCTGTCG
DUB	sgUSP6_2	GCAGGCTGAACACTGCGGAG	CAGCGCCAATGGGCTTTCGACGTCTCACACC	G	GTTTCGAGACGAGCCGCTTAAGAGCCTGTCG	CAGCGCCAATGGGCTTTCGACGTCTCACACCGGCAGGCTGAACACTGCGGAGGTTTCGAGACGAGCCGCTTAAGAGCCTGTCG
DUB	sgUSP6_3	GCTGTGTGTTACTAACGCAC	CAGCGCCAATGGGCTTTCGACGTCTCACACC	G	GTTTCGAGACGAGCCGCTTAAGAGCCTGTCG	CAGCGCCAATGGGCTTTCGACGTCTCACACCGGCTGTGTGTTACTAACGCACGTTTCGAGACGAGCCGCTTAAGAGCCTGTCG
DUB	sgUSP6_4	TGAGTGGTTTATGCTGGCAG	CAGCGCCAATGGGCTTTCGACGTCTCACACC	G	GTTTCGAGACGAGCCGCTTAAGAGCCTGTCG	CAGCGCCAATGGGCTTTCGACGTCTCACACCGTGAGTGGTTTATGCTGGCAGGTTTCGAGACGAGCCGCTTAAGAGCCTGTCG
DUB	sgUSP6_5	ATAGTTTGCAGGCACAGGAG	CAGCGCCAATGGGCTTTCGACGTCTCACACC	G	GTTTCGAGACGAGCCGCTTAAGAGCCTGTCG	CAGCGCCAATGGGCTTTCGACGTCTCACACCGATAGTTTGCAGGCACAGGAGGTTTCGAGACGAGCCGCTTAAGAGCCTGTCG
DUB	sgUSP6_6	TGTGACTGCACGGGAGGCGA	CAGCGCCAATGGGCTTTCGACGTCTCACACC	G	GTTTCGAGACGAGCCGCTTAAGAGCCTGTCG	CAGCGCCAATGGGCTTTCGACGTCTCACACCGTGTGACTGCACGGGAGGCGAGTTTCGAGACGAGCCGCTTAAGAGCCTGTCG
DUB	sgUSP6_7	GGACTGACCACACCGGGCCC	CAGCGCCAATGGGCTTTCGACGTCTCACACC	G	GTTTCGAGACGAGCCGCTTAAGAGCCTGTCG	CAGCGCCAATGGGCTTTCGACGTCTCACACCGGGACTGACCACACCGGGCCCGTTTCGAGACGAGCCGCTTAAGAGCCTGTCG
DUB	sgUSP6_8	AAAACGAGATGCCCATGGCG	CAGCGCCAATGGGCTTTCGACGTCTCACACC	G	GTTTCGAGACGAGCCGCTTAAGAGCCTGTCG	CAGCGCCAATGGGCTTTCGACGTCTCACACCGAAAACGAGATGCCCATGGCGGTTTCGAGACGAGCCGCTTAAGAGCCTGTCG
DUB	sgUSP6_9	CCGGGAAGACACGTACCCTG	CAGCGCCAATGGGCTTTCGACGTCTCACACC	G	GTTTCGAGACGAGCCGCTTAAGAGCCTGTCG	CAGCGCCAATGGGCTTTCGACGTCTCACACCGCCGGGAAGACACGTACCCTGGTTTCGAGACGAGCCGCTTAAGAGCCTGTCG
DUB	sgUSP7_1	GAGTGATGGACACAACACCG	CAGCGCCAATGGGCTTTCGACGTCTCACACC	G	GTTTCGAGACGAGCCGCTTAAGAGCCTGTCG	CAGCGCCAATGGGCTTTCGACGTCTCACACCGGAGTGATGGACACAACACCGGTTTCGAGACGAGCCGCTTAAGAGCCTGTCG
DUB	sgUSP7_10	GCGGAGGAGGACATGGAGGA	CAGCGCCAATGGGCTTTCGACGTCTCACACC	G	GTTTCGAGACGAGCCGCTTAAGAGCCTGTCG	CAGCGCCAATGGGCTTTCGACGTCTCACACCGGCGGAGGAGGACATGGAGGAGTTTCGAGACGAGCCGCTTAAGAGCCTGTCG
DUB	sgUSP7_2	GGGAATGTGGCCCTGAGTGA	CAGCGCCAATGGGCTTTCGACGTCTCACACC	G	GTTTCGAGACGAGCCGCTTAAGAGCCTGTCG	CAGCGCCAATGGGCTTTCGACGTCTCACACCGGGGAATGTGGCCCTGAGTGAGTTTCGAGACGAGCCGCTTAAGAGCCTGTCG
DUB	sgUSP7_3	GATTTCGCACAAAACACGGA	CAGCGCCAATGGGCTTTCGACGTCTCACACC	G	GTTTCGAGACGAGCCGCTTAAGAGCCTGTCG	CAGCGCCAATGGGCTTTCGACGTCTCACACCGGATTTCGCACAAAACACGGAGTTTCGAGACGAGCCGCTTAAGAGCCTGTCG
DUB	sgUSP7_4	GTGTACATGATGCCAACCGA	CAGCGCCAATGGGCTTTCGACGTCTCACACC	G	GTTTCGAGACGAGCCGCTTAAGAGCCTGTCG	CAGCGCCAATGGGCTTTCGACGTCTCACACCGGTGTACATGATGCCAACCGAGTTTCGAGACGAGCCGCTTAAGAGCCTGTCG
DUB	sgUSP7_5	GGGGACAATAAATACGACGC	CAGCGCCAATGGGCTTTCGACGTCTCACACC	G	GTTTCGAGACGAGCCGCTTAAGAGCCTGTCG	CAGCGCCAATGGGCTTTCGACGTCTCACACCGGGGGACAATAAATACGACGCGTTTCGAGACGAGCCGCTTAAGAGCCTGTCG
DUB	sgUSP7_6	TCGGAAATACTCCTTTGCGG	CAGCGCCAATGGGCTTTCGACGTCTCACACC	G	GTTTCGAGACGAGCCGCTTAAGAGCCTGTCG	CAGCGCCAATGGGCTTTCGACGTCTCACACCGTCGGAAATACTCCTTTGCGGGTTTCGAGACGAGCCGCTTAAGAGCCTGTCG
DUB	sgUSP7_7	AGAAAATGACATCAACGCGG	CAGCGCCAATGGGCTTTCGACGTCTCACACC	G	GTTTCGAGACGAGCCGCTTAAGAGCCTGTCG	CAGCGCCAATGGGCTTTCGACGTCTCACACCGAGAAAATGACATCAACGCGGGTTTCGAGACGAGCCGCTTAAGAGCCTGTCG
DUB	sgUSP7_8	GAAGCGAATCCAGAGCCTGC	CAGCGCCAATGGGCTTTCGACGTCTCACACC	G	GTTTCGAGACGAGCCGCTTAAGAGCCTGTCG	CAGCGCCAATGGGCTTTCGACGTCTCACACCGGAAGCGAATCCAGAGCCTGCGTTTCGAGACGAGCCGCTTAAGAGCCTGTCG
DUB	sgUSP7_9	GGGTTCTGAGTAATTCTTGG	CAGCGCCAATGGGCTTTCGACGTCTCACACC	G	GTTTCGAGACGAGCCGCTTAAGAGCCTGTCG	CAGCGCCAATGGGCTTTCGACGTCTCACACCGGGGTTCTGAGTAATTCTTGGGTTTCGAGACGAGCCGCTTAAGAGCCTGTCG
DUB	sgUSP8_1	GAGCAGCAATCTCCTCAGAG	CAGCGCCAATGGGCTTTCGACGTCTCACACC	G	GTTTCGAGACGAGCCGCTTAAGAGCCTGTCG	CAGCGCCAATGGGCTTTCGACGTCTCACACCGGAGCAGCAATCTCCTCAGAGGTTTCGAGACGAGCCGCTTAAGAGCCTGTCG
DUB	sgUSP8_10	TCTACTTCTATAGATGCAGG	CAGCGCCAATGGGCTTTCGACGTCTCACACC	G	GTTTCGAGACGAGCCGCTTAAGAGCCTGTCG	CAGCGCCAATGGGCTTTCGACGTCTCACACCGTCTACTTCTATAGATGCAGGGTTTCGAGACGAGCCGCTTAAGAGCCTGTCG
DUB	sgUSP8_2	AAAGAAACCTCAGCAAAGAG	CAGCGCCAATGGGCTTTCGACGTCTCACACC	G	GTTTCGAGACGAGCCGCTTAAGAGCCTGTCG	CAGCGCCAATGGGCTTTCGACGTCTCACACCGAAAGAAACCTCAGCAAAGAGGTTTCGAGACGAGCCGCTTAAGAGCCTGTCG
DUB	sgUSP8_3	CCAAGGAGCAATCACAGCAA	CAGCGCCAATGGGCTTTCGACGTCTCACACC	G	GTTTCGAGACGAGCCGCTTAAGAGCCTGTCG	CAGCGCCAATGGGCTTTCGACGTCTCACACCGCCAAGGAGCAATCACAGCAAGTTTCGAGACGAGCCGCTTAAGAGCCTGTCG
DUB	sgUSP8_4	AGGAACAGAAAGAGAAACTG	CAGCGCCAATGGGCTTTCGACGTCTCACACC	G	GTTTCGAGACGAGCCGCTTAAGAGCCTGTCG	CAGCGCCAATGGGCTTTCGACGTCTCACACCGAGGAACAGAAAGAGAAACTGGTTTCGAGACGAGCCGCTTAAGAGCCTGTCG
DUB	sgUSP8_5	GATGAAGGAGCCATTTCCGG	CAGCGCCAATGGGCTTTCGACGTCTCACACC	G	GTTTCGAGACGAGCCGCTTAAGAGCCTGTCG	CAGCGCCAATGGGCTTTCGACGTCTCACACCGGATGAAGGAGCCATTTCCGGGTTTCGAGACGAGCCGCTTAAGAGCCTGTCG
DUB	sgUSP8_6	GTTGGGGCATAAAGGTGAAG	CAGCGCCAATGGGCTTTCGACGTCTCACACC	G	GTTTCGAGACGAGCCGCTTAAGAGCCTGTCG	CAGCGCCAATGGGCTTTCGACGTCTCACACCGGTTGGGGCATAAAGGTGAAGGTTTCGAGACGAGCCGCTTAAGAGCCTGTCG
DUB	sgUSP8_7	GCAGTCATTGCAGAGCTCGA	CAGCGCCAATGGGCTTTCGACGTCTCACACC	G	GTTTCGAGACGAGCCGCTTAAGAGCCTGTCG	CAGCGCCAATGGGCTTTCGACGTCTCACACCGGCAGTCATTGCAGAGCTCGAGTTTCGAGACGAGCCGCTTAAGAGCCTGTCG
DUB	sgUSP8_8	GGTCTTTTAGTGAAGAACTG	CAGCGCCAATGGGCTTTCGACGTCTCACACC	G	GTTTCGAGACGAGCCGCTTAAGAGCCTGTCG	CAGCGCCAATGGGCTTTCGACGTCTCACACCGGGTCTTTTAGTGAAGAACTGGTTTCGAGACGAGCCGCTTAAGAGCCTGTCG
DUB	sgUSP8_9	AAACCAAAGGCTCATTGCGC	CAGCGCCAATGGGCTTTCGACGTCTCACACC	G	GTTTCGAGACGAGCCGCTTAAGAGCCTGTCG	CAGCGCCAATGGGCTTTCGACGTCTCACACCGAAACCAAAGGCTCATTGCGCGTTTCGAGACGAGCCGCTTAAGAGCCTGTCG
DUB	sgUSP9X_1	CAAAAGAGAGGTGTTTACCG	CAGCGCCAATGGGCTTTCGACGTCTCACACC	G	GTTTCGAGACGAGCCGCTTAAGAGCCTGTCG	CAGCGCCAATGGGCTTTCGACGTCTCACACCGCAAAAGAGAGGTGTTTACCGGTTTCGAGACGAGCCGCTTAAGAGCCTGTCG
DUB	sgUSP9X_10	CTTGCTCCATCTCTAAGGGG	CAGCGCCAATGGGCTTTCGACGTCTCACACC	G	GTTTCGAGACGAGCCGCTTAAGAGCCTGTCG	CAGCGCCAATGGGCTTTCGACGTCTCACACCGCTTGCTCCATCTCTAAGGGGGTTTCGAGACGAGCCGCTTAAGAGCCTGTCG
DUB	sgUSP9X_2	ACAGGCGCCAGAAAAGGTGG	CAGCGCCAATGGGCTTTCGACGTCTCACACC	G	GTTTCGAGACGAGCCGCTTAAGAGCCTGTCG	CAGCGCCAATGGGCTTTCGACGTCTCACACCGACAGGCGCCAGAAAAGGTGGGTTTCGAGACGAGCCGCTTAAGAGCCTGTCG
DUB	sgUSP9X_3	AGTATGACAGCCACGACTCG	CAGCGCCAATGGGCTTTCGACGTCTCACACC	G	GTTTCGAGACGAGCCGCTTAAGAGCCTGTCG	CAGCGCCAATGGGCTTTCGACGTCTCACACCGAGTATGACAGCCACGACTCGGTTTCGAGACGAGCCGCTTAAGAGCCTGTCG
DUB	sgUSP9X_4	GTAATCCTGAGGAGGAAGAG	CAGCGCCAATGGGCTTTCGACGTCTCACACC	G	GTTTCGAGACGAGCCGCTTAAGAGCCTGTCG	CAGCGCCAATGGGCTTTCGACGTCTCACACCGGTAATCCTGAGGAGGAAGAGGTTTCGAGACGAGCCGCTTAAGAGCCTGTCG
DUB	sgUSP9X_5	GTGGCTCACAGCTGAACGAA	CAGCGCCAATGGGCTTTCGACGTCTCACACC	G	GTTTCGAGACGAGCCGCTTAAGAGCCTGTCG	CAGCGCCAATGGGCTTTCGACGTCTCACACCGGTGGCTCACAGCTGAACGAAGTTTCGAGACGAGCCGCTTAAGAGCCTGTCG
DUB	sgUSP9X_6	AAAGCTGTGAATTGTCGAGA	CAGCGCCAATGGGCTTTCGACGTCTCACACC	G	GTTTCGAGACGAGCCGCTTAAGAGCCTGTCG	CAGCGCCAATGGGCTTTCGACGTCTCACACCGAAAGCTGTGAATTGTCGAGAGTTTCGAGACGAGCCGCTTAAGAGCCTGTCG
DUB	sgUSP9X_7	GTAGTTCGATTTCCAAACCA	CAGCGCCAATGGGCTTTCGACGTCTCACACC	G	GTTTCGAGACGAGCCGCTTAAGAGCCTGTCG	CAGCGCCAATGGGCTTTCGACGTCTCACACCGGTAGTTCGATTTCCAAACCAGTTTCGAGACGAGCCGCTTAAGAGCCTGTCG
DUB	sgUSP9X_8	ATGGTTTCCAGGAGATCCAG	CAGCGCCAATGGGCTTTCGACGTCTCACACC	G	GTTTCGAGACGAGCCGCTTAAGAGCCTGTCG	CAGCGCCAATGGGCTTTCGACGTCTCACACCGATGGTTTCCAGGAGATCCAGGTTTCGAGACGAGCCGCTTAAGAGCCTGTCG
DUB	sgUSP9X_9	TGATGGTCCCAATCCAGAAG	CAGCGCCAATGGGCTTTCGACGTCTCACACC	G	GTTTCGAGACGAGCCGCTTAAGAGCCTGTCG	CAGCGCCAATGGGCTTTCGACGTCTCACACCGTGATGGTCCCAATCCAGAAGGTTTCGAGACGAGCCGCTTAAGAGCCTGTCG
DUB	sgUSP9Y_1	GAGATGCACAGAAGATCCAG	CAGCGCCAATGGGCTTTCGACGTCTCACACC	G	GTTTCGAGACGAGCCGCTTAAGAGCCTGTCG	CAGCGCCAATGGGCTTTCGACGTCTCACACCGGAGATGCACAGAAGATCCAGGTTTCGAGACGAGCCGCTTAAGAGCCTGTCG
DUB	sgUSP9Y_10	GAATGATTCTACCTATGTCG	CAGCGCCAATGGGCTTTCGACGTCTCACACC	G	GTTTCGAGACGAGCCGCTTAAGAGCCTGTCG	CAGCGCCAATGGGCTTTCGACGTCTCACACCGGAATGATTCTACCTATGTCGGTTTCGAGACGAGCCGCTTAAGAGCCTGTCG
DUB	sgUSP9Y_2	GTAGGAGGGAACGACAGCCA	CAGCGCCAATGGGCTTTCGACGTCTCACACC	G	GTTTCGAGACGAGCCGCTTAAGAGCCTGTCG	CAGCGCCAATGGGCTTTCGACGTCTCACACCGGTAGGAGGGAACGACAGCCAGTTTCGAGACGAGCCGCTTAAGAGCCTGTCG
DUB	sgUSP9Y_3	TGATGGTCCCAATCTAGAGG	CAGCGCCAATGGGCTTTCGACGTCTCACACC	G	GTTTCGAGACGAGCCGCTTAAGAGCCTGTCG	CAGCGCCAATGGGCTTTCGACGTCTCACACCGTGATGGTCCCAATCTAGAGGGTTTCGAGACGAGCCGCTTAAGAGCCTGTCG
DUB	sgUSP9Y_4	GACCATGCAAAACTTGGAGA	CAGCGCCAATGGGCTTTCGACGTCTCACACC	G	GTTTCGAGACGAGCCGCTTAAGAGCCTGTCG	CAGCGCCAATGGGCTTTCGACGTCTCACACCGGACCATGCAAAACTTGGAGAGTTTCGAGACGAGCCGCTTAAGAGCCTGTCG
DUB	sgUSP9Y_5	AGTTGGATAGCAAGAACCCG	CAGCGCCAATGGGCTTTCGACGTCTCACACC	G	GTTTCGAGACGAGCCGCTTAAGAGCCTGTCG	CAGCGCCAATGGGCTTTCGACGTCTCACACCGAGTTGGATAGCAAGAACCCGGTTTCGAGACGAGCCGCTTAAGAGCCTGTCG
DUB	sgUSP9Y_6	CACAGTGGTCAAGCAAGCGG	CAGCGCCAATGGGCTTTCGACGTCTCACACC	G	GTTTCGAGACGAGCCGCTTAAGAGCCTGTCG	CAGCGCCAATGGGCTTTCGACGTCTCACACCGCACAGTGGTCAAGCAAGCGGGTTTCGAGACGAGCCGCTTAAGAGCCTGTCG
DUB	sgUSP9Y_7	GGAATTCCAGATGACAGAGA	CAGCGCCAATGGGCTTTCGACGTCTCACACC	G	GTTTCGAGACGAGCCGCTTAAGAGCCTGTCG	CAGCGCCAATGGGCTTTCGACGTCTCACACCGGGAATTCCAGATGACAGAGAGTTTCGAGACGAGCCGCTTAAGAGCCTGTCG
DUB	sgUSP9Y_8	TCATCGGCATAGTAATCCTG	CAGCGCCAATGGGCTTTCGACGTCTCACACC	G	GTTTCGAGACGAGCCGCTTAAGAGCCTGTCG	CAGCGCCAATGGGCTTTCGACGTCTCACACCGTCATCGGCATAGTAATCCTGGTTTCGAGACGAGCCGCTTAAGAGCCTGTCG
DUB	sgUSP9Y_9	GAGGAGCACAGAGCCACAGT	CAGCGCCAATGGGCTTTCGACGTCTCACACC	G	GTTTCGAGACGAGCCGCTTAAGAGCCTGTCG	CAGCGCCAATGGGCTTTCGACGTCTCACACCGGAGGAGCACAGAGCCACAGTGTTTCGAGACGAGCCGCTTAAGAGCCTGTCG
DUB	sgUSPL1_1	GCAGGGCAATACTCATCTGA	CAGCGCCAATGGGCTTTCGACGTCTCACACC	G	GTTTCGAGACGAGCCGCTTAAGAGCCTGTCG	CAGCGCCAATGGGCTTTCGACGTCTCACACCGGCAGGGCAATACTCATCTGAGTTTCGAGACGAGCCGCTTAAGAGCCTGTCG
DUB	sgUSPL1_10	GACTGGACTGTGCTCGAAGG	CAGCGCCAATGGGCTTTCGACGTCTCACACC	G	GTTTCGAGACGAGCCGCTTAAGAGCCTGTCG	CAGCGCCAATGGGCTTTCGACGTCTCACACCGGACTGGACTGTGCTCGAAGGGTTTCGAGACGAGCCGCTTAAGAGCCTGTCG
DUB	sgUSPL1_2	GGACAGCTGATTCCTTGGAG	CAGCGCCAATGGGCTTTCGACGTCTCACACC	G	GTTTCGAGACGAGCCGCTTAAGAGCCTGTCG	CAGCGCCAATGGGCTTTCGACGTCTCACACCGGGACAGCTGATTCCTTGGAGGTTTCGAGACGAGCCGCTTAAGAGCCTGTCG
DUB	sgUSPL1_3	GCAGGGGAAATGCAAACACA	CAGCGCCAATGGGCTTTCGACGTCTCACACC	G	GTTTCGAGACGAGCCGCTTAAGAGCCTGTCG	CAGCGCCAATGGGCTTTCGACGTCTCACACCGGCAGGGGAAATGCAAACACAGTTTCGAGACGAGCCGCTTAAGAGCCTGTCG
DUB	sgUSPL1_4	GATATCTTCACTCCACATGG	CAGCGCCAATGGGCTTTCGACGTCTCACACC	G	GTTTCGAGACGAGCCGCTTAAGAGCCTGTCG	CAGCGCCAATGGGCTTTCGACGTCTCACACCGGATATCTTCACTCCACATGGGTTTCGAGACGAGCCGCTTAAGAGCCTGTCG
DUB	sgUSPL1_5	CCACTGGACACATAAAGCCT	CAGCGCCAATGGGCTTTCGACGTCTCACACC	G	GTTTCGAGACGAGCCGCTTAAGAGCCTGTCG	CAGCGCCAATGGGCTTTCGACGTCTCACACCGCCACTGGACACATAAAGCCTGTTTCGAGACGAGCCGCTTAAGAGCCTGTCG
DUB	sgUSPL1_6	AGGAGGAATCTATATTCTGG	CAGCGCCAATGGGCTTTCGACGTCTCACACC	G	GTTTCGAGACGAGCCGCTTAAGAGCCTGTCG	CAGCGCCAATGGGCTTTCGACGTCTCACACCGAGGAGGAATCTATATTCTGGGTTTCGAGACGAGCCGCTTAAGAGCCTGTCG
DUB	sgUSPL1_7	ACTATCAGGTAAGTTTGACG	CAGCGCCAATGGGCTTTCGACGTCTCACACC	G	GTTTCGAGACGAGCCGCTTAAGAGCCTGTCG	CAGCGCCAATGGGCTTTCGACGTCTCACACCGACTATCAGGTAAGTTTGACGGTTTCGAGACGAGCCGCTTAAGAGCCTGTCG
DUB	sgUSPL1_8	AGACCTTCCCCTCAAAATGA	CAGCGCCAATGGGCTTTCGACGTCTCACACC	G	GTTTCGAGACGAGCCGCTTAAGAGCCTGTCG	CAGCGCCAATGGGCTTTCGACGTCTCACACCGAGACCTTCCCCTCAAAATGAGTTTCGAGACGAGCCGCTTAAGAGCCTGTCG
DUB	sgUSPL1_9	GATGTACATTTGCTCTCCAG	CAGCGCCAATGGGCTTTCGACGTCTCACACC	G	GTTTCGAGACGAGCCGCTTAAGAGCCTGTCG	CAGCGCCAATGGGCTTTCGACGTCTCACACCGGATGTACATTTGCTCTCCAGGTTTCGAGACGAGCCGCTTAAGAGCCTGTCG
DUB	sgVCPIP1_1	GGTAGGTGTAGCAGGTGCAG	CAGCGCCAATGGGCTTTCGACGTCTCACACC	G	GTTTCGAGACGAGCCGCTTAAGAGCCTGTCG	CAGCGCCAATGGGCTTTCGACGTCTCACACCGGGTAGGTGTAGCAGGTGCAGGTTTCGAGACGAGCCGCTTAAGAGCCTGTCG
DUB	sgVCPIP1_10	GTGTAGCACTACGTCCGGGT	CAGCGCCAATGGGCTTTCGACGTCTCACACC	G	GTTTCGAGACGAGCCGCTTAAGAGCCTGTCG	CAGCGCCAATGGGCTTTCGACGTCTCACACCGGTGTAGCACTACGTCCGGGTGTTTCGAGACGAGCCGCTTAAGAGCCTGTCG
DUB	sgVCPIP1_2	GAATGGACAAACAGACAGGC	CAGCGCCAATGGGCTTTCGACGTCTCACACC	G	GTTTCGAGACGAGCCGCTTAAGAGCCTGTCG	CAGCGCCAATGGGCTTTCGACGTCTCACACCGGAATGGACAAACAGACAGGCGTTTCGAGACGAGCCGCTTAAGAGCCTGTCG
DUB	sgVCPIP1_3	GAGTGTCATGCAAATACAGG	CAGCGCCAATGGGCTTTCGACGTCTCACACC	G	GTTTCGAGACGAGCCGCTTAAGAGCCTGTCG	CAGCGCCAATGGGCTTTCGACGTCTCACACCGGAGTGTCATGCAAATACAGGGTTTCGAGACGAGCCGCTTAAGAGCCTGTCG
DUB	sgVCPIP1_4	GATGAGCCCAGGTAGAAAGG	CAGCGCCAATGGGCTTTCGACGTCTCACACC	G	GTTTCGAGACGAGCCGCTTAAGAGCCTGTCG	CAGCGCCAATGGGCTTTCGACGTCTCACACCGGATGAGCCCAGGTAGAAAGGGTTTCGAGACGAGCCGCTTAAGAGCCTGTCG
DUB	sgVCPIP1_5	CCAGGAGCCAACCACTCTGG	CAGCGCCAATGGGCTTTCGACGTCTCACACC	G	GTTTCGAGACGAGCCGCTTAAGAGCCTGTCG	CAGCGCCAATGGGCTTTCGACGTCTCACACCGCCAGGAGCCAACCACTCTGGGTTTCGAGACGAGCCGCTTAAGAGCCTGTCG
DUB	sgVCPIP1_6	AAAGTACTCATGGACAGCTG	CAGCGCCAATGGGCTTTCGACGTCTCACACC	G	GTTTCGAGACGAGCCGCTTAAGAGCCTGTCG	CAGCGCCAATGGGCTTTCGACGTCTCACACCGAAAGTACTCATGGACAGCTGGTTTCGAGACGAGCCGCTTAAGAGCCTGTCG
DUB	sgVCPIP1_7	CTCGATGCTGACAGAACCGG	CAGCGCCAATGGGCTTTCGACGTCTCACACC	G	GTTTCGAGACGAGCCGCTTAAGAGCCTGTCG	CAGCGCCAATGGGCTTTCGACGTCTCACACCGCTCGATGCTGACAGAACCGGGTTTCGAGACGAGCCGCTTAAGAGCCTGTCG
DUB	sgVCPIP1_8	AGTGTACCGAGTGCGGCCAG	CAGCGCCAATGGGCTTTCGACGTCTCACACC	G	GTTTCGAGACGAGCCGCTTAAGAGCCTGTCG	CAGCGCCAATGGGCTTTCGACGTCTCACACCGAGTGTACCGAGTGCGGCCAGGTTTCGAGACGAGCCGCTTAAGAGCCTGTCG
DUB	sgVCPIP1_9	ACGAGCAGCAACAGCTGCTG	CAGCGCCAATGGGCTTTCGACGTCTCACACC	G	GTTTCGAGACGAGCCGCTTAAGAGCCTGTCG	CAGCGCCAATGGGCTTTCGACGTCTCACACCGACGAGCAGCAACAGCTGCTGGTTTCGAGACGAGCCGCTTAAGAGCCTGTCG
DUB	sgYOD1_1	GCAGCCGGACCGACACGATG	CAGCGCCAATGGGCTTTCGACGTCTCACACC	G	GTTTCGAGACGAGCCGCTTAAGAGCCTGTCG	CAGCGCCAATGGGCTTTCGACGTCTCACACCGGCAGCCGGACCGACACGATGGTTTCGAGACGAGCCGCTTAAGAGCCTGTCG
DUB	sgYOD1_10	ACTCGGGAGGGTATCCGACG	CAGCGCCAATGGGCTTTCGACGTCTCACACC	G	GTTTCGAGACGAGCCGCTTAAGAGCCTGTCG	CAGCGCCAATGGGCTTTCGACGTCTCACACCGACTCGGGAGGGTATCCGACGGTTTCGAGACGAGCCGCTTAAGAGCCTGTCG
DUB	sgYOD1_2	GAGTGCCTGGATCTCAGCAA	CAGCGCCAATGGGCTTTCGACGTCTCACACC	G	GTTTCGAGACGAGCCGCTTAAGAGCCTGTCG	CAGCGCCAATGGGCTTTCGACGTCTCACACCGGAGTGCCTGGATCTCAGCAAGTTTCGAGACGAGCCGCTTAAGAGCCTGTCG
DUB	sgYOD1_3	CAAAATGGCGACCTTTAGCG	CAGCGCCAATGGGCTTTCGACGTCTCACACC	G	GTTTCGAGACGAGCCGCTTAAGAGCCTGTCG	CAGCGCCAATGGGCTTTCGACGTCTCACACCGCAAAATGGCGACCTTTAGCGGTTTCGAGACGAGCCGCTTAAGAGCCTGTCG
DUB	sgYOD1_4	AGTGTGTACTATGTCGTCGA	CAGCGCCAATGGGCTTTCGACGTCTCACACC	G	GTTTCGAGACGAGCCGCTTAAGAGCCTGTCG	CAGCGCCAATGGGCTTTCGACGTCTCACACCGAGTGTGTACTATGTCGTCGAGTTTCGAGACGAGCCGCTTAAGAGCCTGTCG
DUB	sgYOD1_5	GCGGAGCCGCCACATCGTGT	CAGCGCCAATGGGCTTTCGACGTCTCACACC	G	GTTTCGAGACGAGCCGCTTAAGAGCCTGTCG	CAGCGCCAATGGGCTTTCGACGTCTCACACCGGCGGAGCCGCCACATCGTGTGTTTCGAGACGAGCCGCTTAAGAGCCTGTCG
DUB	sgYOD1_6	ACGGCACCCATGTTTTGCAG	CAGCGCCAATGGGCTTTCGACGTCTCACACC	G	GTTTCGAGACGAGCCGCTTAAGAGCCTGTCG	CAGCGCCAATGGGCTTTCGACGTCTCACACCGACGGCACCCATGTTTTGCAGGTTTCGAGACGAGCCGCTTAAGAGCCTGTCG
DUB	sgYOD1_7	CGAGGATTCGCTGACCGCCG	CAGCGCCAATGGGCTTTCGACGTCTCACACC	G	GTTTCGAGACGAGCCGCTTAAGAGCCTGTCG	CAGCGCCAATGGGCTTTCGACGTCTCACACCGCGAGGATTCGCTGACCGCCGGTTTCGAGACGAGCCGCTTAAGAGCCTGTCG
DUB	sgYOD1_8	CGGGACCAAAGCTGGCCCCG	CAGCGCCAATGGGCTTTCGACGTCTCACACC	G	GTTTCGAGACGAGCCGCTTAAGAGCCTGTCG	CAGCGCCAATGGGCTTTCGACGTCTCACACCGCGGGACCAAAGCTGGCCCCGGTTTCGAGACGAGCCGCTTAAGAGCCTGTCG
DUB	sgYOD1_9	TGATGGCGGCAATTTGGCCC	CAGCGCCAATGGGCTTTCGACGTCTCACACC	G	GTTTCGAGACGAGCCGCTTAAGAGCCTGTCG	CAGCGCCAATGGGCTTTCGACGTCTCACACCGTGATGGCGGCAATTTGGCCCGTTTCGAGACGAGCCGCTTAAGAGCCTGTCG
DUB	sgZRANB1_1	GCAGTAGTGGTAATAGCCAA	CAGCGCCAATGGGCTTTCGACGTCTCACACC	G	GTTTCGAGACGAGCCGCTTAAGAGCCTGTCG	CAGCGCCAATGGGCTTTCGACGTCTCACACCGGCAGTAGTGGTAATAGCCAAGTTTCGAGACGAGCCGCTTAAGAGCCTGTCG
DUB	sgZRANB1_10	TCAGTTCTACAAGCTACCTG	CAGCGCCAATGGGCTTTCGACGTCTCACACC	G	GTTTCGAGACGAGCCGCTTAAGAGCCTGTCG	CAGCGCCAATGGGCTTTCGACGTCTCACACCGTCAGTTCTACAAGCTACCTGGTTTCGAGACGAGCCGCTTAAGAGCCTGTCG
DUB	sgZRANB1_2	GAAGCATACAAGTCATCAGG	CAGCGCCAATGGGCTTTCGACGTCTCACACC	G	GTTTCGAGACGAGCCGCTTAAGAGCCTGTCG	CAGCGCCAATGGGCTTTCGACGTCTCACACCGGAAGCATACAAGTCATCAGGGTTTCGAGACGAGCCGCTTAAGAGCCTGTCG
DUB	sgZRANB1_3	AATGATGGCTATGGCAACCG	CAGCGCCAATGGGCTTTCGACGTCTCACACC	G	GTTTCGAGACGAGCCGCTTAAGAGCCTGTCG	CAGCGCCAATGGGCTTTCGACGTCTCACACCGAATGATGGCTATGGCAACCGGTTTCGAGACGAGCCGCTTAAGAGCCTGTCG
DUB	sgZRANB1_4	GATCCTTCCAGCACCGAAGG	CAGCGCCAATGGGCTTTCGACGTCTCACACC	G	GTTTCGAGACGAGCCGCTTAAGAGCCTGTCG	CAGCGCCAATGGGCTTTCGACGTCTCACACCGGATCCTTCCAGCACCGAAGGGTTTCGAGACGAGCCGCTTAAGAGCCTGTCG
DUB	sgZRANB1_5	TGAACACTAGGACACAGCAC	CAGCGCCAATGGGCTTTCGACGTCTCACACC	G	GTTTCGAGACGAGCCGCTTAAGAGCCTGTCG	CAGCGCCAATGGGCTTTCGACGTCTCACACCGTGAACACTAGGACACAGCACGTTTCGAGACGAGCCGCTTAAGAGCCTGTCG
DUB	sgZRANB1_6	CACATATGAAAACTGGGCCA	CAGCGCCAATGGGCTTTCGACGTCTCACACC	G	GTTTCGAGACGAGCCGCTTAAGAGCCTGTCG	CAGCGCCAATGGGCTTTCGACGTCTCACACCGCACATATGAAAACTGGGCCAGTTTCGAGACGAGCCGCTTAAGAGCCTGTCG
DUB	sgZRANB1_7	AGAATTGGCAGAGACTGAAG	CAGCGCCAATGGGCTTTCGACGTCTCACACC	G	GTTTCGAGACGAGCCGCTTAAGAGCCTGTCG	CAGCGCCAATGGGCTTTCGACGTCTCACACCGAGAATTGGCAGAGACTGAAGGTTTCGAGACGAGCCGCTTAAGAGCCTGTCG
DUB	sgZRANB1_8	GCAAGACAGAGCTCGATGGA	CAGCGCCAATGGGCTTTCGACGTCTCACACC	G	GTTTCGAGACGAGCCGCTTAAGAGCCTGTCG	CAGCGCCAATGGGCTTTCGACGTCTCACACCGGCAAGACAGAGCTCGATGGAGTTTCGAGACGAGCCGCTTAAGAGCCTGTCG
DUB	sgZRANB1_9	GAGTCCCGCTTCGTAGCAGG	CAGCGCCAATGGGCTTTCGACGTCTCACACC	G	GTTTCGAGACGAGCCGCTTAAGAGCCTGTCG	CAGCGCCAATGGGCTTTCGACGTCTCACACCGGAGTCCCGCTTCGTAGCAGGGTTTCGAGACGAGCCGCTTAAGAGCCTGTCG
E1	sgUBA1_1	GGACAACACGGACTGGGCAG	AGGCACTTGCTCGTACGACGCGTCTCACACC	G	GTTTCGAGACGATGTGGGCCCGGCACCTTAA	AGGCACTTGCTCGTACGACGCGTCTCACACCGGGACAACACGGACTGGGCAGGTTTCGAGACGATGTGGGCCCGGCACCTTAA
E1	sgUBA1_10	TCCGGTAGTAGACACAGCGG	AGGCACTTGCTCGTACGACGCGTCTCACACC	G	GTTTCGAGACGATGTGGGCCCGGCACCTTAA	AGGCACTTGCTCGTACGACGCGTCTCACACCGTCCGGTAGTAGACACAGCGGGTTTCGAGACGATGTGGGCCCGGCACCTTAA
E1	sgUBA1_2	CAGTGAAGCAGACATAGACG	AGGCACTTGCTCGTACGACGCGTCTCACACC	G	GTTTCGAGACGATGTGGGCCCGGCACCTTAA	AGGCACTTGCTCGTACGACGCGTCTCACACCGCAGTGAAGCAGACATAGACGGTTTCGAGACGATGTGGGCCCGGCACCTTAA
E1	sgUBA1_3	ATGACCAGGGCACTGCCCAG	AGGCACTTGCTCGTACGACGCGTCTCACACC	G	GTTTCGAGACGATGTGGGCCCGGCACCTTAA	AGGCACTTGCTCGTACGACGCGTCTCACACCGATGACCAGGGCACTGCCCAGGTTTCGAGACGATGTGGGCCCGGCACCTTAA
E1	sgUBA1_4	CCAGGCAGGTAACCACACCG	AGGCACTTGCTCGTACGACGCGTCTCACACC	G	GTTTCGAGACGATGTGGGCCCGGCACCTTAA	AGGCACTTGCTCGTACGACGCGTCTCACACCGCCAGGCAGGTAACCACACCGGTTTCGAGACGATGTGGGCCCGGCACCTTAA
E1	sgUBA1_5	GCTGAGCACAGAACTGGTGC	AGGCACTTGCTCGTACGACGCGTCTCACACC	G	GTTTCGAGACGATGTGGGCCCGGCACCTTAA	AGGCACTTGCTCGTACGACGCGTCTCACACCGGCTGAGCACAGAACTGGTGCGTTTCGAGACGATGTGGGCCCGGCACCTTAA
E1	sgUBA1_6	AGAACTGGTAGCCTTAGCAC	AGGCACTTGCTCGTACGACGCGTCTCACACC	G	GTTTCGAGACGATGTGGGCCCGGCACCTTAA	AGGCACTTGCTCGTACGACGCGTCTCACACCGAGAACTGGTAGCCTTAGCACGTTTCGAGACGATGTGGGCCCGGCACCTTAA
E1	sgUBA1_7	GGACAAAGAGGTCCTCACAG	AGGCACTTGCTCGTACGACGCGTCTCACACC	G	GTTTCGAGACGATGTGGGCCCGGCACCTTAA	AGGCACTTGCTCGTACGACGCGTCTCACACCGGGACAAAGAGGTCCTCACAGGTTTCGAGACGATGTGGGCCCGGCACCTTAA
E1	sgUBA1_8	GATTGGGCTGGGCTGCGGGG	AGGCACTTGCTCGTACGACGCGTCTCACACC	G	GTTTCGAGACGATGTGGGCCCGGCACCTTAA	AGGCACTTGCTCGTACGACGCGTCTCACACCGGATTGGGCTGGGCTGCGGGGGTTTCGAGACGATGTGGGCCCGGCACCTTAA
E1	sgUBA1_9	GACAAGCCACCAGAACCGTG	AGGCACTTGCTCGTACGACGCGTCTCACACC	G	GTTTCGAGACGATGTGGGCCCGGCACCTTAA	AGGCACTTGCTCGTACGACGCGTCTCACACCGGACAAGCCACCAGAACCGTGGTTTCGAGACGATGTGGGCCCGGCACCTTAA
E1	sgUBA2_1	GCCCAGTCCAACGGAACTGG	AGGCACTTGCTCGTACGACGCGTCTCACACC	G	GTTTCGAGACGATGTGGGCCCGGCACCTTAA	AGGCACTTGCTCGTACGACGCGTCTCACACCGGCCCAGTCCAACGGAACTGGGTTTCGAGACGATGTGGGCCCGGCACCTTAA
E1	sgUBA2_10	GTCCCGCCATGGCACTGTCG	AGGCACTTGCTCGTACGACGCGTCTCACACC	G	GTTTCGAGACGATGTGGGCCCGGCACCTTAA	AGGCACTTGCTCGTACGACGCGTCTCACACCGGTCCCGCCATGGCACTGTCGGTTTCGAGACGATGTGGGCCCGGCACCTTAA
E1	sgUBA2_2	GCAGGATGACCCATCTGCAA	AGGCACTTGCTCGTACGACGCGTCTCACACC	G	GTTTCGAGACGATGTGGGCCCGGCACCTTAA	AGGCACTTGCTCGTACGACGCGTCTCACACCGGCAGGATGACCCATCTGCAAGTTTCGAGACGATGTGGGCCCGGCACCTTAA
E1	sgUBA2_3	ACGAATTGTACAGCCAGGAA	AGGCACTTGCTCGTACGACGCGTCTCACACC	G	GTTTCGAGACGATGTGGGCCCGGCACCTTAA	AGGCACTTGCTCGTACGACGCGTCTCACACCGACGAATTGTACAGCCAGGAAGTTTCGAGACGATGTGGGCCCGGCACCTTAA
E1	sgUBA2_4	TGTATGTGCCAGCAAGCCAG	AGGCACTTGCTCGTACGACGCGTCTCACACC	G	GTTTCGAGACGATGTGGGCCCGGCACCTTAA	AGGCACTTGCTCGTACGACGCGTCTCACACCGTGTATGTGCCAGCAAGCCAGGTTTCGAGACGATGTGGGCCCGGCACCTTAA
E1	sgUBA2_5	CTACAGTGAAGACCTAGGAA	AGGCACTTGCTCGTACGACGCGTCTCACACC	G	GTTTCGAGACGATGTGGGCCCGGCACCTTAA	AGGCACTTGCTCGTACGACGCGTCTCACACCGCTACAGTGAAGACCTAGGAAGTTTCGAGACGATGTGGGCCCGGCACCTTAA
E1	sgUBA2_6	GGGGCCATACTCACCTGTGG	AGGCACTTGCTCGTACGACGCGTCTCACACC	G	GTTTCGAGACGATGTGGGCCCGGCACCTTAA	AGGCACTTGCTCGTACGACGCGTCTCACACCGGGGGCCATACTCACCTGTGGGTTTCGAGACGATGTGGGCCCGGCACCTTAA
E1	sgUBA2_7	GCTCTGGCTTCGGCTTCCGT	AGGCACTTGCTCGTACGACGCGTCTCACACC	G	GTTTCGAGACGATGTGGGCCCGGCACCTTAA	AGGCACTTGCTCGTACGACGCGTCTCACACCGGCTCTGGCTTCGGCTTCCGTGTTTCGAGACGATGTGGGCCCGGCACCTTAA
E1	sgUBA2_8	AAGGAAACCTCCAGTTCCGT	AGGCACTTGCTCGTACGACGCGTCTCACACC	G	GTTTCGAGACGATGTGGGCCCGGCACCTTAA	AGGCACTTGCTCGTACGACGCGTCTCACACCGAAGGAAACCTCCAGTTCCGTGTTTCGAGACGATGTGGGCCCGGCACCTTAA
E1	sgUBA2_9	GTTAGGCCTGAAAGACCAGC	AGGCACTTGCTCGTACGACGCGTCTCACACC	G	GTTTCGAGACGATGTGGGCCCGGCACCTTAA	AGGCACTTGCTCGTACGACGCGTCTCACACCGGTTAGGCCTGAAAGACCAGCGTTTCGAGACGATGTGGGCCCGGCACCTTAA
E1	sgUBA3_1	GGGGACACTGGAGACTGGGA	AGGCACTTGCTCGTACGACGCGTCTCACACC	G	GTTTCGAGACGATGTGGGCCCGGCACCTTAA	AGGCACTTGCTCGTACGACGCGTCTCACACCGGGGGACACTGGAGACTGGGAGTTTCGAGACGATGTGGGCCCGGCACCTTAA
E1	sgUBA3_10	CATTCCAGGCAGAATCACCC	AGGCACTTGCTCGTACGACGCGTCTCACACC	G	GTTTCGAGACGATGTGGGCCCGGCACCTTAA	AGGCACTTGCTCGTACGACGCGTCTCACACCGCATTCCAGGCAGAATCACCCGTTTCGAGACGATGTGGGCCCGGCACCTTAA
E1	sgUBA3_2	GAACAATATGGCGGATGGCG	AGGCACTTGCTCGTACGACGCGTCTCACACC	G	GTTTCGAGACGATGTGGGCCCGGCACCTTAA	AGGCACTTGCTCGTACGACGCGTCTCACACCGGAACAATATGGCGGATGGCGGTTTCGAGACGATGTGGGCCCGGCACCTTAA
E1	sgUBA3_3	AGGTTTTAAAGGAAATGCCC	AGGCACTTGCTCGTACGACGCGTCTCACACC	G	GTTTCGAGACGATGTGGGCCCGGCACCTTAA	AGGCACTTGCTCGTACGACGCGTCTCACACCGAGGTTTTAAAGGAAATGCCCGTTTCGAGACGATGTGGGCCCGGCACCTTAA
E1	sgUBA3_4	AGTATGTAAGGATGTTGCAG	AGGCACTTGCTCGTACGACGCGTCTCACACC	G	GTTTCGAGACGATGTGGGCCCGGCACCTTAA	AGGCACTTGCTCGTACGACGCGTCTCACACCGAGTATGTAAGGATGTTGCAGGTTTCGAGACGATGTGGGCCCGGCACCTTAA
E1	sgUBA3_5	TGCTTGTATCGAATGCACGC	AGGCACTTGCTCGTACGACGCGTCTCACACC	G	GTTTCGAGACGATGTGGGCCCGGCACCTTAA	AGGCACTTGCTCGTACGACGCGTCTCACACCGTGCTTGTATCGAATGCACGCGTTTCGAGACGATGTGGGCCCGGCACCTTAA
E1	sgUBA3_6	GCACCATTGCATCTATGCCC	AGGCACTTGCTCGTACGACGCGTCTCACACC	G	GTTTCGAGACGATGTGGGCCCGGCACCTTAA	AGGCACTTGCTCGTACGACGCGTCTCACACCGGCACCATTGCATCTATGCCCGTTTCGAGACGATGTGGGCCCGGCACCTTAA
E1	sgUBA3_7	GCATTTGTGGAAGCTACTGC	AGGCACTTGCTCGTACGACGCGTCTCACACC	G	GTTTCGAGACGATGTGGGCCCGGCACCTTAA	AGGCACTTGCTCGTACGACGCGTCTCACACCGGCATTTGTGGAAGCTACTGCGTTTCGAGACGATGTGGGCCCGGCACCTTAA
E1	sgUBA3_8	TGAAGGGTCCAGATCGCTCG	AGGCACTTGCTCGTACGACGCGTCTCACACC	G	GTTTCGAGACGATGTGGGCCCGGCACCTTAA	AGGCACTTGCTCGTACGACGCGTCTCACACCGTGAAGGGTCCAGATCGCTCGGTTTCGAGACGATGTGGGCCCGGCACCTTAA
E1	sgUBA3_9	AAGATGGATAAATGGCATGC	AGGCACTTGCTCGTACGACGCGTCTCACACC	G	GTTTCGAGACGATGTGGGCCCGGCACCTTAA	AGGCACTTGCTCGTACGACGCGTCTCACACCGAAGATGGATAAATGGCATGCGTTTCGAGACGATGTGGGCCCGGCACCTTAA
E1	sgUBA6_1	GAGATGATCAAAGTAACTGG	AGGCACTTGCTCGTACGACGCGTCTCACACC	G	GTTTCGAGACGATGTGGGCCCGGCACCTTAA	AGGCACTTGCTCGTACGACGCGTCTCACACCGGAGATGATCAAAGTAACTGGGTTTCGAGACGATGTGGGCCCGGCACCTTAA
E1	sgUBA6_10	GTTTTCTTAAGTGGGATGGG	AGGCACTTGCTCGTACGACGCGTCTCACACC	G	GTTTCGAGACGATGTGGGCCCGGCACCTTAA	AGGCACTTGCTCGTACGACGCGTCTCACACCGGTTTTCTTAAGTGGGATGGGGTTTCGAGACGATGTGGGCCCGGCACCTTAA
E1	sgUBA6_2	CAAGCCAGAAACTGTAGCAG	AGGCACTTGCTCGTACGACGCGTCTCACACC	G	GTTTCGAGACGATGTGGGCCCGGCACCTTAA	AGGCACTTGCTCGTACGACGCGTCTCACACCGCAAGCCAGAAACTGTAGCAGGTTTCGAGACGATGTGGGCCCGGCACCTTAA
E1	sgUBA6_3	GAGGCGTCCTGTTCTTCCTG	AGGCACTTGCTCGTACGACGCGTCTCACACC	G	GTTTCGAGACGATGTGGGCCCGGCACCTTAA	AGGCACTTGCTCGTACGACGCGTCTCACACCGGAGGCGTCCTGTTCTTCCTGGTTTCGAGACGATGTGGGCCCGGCACCTTAA
E1	sgUBA6_4	AATGGAAGGATCCGAGCCTG	AGGCACTTGCTCGTACGACGCGTCTCACACC	G	GTTTCGAGACGATGTGGGCCCGGCACCTTAA	AGGCACTTGCTCGTACGACGCGTCTCACACCGAATGGAAGGATCCGAGCCTGGTTTCGAGACGATGTGGGCCCGGCACCTTAA
E1	sgUBA6_5	AGACACAGCAATGCAGAAGA	AGGCACTTGCTCGTACGACGCGTCTCACACC	G	GTTTCGAGACGATGTGGGCCCGGCACCTTAA	AGGCACTTGCTCGTACGACGCGTCTCACACCGAGACACAGCAATGCAGAAGAGTTTCGAGACGATGTGGGCCCGGCACCTTAA
E1	sgUBA6_6	GAACTAACCCACTGGCACAA	AGGCACTTGCTCGTACGACGCGTCTCACACC	G	GTTTCGAGACGATGTGGGCCCGGCACCTTAA	AGGCACTTGCTCGTACGACGCGTCTCACACCGGAACTAACCCACTGGCACAAGTTTCGAGACGATGTGGGCCCGGCACCTTAA
E1	sgUBA6_7	GATGCCTTAAGAGCTTGCAT	AGGCACTTGCTCGTACGACGCGTCTCACACC	G	GTTTCGAGACGATGTGGGCCCGGCACCTTAA	AGGCACTTGCTCGTACGACGCGTCTCACACCGGATGCCTTAAGAGCTTGCATGTTTCGAGACGATGTGGGCCCGGCACCTTAA
E1	sgUBA6_8	CACAAGCAAAGAGAAAGGAA	AGGCACTTGCTCGTACGACGCGTCTCACACC	G	GTTTCGAGACGATGTGGGCCCGGCACCTTAA	AGGCACTTGCTCGTACGACGCGTCTCACACCGCACAAGCAAAGAGAAAGGAAGTTTCGAGACGATGTGGGCCCGGCACCTTAA
E1	sgUBA6_9	TGGAATTGAGCCAACAATGG	AGGCACTTGCTCGTACGACGCGTCTCACACC	G	GTTTCGAGACGATGTGGGCCCGGCACCTTAA	AGGCACTTGCTCGTACGACGCGTCTCACACCGTGGAATTGAGCCAACAATGGGTTTCGAGACGATGTGGGCCCGGCACCTTAA
E1	sgUBA7_1	GAAGGAACTGAACAAAGCCC	AGGCACTTGCTCGTACGACGCGTCTCACACC	G	GTTTCGAGACGATGTGGGCCCGGCACCTTAA	AGGCACTTGCTCGTACGACGCGTCTCACACCGGAAGGAACTGAACAAAGCCCGTTTCGAGACGATGTGGGCCCGGCACCTTAA
E1	sgUBA7_10	AATGAAAGCAGAGTTTCCAG	AGGCACTTGCTCGTACGACGCGTCTCACACC	G	GTTTCGAGACGATGTGGGCCCGGCACCTTAA	AGGCACTTGCTCGTACGACGCGTCTCACACCGAATGAAAGCAGAGTTTCCAGGTTTCGAGACGATGTGGGCCCGGCACCTTAA
E1	sgUBA7_2	GCAGAGGATTCAGGGAGCCA	AGGCACTTGCTCGTACGACGCGTCTCACACC	G	GTTTCGAGACGATGTGGGCCCGGCACCTTAA	AGGCACTTGCTCGTACGACGCGTCTCACACCGGCAGAGGATTCAGGGAGCCAGTTTCGAGACGATGTGGGCCCGGCACCTTAA
E1	sgUBA7_3	GGTCGGACCAGCAGGTGGGG	AGGCACTTGCTCGTACGACGCGTCTCACACC	G	GTTTCGAGACGATGTGGGCCCGGCACCTTAA	AGGCACTTGCTCGTACGACGCGTCTCACACCGGGTCGGACCAGCAGGTGGGGGTTTCGAGACGATGTGGGCCCGGCACCTTAA
E1	sgUBA7_4	AAAGCTGGAGGAGCAGCTGA	AGGCACTTGCTCGTACGACGCGTCTCACACC	G	GTTTCGAGACGATGTGGGCCCGGCACCTTAA	AGGCACTTGCTCGTACGACGCGTCTCACACCGAAAGCTGGAGGAGCAGCTGAGTTTCGAGACGATGTGGGCCCGGCACCTTAA
E1	sgUBA7_5	GGTTGATGCAGAGACTGTGG	AGGCACTTGCTCGTACGACGCGTCTCACACC	G	GTTTCGAGACGATGTGGGCCCGGCACCTTAA	AGGCACTTGCTCGTACGACGCGTCTCACACCGGGTTGATGCAGAGACTGTGGGTTTCGAGACGATGTGGGCCCGGCACCTTAA
E1	sgUBA7_6	GGAACCACTGAAGCGGACAG	AGGCACTTGCTCGTACGACGCGTCTCACACC	G	GTTTCGAGACGATGTGGGCCCGGCACCTTAA	AGGCACTTGCTCGTACGACGCGTCTCACACCGGGAACCACTGAAGCGGACAGGTTTCGAGACGATGTGGGCCCGGCACCTTAA
E1	sgUBA7_7	GGGACCTGAAGAGGAACTGA	AGGCACTTGCTCGTACGACGCGTCTCACACC	G	GTTTCGAGACGATGTGGGCCCGGCACCTTAA	AGGCACTTGCTCGTACGACGCGTCTCACACCGGGGACCTGAAGAGGAACTGAGTTTCGAGACGATGTGGGCCCGGCACCTTAA
E1	sgUBA7_8	CCAGAGACCCAAGGCAGAGG	AGGCACTTGCTCGTACGACGCGTCTCACACC	G	GTTTCGAGACGATGTGGGCCCGGCACCTTAA	AGGCACTTGCTCGTACGACGCGTCTCACACCGCCAGAGACCCAAGGCAGAGGGTTTCGAGACGATGTGGGCCCGGCACCTTAA
E1	sgUBA7_9	GATGTGCCTGCCTCCAGCAG	AGGCACTTGCTCGTACGACGCGTCTCACACC	G	GTTTCGAGACGATGTGGGCCCGGCACCTTAA	AGGCACTTGCTCGTACGACGCGTCTCACACCGGATGTGCCTGCCTCCAGCAGGTTTCGAGACGATGTGGGCCCGGCACCTTAA
E2	sgAKTIP_1	GGAGTAATATTCATACGGCA	AGGCACTTGCTCGTACGACGCGTCTCACACC	G	GTTTCGAGACGATGTGGGCCCGGCACCTTAA	AGGCACTTGCTCGTACGACGCGTCTCACACCGGGAGTAATATTCATACGGCAGTTTCGAGACGATGTGGGCCCGGCACCTTAA
E2	sgAKTIP_10	CCTGAGGTGGGATCAACTAG	AGGCACTTGCTCGTACGACGCGTCTCACACC	G	GTTTCGAGACGATGTGGGCCCGGCACCTTAA	AGGCACTTGCTCGTACGACGCGTCTCACACCGCCTGAGGTGGGATCAACTAGGTTTCGAGACGATGTGGGCCCGGCACCTTAA
E2	sgAKTIP_2	CCACTTACCTAATTGCATAG	AGGCACTTGCTCGTACGACGCGTCTCACACC	G	GTTTCGAGACGATGTGGGCCCGGCACCTTAA	AGGCACTTGCTCGTACGACGCGTCTCACACCGCCACTTACCTAATTGCATAGGTTTCGAGACGATGTGGGCCCGGCACCTTAA
E2	sgAKTIP_3	ACATCCAGCTCACCTGAGGT	AGGCACTTGCTCGTACGACGCGTCTCACACC	G	GTTTCGAGACGATGTGGGCCCGGCACCTTAA	AGGCACTTGCTCGTACGACGCGTCTCACACCGACATCCAGCTCACCTGAGGTGTTTCGAGACGATGTGGGCCCGGCACCTTAA
E2	sgAKTIP_4	GGCAGGTATTAATGTATGCA	AGGCACTTGCTCGTACGACGCGTCTCACACC	G	GTTTCGAGACGATGTGGGCCCGGCACCTTAA	AGGCACTTGCTCGTACGACGCGTCTCACACCGGGCAGGTATTAATGTATGCAGTTTCGAGACGATGTGGGCCCGGCACCTTAA
E2	sgAKTIP_5	CTTAATGCAGAGCGATAAGA	AGGCACTTGCTCGTACGACGCGTCTCACACC	G	GTTTCGAGACGATGTGGGCCCGGCACCTTAA	AGGCACTTGCTCGTACGACGCGTCTCACACCGCTTAATGCAGAGCGATAAGAGTTTCGAGACGATGTGGGCCCGGCACCTTAA
E2	sgAKTIP_6	ACATACAGTACTGCAGCCTC	AGGCACTTGCTCGTACGACGCGTCTCACACC	G	GTTTCGAGACGATGTGGGCCCGGCACCTTAA	AGGCACTTGCTCGTACGACGCGTCTCACACCGACATACAGTACTGCAGCCTCGTTTCGAGACGATGTGGGCCCGGCACCTTAA
E2	sgAKTIP_7	AGGGGTCTTCTATTTTAGGT	AGGCACTTGCTCGTACGACGCGTCTCACACC	G	GTTTCGAGACGATGTGGGCCCGGCACCTTAA	AGGCACTTGCTCGTACGACGCGTCTCACACCGAGGGGTCTTCTATTTTAGGTGTTTCGAGACGATGTGGGCCCGGCACCTTAA
E2	sgAKTIP_8	CGGCATGGACTTTACCAAGA	AGGCACTTGCTCGTACGACGCGTCTCACACC	G	GTTTCGAGACGATGTGGGCCCGGCACCTTAA	AGGCACTTGCTCGTACGACGCGTCTCACACCGCGGCATGGACTTTACCAAGAGTTTCGAGACGATGTGGGCCCGGCACCTTAA
E2	sgAKTIP_9	GGCCTGTCATGGGTAAAGCC	AGGCACTTGCTCGTACGACGCGTCTCACACC	G	GTTTCGAGACGATGTGGGCCCGGCACCTTAA	AGGCACTTGCTCGTACGACGCGTCTCACACCGGGCCTGTCATGGGTAAAGCCGTTTCGAGACGATGTGGGCCCGGCACCTTAA
E2	sgBIRC6_1	GAGGCTGCCAAAGTTTGCAG	AGGCACTTGCTCGTACGACGCGTCTCACACC	G	GTTTCGAGACGATGTGGGCCCGGCACCTTAA	AGGCACTTGCTCGTACGACGCGTCTCACACCGGAGGCTGCCAAAGTTTGCAGGTTTCGAGACGATGTGGGCCCGGCACCTTAA
E2	sgBIRC6_10	CAAGGAGACCAACTTTGGCG	AGGCACTTGCTCGTACGACGCGTCTCACACC	G	GTTTCGAGACGATGTGGGCCCGGCACCTTAA	AGGCACTTGCTCGTACGACGCGTCTCACACCGCAAGGAGACCAACTTTGGCGGTTTCGAGACGATGTGGGCCCGGCACCTTAA
E2	sgBIRC6_2	GAGCAGAGGAATGTTAGTGG	AGGCACTTGCTCGTACGACGCGTCTCACACC	G	GTTTCGAGACGATGTGGGCCCGGCACCTTAA	AGGCACTTGCTCGTACGACGCGTCTCACACCGGAGCAGAGGAATGTTAGTGGGTTTCGAGACGATGTGGGCCCGGCACCTTAA
E2	sgBIRC6_3	GAAGTAAATCACAGCCCCGG	AGGCACTTGCTCGTACGACGCGTCTCACACC	G	GTTTCGAGACGATGTGGGCCCGGCACCTTAA	AGGCACTTGCTCGTACGACGCGTCTCACACCGGAAGTAAATCACAGCCCCGGGTTTCGAGACGATGTGGGCCCGGCACCTTAA
E2	sgBIRC6_4	GGACAGGCTAACACCAATGG	AGGCACTTGCTCGTACGACGCGTCTCACACC	G	GTTTCGAGACGATGTGGGCCCGGCACCTTAA	AGGCACTTGCTCGTACGACGCGTCTCACACCGGGACAGGCTAACACCAATGGGTTTCGAGACGATGTGGGCCCGGCACCTTAA
E2	sgBIRC6_5	AGTGTGATTGTGCTGAGCGC	AGGCACTTGCTCGTACGACGCGTCTCACACC	G	GTTTCGAGACGATGTGGGCCCGGCACCTTAA	AGGCACTTGCTCGTACGACGCGTCTCACACCGAGTGTGATTGTGCTGAGCGCGTTTCGAGACGATGTGGGCCCGGCACCTTAA
E2	sgBIRC6_6	GAGTGGCTGGTGCTGCGGGA	AGGCACTTGCTCGTACGACGCGTCTCACACC	G	GTTTCGAGACGATGTGGGCCCGGCACCTTAA	AGGCACTTGCTCGTACGACGCGTCTCACACCGGAGTGGCTGGTGCTGCGGGAGTTTCGAGACGATGTGGGCCCGGCACCTTAA
E2	sgBIRC6_7	GGATGGCGTTGAGCGCAGGG	AGGCACTTGCTCGTACGACGCGTCTCACACC	G	GTTTCGAGACGATGTGGGCCCGGCACCTTAA	AGGCACTTGCTCGTACGACGCGTCTCACACCGGGATGGCGTTGAGCGCAGGGGTTTCGAGACGATGTGGGCCCGGCACCTTAA
E2	sgBIRC6_8	GGGACCATCAAAGTCATCGA	AGGCACTTGCTCGTACGACGCGTCTCACACC	G	GTTTCGAGACGATGTGGGCCCGGCACCTTAA	AGGCACTTGCTCGTACGACGCGTCTCACACCGGGGACCATCAAAGTCATCGAGTTTCGAGACGATGTGGGCCCGGCACCTTAA
E2	sgBIRC6_9	AGACTCACCACTGAGCGCGG	AGGCACTTGCTCGTACGACGCGTCTCACACC	G	GTTTCGAGACGATGTGGGCCCGGCACCTTAA	AGGCACTTGCTCGTACGACGCGTCTCACACCGAGACTCACCACTGAGCGCGGGTTTCGAGACGATGTGGGCCCGGCACCTTAA
E2	sgCDC34_1	GGGAGCTGCCCTCAGAGAGG	AGGCACTTGCTCGTACGACGCGTCTCACACC	G	GTTTCGAGACGATGTGGGCCCGGCACCTTAA	AGGCACTTGCTCGTACGACGCGTCTCACACCGGGGAGCTGCCCTCAGAGAGGGTTTCGAGACGATGTGGGCCCGGCACCTTAA
E2	sgCDC34_10	GGAGATCACACTCAGGAGAA	AGGCACTTGCTCGTACGACGCGTCTCACACC	G	GTTTCGAGACGATGTGGGCCCGGCACCTTAA	AGGCACTTGCTCGTACGACGCGTCTCACACCGGGAGATCACACTCAGGAGAAGTTTCGAGACGATGTGGGCCCGGCACCTTAA
E2	sgCDC34_2	CCACTTCCTGTACATCACGG	AGGCACTTGCTCGTACGACGCGTCTCACACC	G	GTTTCGAGACGATGTGGGCCCGGCACCTTAA	AGGCACTTGCTCGTACGACGCGTCTCACACCGCCACTTCCTGTACATCACGGGTTTCGAGACGATGTGGGCCCGGCACCTTAA
E2	sgCDC34_3	AGGAAGTGGAAAGAGAGCAA	AGGCACTTGCTCGTACGACGCGTCTCACACC	G	GTTTCGAGACGATGTGGGCCCGGCACCTTAA	AGGCACTTGCTCGTACGACGCGTCTCACACCGAGGAAGTGGAAAGAGAGCAAGTTTCGAGACGATGTGGGCCCGGCACCTTAA
E2	sgCDC34_4	GGGCACTAGCGGCCGAGCCA	AGGCACTTGCTCGTACGACGCGTCTCACACC	G	GTTTCGAGACGATGTGGGCCCGGCACCTTAA	AGGCACTTGCTCGTACGACGCGTCTCACACCGGGGCACTAGCGGCCGAGCCAGTTTCGAGACGATGTGGGCCCGGCACCTTAA
E2	sgCDC34_5	CAAGGGGCTGCAGGAAGAGC	AGGCACTTGCTCGTACGACGCGTCTCACACC	G	GTTTCGAGACGATGTGGGCCCGGCACCTTAA	AGGCACTTGCTCGTACGACGCGTCTCACACCGCAAGGGGCTGCAGGAAGAGCGTTTCGAGACGATGTGGGCCCGGCACCTTAA
E2	sgCDC34_6	GGGATTCCGCGTGACACTGG	AGGCACTTGCTCGTACGACGCGTCTCACACC	G	GTTTCGAGACGATGTGGGCCCGGCACCTTAA	AGGCACTTGCTCGTACGACGCGTCTCACACCGGGGATTCCGCGTGACACTGGGTTTCGAGACGATGTGGGCCCGGCACCTTAA
E2	sgCDC34_7	GGGCGATCTATACAACTGGG	AGGCACTTGCTCGTACGACGCGTCTCACACC	G	GTTTCGAGACGATGTGGGCCCGGCACCTTAA	AGGCACTTGCTCGTACGACGCGTCTCACACCGGGGCGATCTATACAACTGGGGTTTCGAGACGATGTGGGCCCGGCACCTTAA
E2	sgCDC34_8	GTCAGGAACCGAAAGGCTGG	AGGCACTTGCTCGTACGACGCGTCTCACACC	G	GTTTCGAGACGATGTGGGCCCGGCACCTTAA	AGGCACTTGCTCGTACGACGCGTCTCACACCGGTCAGGAACCGAAAGGCTGGGTTTCGAGACGATGTGGGCCCGGCACCTTAA
E2	sgCDC34_9	GCTTACCTGACGTTCTGCGT	AGGCACTTGCTCGTACGACGCGTCTCACACC	G	GTTTCGAGACGATGTGGGCCCGGCACCTTAA	AGGCACTTGCTCGTACGACGCGTCTCACACCGGCTTACCTGACGTTCTGCGTGTTTCGAGACGATGTGGGCCCGGCACCTTAA
E2	sgTMEM189_1	CCAGCAGCTGGAGCTGGACG	AGGCACTTGCTCGTACGACGCGTCTCACACC	G	GTTTCGAGACGATGTGGGCCCGGCACCTTAA	AGGCACTTGCTCGTACGACGCGTCTCACACCGCCAGCAGCTGGAGCTGGACGGTTTCGAGACGATGTGGGCCCGGCACCTTAA
E2	sgTMEM189_10	AGCGGGCCAGCAGCAGGAGA	AGGCACTTGCTCGTACGACGCGTCTCACACC	G	GTTTCGAGACGATGTGGGCCCGGCACCTTAA	AGGCACTTGCTCGTACGACGCGTCTCACACCGAGCGGGCCAGCAGCAGGAGAGTTTCGAGACGATGTGGGCCCGGCACCTTAA
E2	sgTMEM189_2	CAGAAGACGAAGCACTCCCA	AGGCACTTGCTCGTACGACGCGTCTCACACC	G	GTTTCGAGACGATGTGGGCCCGGCACCTTAA	AGGCACTTGCTCGTACGACGCGTCTCACACCGCAGAAGACGAAGCACTCCCAGTTTCGAGACGATGTGGGCCCGGCACCTTAA
E2	sgTMEM189_3	GAGGCGTCTTGTTGCCGCTG	AGGCACTTGCTCGTACGACGCGTCTCACACC	G	GTTTCGAGACGATGTGGGCCCGGCACCTTAA	AGGCACTTGCTCGTACGACGCGTCTCACACCGGAGGCGTCTTGTTGCCGCTGGTTTCGAGACGATGTGGGCCCGGCACCTTAA
E2	sgTMEM189_4	TCACAGAGCACCACTCCTGG	AGGCACTTGCTCGTACGACGCGTCTCACACC	G	GTTTCGAGACGATGTGGGCCCGGCACCTTAA	AGGCACTTGCTCGTACGACGCGTCTCACACCGTCACAGAGCACCACTCCTGGGTTTCGAGACGATGTGGGCCCGGCACCTTAA
E2	sgTMEM189_5	GGGCGATGAGGCTGAAGCAC	AGGCACTTGCTCGTACGACGCGTCTCACACC	G	GTTTCGAGACGATGTGGGCCCGGCACCTTAA	AGGCACTTGCTCGTACGACGCGTCTCACACCGGGGCGATGAGGCTGAAGCACGTTTCGAGACGATGTGGGCCCGGCACCTTAA
E2	sgTMEM189_6	CCAACACCGAGTATGACGAG	AGGCACTTGCTCGTACGACGCGTCTCACACC	G	GTTTCGAGACGATGTGGGCCCGGCACCTTAA	AGGCACTTGCTCGTACGACGCGTCTCACACCGCCAACACCGAGTATGACGAGGTTTCGAGACGATGTGGGCCCGGCACCTTAA
E2	sgTMEM189_7	TGTGGTGCTCCCGGAAGGGT	AGGCACTTGCTCGTACGACGCGTCTCACACC	G	GTTTCGAGACGATGTGGGCCCGGCACCTTAA	AGGCACTTGCTCGTACGACGCGTCTCACACCGTGTGGTGCTCCCGGAAGGGTGTTTCGAGACGATGTGGGCCCGGCACCTTAA
E2	sgTMEM189_8	TGGGTGTCTCACCAGGGCTG	AGGCACTTGCTCGTACGACGCGTCTCACACC	G	GTTTCGAGACGATGTGGGCCCGGCACCTTAA	AGGCACTTGCTCGTACGACGCGTCTCACACCGTGGGTGTCTCACCAGGGCTGGTTTCGAGACGATGTGGGCCCGGCACCTTAA
E2	sgTMEM189_9	GCAGGAGATGGACCAGGTTG	AGGCACTTGCTCGTACGACGCGTCTCACACC	G	GTTTCGAGACGATGTGGGCCCGGCACCTTAA	AGGCACTTGCTCGTACGACGCGTCTCACACCGGCAGGAGATGGACCAGGTTGGTTTCGAGACGATGTGGGCCCGGCACCTTAA
E2	sgTMEM189-UBE2V1_1	CCAGCAGCTGGAGCTGGACG	AGGCACTTGCTCGTACGACGCGTCTCACACC	G	GTTTCGAGACGATGTGGGCCCGGCACCTTAA	AGGCACTTGCTCGTACGACGCGTCTCACACCGCCAGCAGCTGGAGCTGGACGGTTTCGAGACGATGTGGGCCCGGCACCTTAA
E2	sgTMEM189-UBE2V1_10	GCAGGAGATGGACCAGGTTG	AGGCACTTGCTCGTACGACGCGTCTCACACC	G	GTTTCGAGACGATGTGGGCCCGGCACCTTAA	AGGCACTTGCTCGTACGACGCGTCTCACACCGGCAGGAGATGGACCAGGTTGGTTTCGAGACGATGTGGGCCCGGCACCTTAA
E2	sgTMEM189-UBE2V1_2	GGAGCTGCCCATTGTGGGGA	AGGCACTTGCTCGTACGACGCGTCTCACACC	G	GTTTCGAGACGATGTGGGCCCGGCACCTTAA	AGGCACTTGCTCGTACGACGCGTCTCACACCGGGAGCTGCCCATTGTGGGGAGTTTCGAGACGATGTGGGCCCGGCACCTTAA
E2	sgTMEM189-UBE2V1_3	CAGAAGACGAAGCACTCCCA	AGGCACTTGCTCGTACGACGCGTCTCACACC	G	GTTTCGAGACGATGTGGGCCCGGCACCTTAA	AGGCACTTGCTCGTACGACGCGTCTCACACCGCAGAAGACGAAGCACTCCCAGTTTCGAGACGATGTGGGCCCGGCACCTTAA
E2	sgTMEM189-UBE2V1_4	GAGGCGTCTTGTTGCCGCTG	AGGCACTTGCTCGTACGACGCGTCTCACACC	G	GTTTCGAGACGATGTGGGCCCGGCACCTTAA	AGGCACTTGCTCGTACGACGCGTCTCACACCGGAGGCGTCTTGTTGCCGCTGGTTTCGAGACGATGTGGGCCCGGCACCTTAA
E2	sgTMEM189-UBE2V1_5	TCACAGAGCACCACTCCTGG	AGGCACTTGCTCGTACGACGCGTCTCACACC	G	GTTTCGAGACGATGTGGGCCCGGCACCTTAA	AGGCACTTGCTCGTACGACGCGTCTCACACCGTCACAGAGCACCACTCCTGGGTTTCGAGACGATGTGGGCCCGGCACCTTAA
E2	sgTMEM189-UBE2V1_6	GGGCGATGAGGCTGAAGCAC	AGGCACTTGCTCGTACGACGCGTCTCACACC	G	GTTTCGAGACGATGTGGGCCCGGCACCTTAA	AGGCACTTGCTCGTACGACGCGTCTCACACCGGGGCGATGAGGCTGAAGCACGTTTCGAGACGATGTGGGCCCGGCACCTTAA
E2	sgTMEM189-UBE2V1_7	CCAACACCGAGTATGACGAG	AGGCACTTGCTCGTACGACGCGTCTCACACC	G	GTTTCGAGACGATGTGGGCCCGGCACCTTAA	AGGCACTTGCTCGTACGACGCGTCTCACACCGCCAACACCGAGTATGACGAGGTTTCGAGACGATGTGGGCCCGGCACCTTAA
E2	sgTMEM189-UBE2V1_8	TGTGGTGCTCCCGGAAGGGT	AGGCACTTGCTCGTACGACGCGTCTCACACC	G	GTTTCGAGACGATGTGGGCCCGGCACCTTAA	AGGCACTTGCTCGTACGACGCGTCTCACACCGTGTGGTGCTCCCGGAAGGGTGTTTCGAGACGATGTGGGCCCGGCACCTTAA
E2	sgTMEM189-UBE2V1_9	TGGGTGTCTCACCAGGGCTG	AGGCACTTGCTCGTACGACGCGTCTCACACC	G	GTTTCGAGACGATGTGGGCCCGGCACCTTAA	AGGCACTTGCTCGTACGACGCGTCTCACACCGTGGGTGTCTCACCAGGGCTGGTTTCGAGACGATGTGGGCCCGGCACCTTAA
E2	sgTSG101_1	GCAGGATATGGACCACCAGG	AGGCACTTGCTCGTACGACGCGTCTCACACC	G	GTTTCGAGACGATGTGGGCCCGGCACCTTAA	AGGCACTTGCTCGTACGACGCGTCTCACACCGGCAGGATATGGACCACCAGGGTTTCGAGACGATGTGGGCCCGGCACCTTAA
E2	sgTSG101_10	AGGGTACTGAGAACTTGTTG	AGGCACTTGCTCGTACGACGCGTCTCACACC	G	GTTTCGAGACGATGTGGGCCCGGCACCTTAA	AGGCACTTGCTCGTACGACGCGTCTCACACCGAGGGTACTGAGAACTTGTTGGTTTCGAGACGATGTGGGCCCGGCACCTTAA
E2	sgTSG101_2	TCAGTGACAAACTGAGATGG	AGGCACTTGCTCGTACGACGCGTCTCACACC	G	GTTTCGAGACGATGTGGGCCCGGCACCTTAA	AGGCACTTGCTCGTACGACGCGTCTCACACCGTCAGTGACAAACTGAGATGGGTTTCGAGACGATGTGGGCCCGGCACCTTAA
E2	sgTSG101_3	ATAGGACGAGAGAAGACTGG	AGGCACTTGCTCGTACGACGCGTCTCACACC	G	GTTTCGAGACGATGTGGGCCCGGCACCTTAA	AGGCACTTGCTCGTACGACGCGTCTCACACCGATAGGACGAGAGAAGACTGGGTTTCGAGACGATGTGGGCCCGGCACCTTAA
E2	sgTSG101_4	TACATGCCAGGCATGCCAGG	AGGCACTTGCTCGTACGACGCGTCTCACACC	G	GTTTCGAGACGATGTGGGCCCGGCACCTTAA	AGGCACTTGCTCGTACGACGCGTCTCACACCGTACATGCCAGGCATGCCAGGGTTTCGAGACGATGTGGGCCCGGCACCTTAA
E2	sgTSG101_5	GGATTGGGAGGGTATCCGGA	AGGCACTTGCTCGTACGACGCGTCTCACACC	G	GTTTCGAGACGATGTGGGCCCGGCACCTTAA	AGGCACTTGCTCGTACGACGCGTCTCACACCGGGATTGGGAGGGTATCCGGAGTTTCGAGACGATGTGGGCCCGGCACCTTAA
E2	sgTSG101_6	GGCTGTCCTTACCCACCTGG	AGGCACTTGCTCGTACGACGCGTCTCACACC	G	GTTTCGAGACGATGTGGGCCCGGCACCTTAA	AGGCACTTGCTCGTACGACGCGTCTCACACCGGGCTGTCCTTACCCACCTGGGTTTCGAGACGATGTGGGCCCGGCACCTTAA
E2	sgTSG101_7	ACTGAGATGGCGGATGAAGG	AGGCACTTGCTCGTACGACGCGTCTCACACC	G	GTTTCGAGACGATGTGGGCCCGGCACCTTAA	AGGCACTTGCTCGTACGACGCGTCTCACACCGACTGAGATGGCGGATGAAGGGTTTCGAGACGATGTGGGCCCGGCACCTTAA
E2	sgTSG101_8	GGAGGAAATGGATCGTGCCC	AGGCACTTGCTCGTACGACGCGTCTCACACC	G	GTTTCGAGACGATGTGGGCCCGGCACCTTAA	AGGCACTTGCTCGTACGACGCGTCTCACACCGGGAGGAAATGGATCGTGCCCGTTTCGAGACGATGTGGGCCCGGCACCTTAA
E2	sgTSG101_9	GGAGAGCCAGCTCAAGAAAA	AGGCACTTGCTCGTACGACGCGTCTCACACC	G	GTTTCGAGACGATGTGGGCCCGGCACCTTAA	AGGCACTTGCTCGTACGACGCGTCTCACACCGGGAGAGCCAGCTCAAGAAAAGTTTCGAGACGATGTGGGCCCGGCACCTTAA
E2	sgUBE2A_1	GTCTTCCCGAAGGTTGCAGG	AGGCACTTGCTCGTACGACGCGTCTCACACC	G	GTTTCGAGACGATGTGGGCCCGGCACCTTAA	AGGCACTTGCTCGTACGACGCGTCTCACACCGGTCTTCCCGAAGGTTGCAGGGTTTCGAGACGATGTGGGCCCGGCACCTTAA
E2	sgUBE2A_10	TCCGTCCGAGAACAACATAA	AGGCACTTGCTCGTACGACGCGTCTCACACC	G	GTTTCGAGACGATGTGGGCCCGGCACCTTAA	AGGCACTTGCTCGTACGACGCGTCTCACACCGTCCGTCCGAGAACAACATAAGTTTCGAGACGATGTGGGCCCGGCACCTTAA
E2	sgUBE2A_2	GAAGGGACCCCGTTTGAGGA	AGGCACTTGCTCGTACGACGCGTCTCACACC	G	GTTTCGAGACGATGTGGGCCCGGCACCTTAA	AGGCACTTGCTCGTACGACGCGTCTCACACCGGAAGGGACCCCGTTTGAGGAGTTTCGAGACGATGTGGGCCCGGCACCTTAA
E2	sgUBE2A_3	CGCTCGCGACATGTCCACCC	AGGCACTTGCTCGTACGACGCGTCTCACACC	G	GTTTCGAGACGATGTGGGCCCGGCACCTTAA	AGGCACTTGCTCGTACGACGCGTCTCACACCGCGCTCGCGACATGTCCACCCGTTTCGAGACGATGTGGGCCCGGCACCTTAA
E2	sgUBE2A_4	CAACATAATGGTGTGGAACG	AGGCACTTGCTCGTACGACGCGTCTCACACC	G	GTTTCGAGACGATGTGGGCCCGGCACCTTAA	AGGCACTTGCTCGTACGACGCGTCTCACACCGCAACATAATGGTGTGGAACGGTTTCGAGACGATGTGGGCCCGGCACCTTAA
E2	sgUBE2A_5	TGGACATACTTCAGAACCGT	AGGCACTTGCTCGTACGACGCGTCTCACACC	G	GTTTCGAGACGATGTGGGCCCGGCACCTTAA	AGGCACTTGCTCGTACGACGCGTCTCACACCGTGGACATACTTCAGAACCGTGTTTCGAGACGATGTGGGCCCGGCACCTTAA
E2	sgUBE2A_6	GATCCTCCAGCCGGAGTCAG	AGGCACTTGCTCGTACGACGCGTCTCACACC	G	GTTTCGAGACGATGTGGGCCCGGCACCTTAA	AGGCACTTGCTCGTACGACGCGTCTCACACCGGATCCTCCAGCCGGAGTCAGGTTTCGAGACGATGTGGGCCCGGCACCTTAA
E2	sgUBE2A_7	GAGACAAATCTAACTGTAGG	AGGCACTTGCTCGTACGACGCGTCTCACACC	G	GTTTCGAGACGATGTGGGCCCGGCACCTTAA	AGGCACTTGCTCGTACGACGCGTCTCACACCGGAGACAAATCTAACTGTAGGGTTTCGAGACGATGTGGGCCCGGCACCTTAA
E2	sgUBE2A_8	ATGGAAGACACATCATAGGT	AGGCACTTGCTCGTACGACGCGTCTCACACC	G	GTTTCGAGACGATGTGGGCCCGGCACCTTAA	AGGCACTTGCTCGTACGACGCGTCTCACACCGATGGAAGACACATCATAGGTGTTTCGAGACGATGTGGGCCCGGCACCTTAA
E2	sgUBE2A_9	GCCTCATGCGGGACTTCAAG	AGGCACTTGCTCGTACGACGCGTCTCACACC	G	GTTTCGAGACGATGTGGGCCCGGCACCTTAA	AGGCACTTGCTCGTACGACGCGTCTCACACCGGCCTCATGCGGGACTTCAAGGTTTCGAGACGATGTGGGCCCGGCACCTTAA
E2	sgUBE2B_1	GCGCCACTGACACCCACAGG	AGGCACTTGCTCGTACGACGCGTCTCACACC	G	GTTTCGAGACGATGTGGGCCCGGCACCTTAA	AGGCACTTGCTCGTACGACGCGTCTCACACCGGCGCCACTGACACCCACAGGGTTTCGAGACGATGTGGGCCCGGCACCTTAA
E2	sgUBE2B_10	TTGGACTCCATCGATTCTGA	AGGCACTTGCTCGTACGACGCGTCTCACACC	G	GTTTCGAGACGATGTGGGCCCGGCACCTTAA	AGGCACTTGCTCGTACGACGCGTCTCACACCGTTGGACTCCATCGATTCTGAGTTTCGAGACGATGTGGGCCCGGCACCTTAA
E2	sgUBE2B_2	GGAGCATGTCGACCCCGGCC	AGGCACTTGCTCGTACGACGCGTCTCACACC	G	GTTTCGAGACGATGTGGGCCCGGCACCTTAA	AGGCACTTGCTCGTACGACGCGTCTCACACCGGGAGCATGTCGACCCCGGCCGTTTCGAGACGATGTGGGCCCGGCACCTTAA
E2	sgUBE2B_3	CTGAAAACAACATCATGCAG	AGGCACTTGCTCGTACGACGCGTCTCACACC	G	GTTTCGAGACGATGTGGGCCCGGCACCTTAA	AGGCACTTGCTCGTACGACGCGTCTCACACCGCTGAAAACAACATCATGCAGGTTTCGAGACGATGTGGGCCCGGCACCTTAA
E2	sgUBE2B_4	GTTACAAGAGGACCCACCTG	AGGCACTTGCTCGTACGACGCGTCTCACACC	G	GTTTCGAGACGATGTGGGCCCGGCACCTTAA	AGGCACTTGCTCGTACGACGCGTCTCACACCGGTTACAAGAGGACCCACCTGGTTTCGAGACGATGTGGGCCCGGCACCTTAA
E2	sgUBE2B_5	CATGAGCCTCCTCCGGGCCG	AGGCACTTGCTCGTACGACGCGTCTCACACC	G	GTTTCGAGACGATGTGGGCCCGGCACCTTAA	AGGCACTTGCTCGTACGACGCGTCTCACACCGCATGAGCCTCCTCCGGGCCGGTTTCGAGACGATGTGGGCCCGGCACCTTAA
E2	sgUBE2B_6	GAAGGGACACCTTTTGAAGA	AGGCACTTGCTCGTACGACGCGTCTCACACC	G	GTTTCGAGACGATGTGGGCCCGGCACCTTAA	AGGCACTTGCTCGTACGACGCGTCTCACACCGGAAGGGACACCTTTTGAAGAGTTTCGAGACGATGTGGGCCCGGCACCTTAA
E2	sgUBE2B_7	CTGGATTTCCAGGTTACAAG	AGGCACTTGCTCGTACGACGCGTCTCACACC	G	GTTTCGAGACGATGTGGGCCCGGCACCTTAA	AGGCACTTGCTCGTACGACGCGTCTCACACCGCTGGATTTCCAGGTTACAAGGTTTCGAGACGATGTGGGCCCGGCACCTTAA
E2	sgUBE2B_8	GTCTTTGCAGTGTATGCTGA	AGGCACTTGCTCGTACGACGCGTCTCACACC	G	GTTTCGAGACGATGTGGGCCCGGCACCTTAA	AGGCACTTGCTCGTACGACGCGTCTCACACCGGTCTTTGCAGTGTATGCTGAGTTTCGAGACGATGTGGGCCCGGCACCTTAA
E2	sgUBE2B_9	GGCTCATGCGGGATTTCAAG	AGGCACTTGCTCGTACGACGCGTCTCACACC	G	GTTTCGAGACGATGTGGGCCCGGCACCTTAA	AGGCACTTGCTCGTACGACGCGTCTCACACCGGGCTCATGCGGGATTTCAAGGTTTCGAGACGATGTGGGCCCGGCACCTTAA
E2	sgUBE2C_1	GCAGGAGCTGATGACCCTCA	AGGCACTTGCTCGTACGACGCGTCTCACACC	G	GTTTCGAGACGATGTGGGCCCGGCACCTTAA	AGGCACTTGCTCGTACGACGCGTCTCACACCGGCAGGAGCTGATGACCCTCAGTTTCGAGACGATGTGGGCCCGGCACCTTAA
E2	sgUBE2C_10	TGGACATCCTGAAGGAAAAG	AGGCACTTGCTCGTACGACGCGTCTCACACC	G	GTTTCGAGACGATGTGGGCCCGGCACCTTAA	AGGCACTTGCTCGTACGACGCGTCTCACACCGTGGACATCCTGAAGGAAAAGGTTTCGAGACGATGTGGGCCCGGCACCTTAA
E2	sgUBE2C_2	ACACACATGCTGCCGAGCTC	AGGCACTTGCTCGTACGACGCGTCTCACACC	G	GTTTCGAGACGATGTGGGCCCGGCACCTTAA	AGGCACTTGCTCGTACGACGCGTCTCACACCGACACACATGCTGCCGAGCTCGTTTCGAGACGATGTGGGCCCGGCACCTTAA
E2	sgUBE2C_3	GCTGGTGACCTGCTTTGAGT	AGGCACTTGCTCGTACGACGCGTCTCACACC	G	GTTTCGAGACGATGTGGGCCCGGCACCTTAA	AGGCACTTGCTCGTACGACGCGTCTCACACCGGCTGGTGACCTGCTTTGAGTGTTTCGAGACGATGTGGGCCCGGCACCTTAA
E2	sgUBE2C_4	GCAAGAAACCTACTCAAAGC	AGGCACTTGCTCGTACGACGCGTCTCACACC	G	GTTTCGAGACGATGTGGGCCCGGCACCTTAA	AGGCACTTGCTCGTACGACGCGTCTCACACCGGCAAGAAACCTACTCAAAGCGTTTCGAGACGATGTGGGCCCGGCACCTTAA
E2	sgUBE2C_5	GCCAGGTATATGAAGACCTG	AGGCACTTGCTCGTACGACGCGTCTCACACC	G	GTTTCGAGACGATGTGGGCCCGGCACCTTAA	AGGCACTTGCTCGTACGACGCGTCTCACACCGGCCAGGTATATGAAGACCTGGTTTCGAGACGATGTGGGCCCGGCACCTTAA
E2	sgUBE2C_6	GCCCTGCTATCACCCCAACG	AGGCACTTGCTCGTACGACGCGTCTCACACC	G	GTTTCGAGACGATGTGGGCCCGGCACCTTAA	AGGCACTTGCTCGTACGACGCGTCTCACACCGGCCCTGCTATCACCCCAACGGTTTCGAGACGATGTGGGCCCGGCACCTTAA
E2	sgUBE2C_7	CGGCTCAGCTCCTTTACGGG	AGGCACTTGCTCGTACGACGCGTCTCACACC	G	GTTTCGAGACGATGTGGGCCCGGCACCTTAA	AGGCACTTGCTCGTACGACGCGTCTCACACCGCGGCTCAGCTCCTTTACGGGGTTTCGAGACGATGTGGGCCCGGCACCTTAA
E2	sgUBE2C_8	TTTGCCCACCGGACCCCGGG	AGGCACTTGCTCGTACGACGCGTCTCACACC	G	GTTTCGAGACGATGTGGGCCCGGCACCTTAA	AGGCACTTGCTCGTACGACGCGTCTCACACCGTTTGCCCACCGGACCCCGGGGTTTCGAGACGATGTGGGCCCGGCACCTTAA
E2	sgUBE2C_9	GTTACCCTGGGTGTCCACGT	AGGCACTTGCTCGTACGACGCGTCTCACACC	G	GTTTCGAGACGATGTGGGCCCGGCACCTTAA	AGGCACTTGCTCGTACGACGCGTCTCACACCGGTTACCCTGGGTGTCCACGTGTTTCGAGACGATGTGGGCCCGGCACCTTAA
E2	sgUBE2D1_1	CCAGCTGAACAGTGAGCAGG	AGGCACTTGCTCGTACGACGCGTCTCACACC	G	GTTTCGAGACGATGTGGGCCCGGCACCTTAA	AGGCACTTGCTCGTACGACGCGTCTCACACCGCCAGCTGAACAGTGAGCAGGGTTTCGAGACGATGTGGGCCCGGCACCTTAA
E2	sgUBE2D1_10	TCGATATTCTGAGGTCACAA	AGGCACTTGCTCGTACGACGCGTCTCACACC	G	GTTTCGAGACGATGTGGGCCCGGCACCTTAA	AGGCACTTGCTCGTACGACGCGTCTCACACCGTCGATATTCTGAGGTCACAAGTTTCGAGACGATGTGGGCCCGGCACCTTAA
E2	sgUBE2D1_2	CCTGATAGCGCATATCAAGG	AGGCACTTGCTCGTACGACGCGTCTCACACC	G	GTTTCGAGACGATGTGGGCCCGGCACCTTAA	AGGCACTTGCTCGTACGACGCGTCTCACACCGCCTGATAGCGCATATCAAGGGTTTCGAGACGATGTGGGCCCGGCACCTTAA
E2	sgUBE2D1_3	ACTTACAGGCCCCATAATAG	AGGCACTTGCTCGTACGACGCGTCTCACACC	G	GTTTCGAGACGATGTGGGCCCGGCACCTTAA	AGGCACTTGCTCGTACGACGCGTCTCACACCGACTTACAGGCCCCATAATAGGTTTCGAGACGATGTGGGCCCGGCACCTTAA
E2	sgUBE2D1_4	CCATAATAGTGGCTTGCCAG	AGGCACTTGCTCGTACGACGCGTCTCACACC	G	GTTTCGAGACGATGTGGGCCCGGCACCTTAA	AGGCACTTGCTCGTACGACGCGTCTCACACCGCCATAATAGTGGCTTGCCAGGTTTCGAGACGATGTGGGCCCGGCACCTTAA
E2	sgUBE2D1_5	CCAGCTCTGACTGTATCAAA	AGGCACTTGCTCGTACGACGCGTCTCACACC	G	GTTTCGAGACGATGTGGGCCCGGCACCTTAA	AGGCACTTGCTCGTACGACGCGTCTCACACCGCCAGCTCTGACTGTATCAAAGTTTCGAGACGATGTGGGCCCGGCACCTTAA
E2	sgUBE2D1_6	GGCTTACAGTCATCTCCCAC	AGGCACTTGCTCGTACGACGCGTCTCACACC	G	GTTTCGAGACGATGTGGGCCCGGCACCTTAA	AGGCACTTGCTCGTACGACGCGTCTCACACCGGGCTTACAGTCATCTCCCACGTTTCGAGACGATGTGGGCCCGGCACCTTAA
E2	sgUBE2D1_7	GTGCAATATCTGGTACTAAG	AGGCACTTGCTCGTACGACGCGTCTCACACC	G	GTTTCGAGACGATGTGGGCCCGGCACCTTAA	AGGCACTTGCTCGTACGACGCGTCTCACACCGGTGCAATATCTGGTACTAAGGTTTCGAGACGATGTGGGCCCGGCACCTTAA
E2	sgUBE2D1_8	CTGAATCCTCTTCAGCGCCA	AGGCACTTGCTCGTACGACGCGTCTCACACC	G	GTTTCGAGACGATGTGGGCCCGGCACCTTAA	AGGCACTTGCTCGTACGACGCGTCTCACACCGCTGAATCCTCTTCAGCGCCAGTTTCGAGACGATGTGGGCCCGGCACCTTAA
E2	sgUBE2D1_9	TGTTTGTTTCAGTGTTCCAC	AGGCACTTGCTCGTACGACGCGTCTCACACC	G	GTTTCGAGACGATGTGGGCCCGGCACCTTAA	AGGCACTTGCTCGTACGACGCGTCTCACACCGTGTTTGTTTCAGTGTTCCACGTTTCGAGACGATGTGGGCCCGGCACCTTAA
E2	sgUBE2D2_1	AATGACAGTCCCTATCAGGG	AGGCACTTGCTCGTACGACGCGTCTCACACC	G	GTTTCGAGACGATGTGGGCCCGGCACCTTAA	AGGCACTTGCTCGTACGACGCGTCTCACACCGAATGACAGTCCCTATCAGGGGTTTCGAGACGATGTGGGCCCGGCACCTTAA
E2	sgUBE2D2_10	TTACCTTAGGTGGTTTGAAG	AGGCACTTGCTCGTACGACGCGTCTCACACC	G	GTTTCGAGACGATGTGGGCCCGGCACCTTAA	AGGCACTTGCTCGTACGACGCGTCTCACACCGTTACCTTAGGTGGTTTGAAGGTTTCGAGACGATGTGGGCCCGGCACCTTAA
E2	sgUBE2D2_2	ATCACACAACAGAGAACAGA	AGGCACTTGCTCGTACGACGCGTCTCACACC	G	GTTTCGAGACGATGTGGGCCCGGCACCTTAA	AGGCACTTGCTCGTACGACGCGTCTCACACCGATCACACAACAGAGAACAGAGTTTCGAGACGATGTGGGCCCGGCACCTTAA
E2	sgUBE2D2_3	GGTTTGAAGGGGTAATCTGT	AGGCACTTGCTCGTACGACGCGTCTCACACC	G	GTTTCGAGACGATGTGGGCCCGGCACCTTAA	AGGCACTTGCTCGTACGACGCGTCTCACACCGGGTTTGAAGGGGTAATCTGTGTTTCGAGACGATGTGGGCCCGGCACCTTAA
E2	sgUBE2D2_4	CGAGCAATCTCAGGCACTAA	AGGCACTTGCTCGTACGACGCGTCTCACACC	G	GTTTCGAGACGATGTGGGCCCGGCACCTTAA	AGGCACTTGCTCGTACGACGCGTCTCACACCGCGAGCAATCTCAGGCACTAAGTTTCGAGACGATGTGGGCCCGGCACCTTAA
E2	sgUBE2D2_5	CCATTGGCAAGCTACAATAA	AGGCACTTGCTCGTACGACGCGTCTCACACC	G	GTTTCGAGACGATGTGGGCCCGGCACCTTAA	AGGCACTTGCTCGTACGACGCGTCTCACACCGCCATTGGCAAGCTACAATAAGTTTCGAGACGATGTGGGCCCGGCACCTTAA
E2	sgUBE2D2_6	CAGGTACAACAGAATAGCTC	AGGCACTTGCTCGTACGACGCGTCTCACACC	G	GTTTCGAGACGATGTGGGCCCGGCACCTTAA	AGGCACTTGCTCGTACGACGCGTCTCACACCGCAGGTACAACAGAATAGCTCGTTTCGAGACGATGTGGGCCCGGCACCTTAA
E2	sgUBE2D2_7	GGACCTGCTGAACACTGTGC	AGGCACTTGCTCGTACGACGCGTCTCACACC	G	GTTTCGAGACGATGTGGGCCCGGCACCTTAA	AGGCACTTGCTCGTACGACGCGTCTCACACCGGGACCTGCTGAACACTGTGCGTTTCGAGACGATGTGGGCCCGGCACCTTAA
E2	sgUBE2D2_8	GTGGATTCTCTTCAGAGCCA	AGGCACTTGCTCGTACGACGCGTCTCACACC	G	GTTTCGAGACGATGTGGGCCCGGCACCTTAA	AGGCACTTGCTCGTACGACGCGTCTCACACCGGTGGATTCTCTTCAGAGCCAGTTTCGAGACGATGTGGGCCCGGCACCTTAA
E2	sgUBE2D2_9	GGAATTGAATGATCTGGCAC	AGGCACTTGCTCGTACGACGCGTCTCACACC	G	GTTTCGAGACGATGTGGGCCCGGCACCTTAA	AGGCACTTGCTCGTACGACGCGTCTCACACCGGGAATTGAATGATCTGGCACGTTTCGAGACGATGTGGGCCCGGCACCTTAA
E2	sgUBE2D3_1	AATGACAGCCCATATCAAGG	AGGCACTTGCTCGTACGACGCGTCTCACACC	G	GTTTCGAGACGATGTGGGCCCGGCACCTTAA	AGGCACTTGCTCGTACGACGCGTCTCACACCGAATGACAGCCCATATCAAGGGTTTCGAGACGATGTGGGCCCGGCACCTTAA
E2	sgUBE2D3_10	CAATGTTCTGCAGGTCCAGT	AGGCACTTGCTCGTACGACGCGTCTCACACC	G	GTTTCGAGACGATGTGGGCCCGGCACCTTAA	AGGCACTTGCTCGTACGACGCGTCTCACACCGCAATGTTCTGCAGGTCCAGTGTTTCGAGACGATGTGGGCCCGGCACCTTAA
E2	sgUBE2D3_2	ACTTACAGGTCCCATAATTG	AGGCACTTGCTCGTACGACGCGTCTCACACC	G	GTTTCGAGACGATGTGGGCCCGGCACCTTAA	AGGCACTTGCTCGTACGACGCGTCTCACACCGACTTACAGGTCCCATAATTGGTTTCGAGACGATGTGGGCCCGGCACCTTAA
E2	sgUBE2D3_3	GGGAAAATACTTGCCTTAGG	AGGCACTTGCTCGTACGACGCGTCTCACACC	G	GTTTCGAGACGATGTGGGCCCGGCACCTTAA	AGGCACTTGCTCGTACGACGCGTCTCACACCGGGGAAAATACTTGCCTTAGGGTTTCGAGACGATGTGGGCCCGGCACCTTAA
E2	sgUBE2D3_4	GCAAGAGACTCACTTTTGAA	AGGCACTTGCTCGTACGACGCGTCTCACACC	G	GTTTCGAGACGATGTGGGCCCGGCACCTTAA	AGGCACTTGCTCGTACGACGCGTCTCACACCGGCAAGAGACTCACTTTTGAAGTTTCGAGACGATGTGGGCCCGGCACCTTAA
E2	sgUBE2D3_5	ACAATAGGTTAGCAAGAGAG	AGGCACTTGCTCGTACGACGCGTCTCACACC	G	GTTTCGAGACGATGTGGGCCCGGCACCTTAA	AGGCACTTGCTCGTACGACGCGTCTCACACCGACAATAGGTTAGCAAGAGAGGTTTCGAGACGATGTGGGCCCGGCACCTTAA
E2	sgUBE2D3_6	TTGCCTTAGGTGGTTTGAAG	AGGCACTTGCTCGTACGACGCGTCTCACACC	G	GTTTCGAGACGATGTGGGCCCGGCACCTTAA	AGGCACTTGCTCGTACGACGCGTCTCACACCGTTGCCTTAGGTGGTTTGAAGGTTTCGAGACGATGTGGGCCCGGCACCTTAA
E2	sgUBE2D3_7	AAGAATACACCGCCTTGATA	AGGCACTTGCTCGTACGACGCGTCTCACACC	G	GTTTCGAGACGATGTGGGCCCGGCACCTTAA	AGGCACTTGCTCGTACGACGCGTCTCACACCGAAGAATACACCGCCTTGATAGTTTCGAGACGATGTGGGCCCGGCACCTTAA
E2	sgUBE2D3_8	GGTTTGAAGGGGTAGTCTGT	AGGCACTTGCTCGTACGACGCGTCTCACACC	G	GTTTCGAGACGATGTGGGCCCGGCACCTTAA	AGGCACTTGCTCGTACGACGCGTCTCACACCGGGTTTGAAGGGGTAGTCTGTGTTTCGAGACGATGTGGGCCCGGCACCTTAA
E2	sgUBE2D3_9	CGTGCAATCTCTGGCACTAG	AGGCACTTGCTCGTACGACGCGTCTCACACC	G	GTTTCGAGACGATGTGGGCCCGGCACCTTAA	AGGCACTTGCTCGTACGACGCGTCTCACACCGCGTGCAATCTCTGGCACTAGGTTTCGAGACGATGTGGGCCCGGCACCTTAA
E2	sgUBE2D4_1	GCATCTGCCTTGATATCCTG	AGGCACTTGCTCGTACGACGCGTCTCACACC	G	GTTTCGAGACGATGTGGGCCCGGCACCTTAA	AGGCACTTGCTCGTACGACGCGTCTCACACCGGCATCTGCCTTGATATCCTGGTTTCGAGACGATGTGGGCCCGGCACCTTAA
E2	sgUBE2D4_10	TGTGCTATCTCTGGCACCAG	AGGCACTTGCTCGTACGACGCGTCTCACACC	G	GTTTCGAGACGATGTGGGCCCGGCACCTTAA	AGGCACTTGCTCGTACGACGCGTCTCACACCGTGTGCTATCTCTGGCACCAGGTTTCGAGACGATGTGGGCCCGGCACCTTAA
E2	sgUBE2D4_2	CAGAATGACAGTCCTTACCA	AGGCACTTGCTCGTACGACGCGTCTCACACC	G	GTTTCGAGACGATGTGGGCCCGGCACCTTAA	AGGCACTTGCTCGTACGACGCGTCTCACACCGCAGAATGACAGTCCTTACCAGTTTCGAGACGATGTGGGCCCGGCACCTTAA
E2	sgUBE2D4_3	GGCGCTAAAGCGGATCCAGA	AGGCACTTGCTCGTACGACGCGTCTCACACC	G	GTTTCGAGACGATGTGGGCCCGGCACCTTAA	AGGCACTTGCTCGTACGACGCGTCTCACACCGGGCGCTAAAGCGGATCCAGAGTTTCGAGACGATGTGGGCCCGGCACCTTAA
E2	sgUBE2D4_4	GGAATTAACCGACTTGCAGA	AGGCACTTGCTCGTACGACGCGTCTCACACC	G	GTTTCGAGACGATGTGGGCCCGGCACCTTAA	AGGCACTTGCTCGTACGACGCGTCTCACACCGGGAATTAACCGACTTGCAGAGTTTCGAGACGATGTGGGCCCGGCACCTTAA
E2	sgUBE2D4_5	GGTCCTGCAGAACACTGGGC	AGGCACTTGCTCGTACGACGCGTCTCACACC	G	GTTTCGAGACGATGTGGGCCCGGCACCTTAA	AGGCACTTGCTCGTACGACGCGTCTCACACCGGGTCCTGCAGAACACTGGGCGTTTCGAGACGATGTGGGCCCGGCACCTTAA
E2	sgUBE2D4_6	CTGGAGACCACTGAGACCGC	AGGCACTTGCTCGTACGACGCGTCTCACACC	G	GTTTCGAGACGATGTGGGCCCGGCACCTTAA	AGGCACTTGCTCGTACGACGCGTCTCACACCGCTGGAGACCACTGAGACCGCGTTTCGAGACGATGTGGGCCCGGCACCTTAA
E2	sgUBE2D4_7	GTCGCAGAGCAGCGAGCAGA	AGGCACTTGCTCGTACGACGCGTCTCACACC	G	GTTTCGAGACGATGTGGGCCCGGCACCTTAA	AGGCACTTGCTCGTACGACGCGTCTCACACCGGTCGCAGAGCAGCGAGCAGAGTTTCGAGACGATGTGGGCCCGGCACCTTAA
E2	sgUBE2D4_8	ACCTACCGGGCCCATGATGG	AGGCACTTGCTCGTACGACGCGTCTCACACC	G	GTTTCGAGACGATGTGGGCCCGGCACCTTAA	AGGCACTTGCTCGTACGACGCGTCTCACACCGACCTACCGGGCCCATGATGGGTTTCGAGACGATGTGGGCCCGGCACCTTAA
E2	sgUBE2D4_9	CCTTTTGACACAGTCAACGC	AGGCACTTGCTCGTACGACGCGTCTCACACC	G	GTTTCGAGACGATGTGGGCCCGGCACCTTAA	AGGCACTTGCTCGTACGACGCGTCTCACACCGCCTTTTGACACAGTCAACGCGTTTCGAGACGATGTGGGCCCGGCACCTTAA
E2	sgUBE2E1_1	GAAGTGAGCAGATAGAAAGG	AGGCACTTGCTCGTACGACGCGTCTCACACC	G	GTTTCGAGACGATGTGGGCCCGGCACCTTAA	AGGCACTTGCTCGTACGACGCGTCTCACACCGGAAGTGAGCAGATAGAAAGGGTTTCGAGACGATGTGGGCCCGGCACCTTAA
E2	sgUBE2E1_10	TCTTCCAGCCGACCCCTTGG	AGGCACTTGCTCGTACGACGCGTCTCACACC	G	GTTTCGAGACGATGTGGGCCCGGCACCTTAA	AGGCACTTGCTCGTACGACGCGTCTCACACCGTCTTCCAGCCGACCCCTTGGGTTTCGAGACGATGTGGGCCCGGCACCTTAA
E2	sgUBE2E1_2	CCAGGATCCGTGTATGAGGG	AGGCACTTGCTCGTACGACGCGTCTCACACC	G	GTTTCGAGACGATGTGGGCCCGGCACCTTAA	AGGCACTTGCTCGTACGACGCGTCTCACACCGCCAGGATCCGTGTATGAGGGGTTTCGAGACGATGTGGGCCCGGCACCTTAA
E2	sgUBE2E1_3	GAATACACCACCCTCATACA	AGGCACTTGCTCGTACGACGCGTCTCACACC	G	GTTTCGAGACGATGTGGGCCCGGCACCTTAA	AGGCACTTGCTCGTACGACGCGTCTCACACCGGAATACACCACCCTCATACAGTTTCGAGACGATGTGGGCCCGGCACCTTAA
E2	sgUBE2E1_4	GGGAGATTTCTTACCTTTGG	AGGCACTTGCTCGTACGACGCGTCTCACACC	G	GTTTCGAGACGATGTGGGCCCGGCACCTTAA	AGGCACTTGCTCGTACGACGCGTCTCACACCGGGGAGATTTCTTACCTTTGGGTTTCGAGACGATGTGGGCCCGGCACCTTAA
E2	sgUBE2E1_5	GGATCCTGGAGGCCCTAGAA	AGGCACTTGCTCGTACGACGCGTCTCACACC	G	GTTTCGAGACGATGTGGGCCCGGCACCTTAA	AGGCACTTGCTCGTACGACGCGTCTCACACCGGGATCCTGGAGGCCCTAGAAGTTTCGAGACGATGTGGGCCCGGCACCTTAA
E2	sgUBE2E1_6	ATATCCCTTCAAGCCTCCAA	AGGCACTTGCTCGTACGACGCGTCTCACACC	G	GTTTCGAGACGATGTGGGCCCGGCACCTTAA	AGGCACTTGCTCGTACGACGCGTCTCACACCGATATCCCTTCAAGCCTCCAAGTTTCGAGACGATGTGGGCCCGGCACCTTAA
E2	sgUBE2E1_7	ATTCACAGTGCTGGTCCCAA	AGGCACTTGCTCGTACGACGCGTCTCACACC	G	GTTTCGAGACGATGTGGGCCCGGCACCTTAA	AGGCACTTGCTCGTACGACGCGTCTCACACCGATTCACAGTGCTGGTCCCAAGTTTCGAGACGATGTGGGCCCGGCACCTTAA
E2	sgUBE2E1_8	GAATGGAGATCAACCATTCT	AGGCACTTGCTCGTACGACGCGTCTCACACC	G	GTTTCGAGACGATGTGGGCCCGGCACCTTAA	AGGCACTTGCTCGTACGACGCGTCTCACACCGGAATGGAGATCAACCATTCTGTTTCGAGACGATGTGGGCCCGGCACCTTAA
E2	sgUBE2E1_9	AATACTTCCCACCAAGGGGT	AGGCACTTGCTCGTACGACGCGTCTCACACC	G	GTTTCGAGACGATGTGGGCCCGGCACCTTAA	AGGCACTTGCTCGTACGACGCGTCTCACACCGAATACTTCCCACCAAGGGGTGTTTCGAGACGATGTGGGCCCGGCACCTTAA
E2	sgUBE2E2_1	GACAGTCCAAGCACTAGTGG	AGGCACTTGCTCGTACGACGCGTCTCACACC	G	GTTTCGAGACGATGTGGGCCCGGCACCTTAA	AGGCACTTGCTCGTACGACGCGTCTCACACCGGACAGTCCAAGCACTAGTGGGTTTCGAGACGATGTGGGCCCGGCACCTTAA
E2	sgUBE2E2_10	TGGACCCTCCTCCCAACTGT	AGGCACTTGCTCGTACGACGCGTCTCACACC	G	GTTTCGAGACGATGTGGGCCCGGCACCTTAA	AGGCACTTGCTCGTACGACGCGTCTCACACCGTGGACCCTCCTCCCAACTGTGTTTCGAGACGATGTGGGCCCGGCACCTTAA
E2	sgUBE2E2_2	GGAACTTGCAGAAATCACAT	AGGCACTTGCTCGTACGACGCGTCTCACACC	G	GTTTCGAGACGATGTGGGCCCGGCACCTTAA	AGGCACTTGCTCGTACGACGCGTCTCACACCGGGAACTTGCAGAAATCACATGTTTCGAGACGATGTGGGCCCGGCACCTTAA
E2	sgUBE2E2_3	AGGATCTGTCTATGAAGGAG	AGGCACTTGCTCGTACGACGCGTCTCACACC	G	GTTTCGAGACGATGTGGGCCCGGCACCTTAA	AGGCACTTGCTCGTACGACGCGTCTCACACCGAGGATCTGTCTATGAAGGAGGTTTCGAGACGATGTGGGCCCGGCACCTTAA
E2	sgUBE2E2_4	AGGATCTAAAATGTCCACTG	AGGCACTTGCTCGTACGACGCGTCTCACACC	G	GTTTCGAGACGATGTGGGCCCGGCACCTTAA	AGGCACTTGCTCGTACGACGCGTCTCACACCGAGGATCTAAAATGTCCACTGGTTTCGAGACGATGTGGGCCCGGCACCTTAA
E2	sgUBE2E2_5	TAAGAAGTGAGCAGATGGAG	AGGCACTTGCTCGTACGACGCGTCTCACACC	G	GTTTCGAGACGATGTGGGCCCGGCACCTTAA	AGGCACTTGCTCGTACGACGCGTCTCACACCGTAAGAAGTGAGCAGATGGAGGTTTCGAGACGATGTGGGCCCGGCACCTTAA
E2	sgUBE2E2_6	ACTAGTGGAGGAAGTTCCGA	AGGCACTTGCTCGTACGACGCGTCTCACACC	G	GTTTCGAGACGATGTGGGCCCGGCACCTTAA	AGGCACTTGCTCGTACGACGCGTCTCACACCGACTAGTGGAGGAAGTTCCGAGTTTCGAGACGATGTGGGCCCGGCACCTTAA
E2	sgUBE2E2_7	TGTCCAGACAGATCACACCT	AGGCACTTGCTCGTACGACGCGTCTCACACC	G	GTTTCGAGACGATGTGGGCCCGGCACCTTAA	AGGCACTTGCTCGTACGACGCGTCTCACACCGTGTCCAGACAGATCACACCTGTTTCGAGACGATGTGGGCCCGGCACCTTAA
E2	sgUBE2E2_8	AGTACTTACCTACAGTTGGG	AGGCACTTGCTCGTACGACGCGTCTCACACC	G	GTTTCGAGACGATGTGGGCCCGGCACCTTAA	AGGCACTTGCTCGTACGACGCGTCTCACACCGAGTACTTACCTACAGTTGGGGTTTCGAGACGATGTGGGCCCGGCACCTTAA
E2	sgUBE2E2_9	ACTTTCACGTTGATCTCCAT	AGGCACTTGCTCGTACGACGCGTCTCACACC	G	GTTTCGAGACGATGTGGGCCCGGCACCTTAA	AGGCACTTGCTCGTACGACGCGTCTCACACCGACTTTCACGTTGATCTCCATGTTTCGAGACGATGTGGGCCCGGCACCTTAA
E2	sgUBE2E3_1	CCTTCATATACAGAACCCGG	AGGCACTTGCTCGTACGACGCGTCTCACACC	G	GTTTCGAGACGATGTGGGCCCGGCACCTTAA	AGGCACTTGCTCGTACGACGCGTCTCACACCGCCTTCATATACAGAACCCGGGTTTCGAGACGATGTGGGCCCGGCACCTTAA
E2	sgUBE2E3_10	TTGTTCTTCAGGCTCTGGAG	AGGCACTTGCTCGTACGACGCGTCTCACACC	G	GTTTCGAGACGATGTGGGCCCGGCACCTTAA	AGGCACTTGCTCGTACGACGCGTCTCACACCGTTGTTCTTCAGGCTCTGGAGGTTTCGAGACGATGTGGGCCCGGCACCTTAA
E2	sgUBE2E3_2	TCTTACCTGCAATTAGGAGG	AGGCACTTGCTCGTACGACGCGTCTCACACC	G	GTTTCGAGACGATGTGGGCCCGGCACCTTAA	AGGCACTTGCTCGTACGACGCGTCTCACACCGTCTTACCTGCAATTAGGAGGGTTTCGAGACGATGTGGGCCCGGCACCTTAA
E2	sgUBE2E3_3	CTTTTGACAGACTGCAACCC	AGGCACTTGCTCGTACGACGCGTCTCACACC	G	GTTTCGAGACGATGTGGGCCCGGCACCTTAA	AGGCACTTGCTCGTACGACGCGTCTCACACCGCTTTTGACAGACTGCAACCCGTTTCGAGACGATGTGGGCCCGGCACCTTAA
E2	sgUBE2E3_4	TTCAAGCTTCTTACCTTTGG	AGGCACTTGCTCGTACGACGCGTCTCACACC	G	GTTTCGAGACGATGTGGGCCCGGCACCTTAA	AGGCACTTGCTCGTACGACGCGTCTCACACCGTTCAAGCTTCTTACCTTTGGGTTTCGAGACGATGTGGGCCCGGCACCTTAA
E2	sgUBE2E3_5	TGCAGTGATAGATTCTGGTG	AGGCACTTGCTCGTACGACGCGTCTCACACC	G	GTTTCGAGACGATGTGGGCCCGGCACCTTAA	AGGCACTTGCTCGTACGACGCGTCTCACACCGTGCAGTGATAGATTCTGGTGGTTTCGAGACGATGTGGGCCCGGCACCTTAA
E2	sgUBE2E3_6	GAGAGCCCCAGCACCAGCAG	AGGCACTTGCTCGTACGACGCGTCTCACACC	G	GTTTCGAGACGATGTGGGCCCGGCACCTTAA	AGGCACTTGCTCGTACGACGCGTCTCACACCGGAGAGCCCCAGCACCAGCAGGTTTCGAGACGATGTGGGCCCGGCACCTTAA
E2	sgUBE2E3_7	ACTAGTGGATAACTTAGCAG	AGGCACTTGCTCGTACGACGCGTCTCACACC	G	GTTTCGAGACGATGTGGGCCCGGCACCTTAA	AGGCACTTGCTCGTACGACGCGTCTCACACCGACTAGTGGATAACTTAGCAGGTTTCGAGACGATGTGGGCCCGGCACCTTAA
E2	sgUBE2E3_8	CAGCAGTGGCAGTTCAGATG	AGGCACTTGCTCGTACGACGCGTCTCACACC	G	GTTTCGAGACGATGTGGGCCCGGCACCTTAA	AGGCACTTGCTCGTACGACGCGTCTCACACCGCAGCAGTGGCAGTTCAGATGGTTTCGAGACGATGTGGGCCCGGCACCTTAA
E2	sgUBE2E3_9	AGATGTCCAGTGATAGGCAA	AGGCACTTGCTCGTACGACGCGTCTCACACC	G	GTTTCGAGACGATGTGGGCCCGGCACCTTAA	AGGCACTTGCTCGTACGACGCGTCTCACACCGAGATGTCCAGTGATAGGCAAGTTTCGAGACGATGTGGGCCCGGCACCTTAA
E2	sgUBE2F_1	AGTAAACTGAAGCGTGACGA	AGGCACTTGCTCGTACGACGCGTCTCACACC	G	GTTTCGAGACGATGTGGGCCCGGCACCTTAA	AGGCACTTGCTCGTACGACGCGTCTCACACCGAGTAAACTGAAGCGTGACGAGTTTCGAGACGATGTGGGCCCGGCACCTTAA
E2	sgUBE2F_10	GGCTCCCACAAGAACATTAA	AGGCACTTGCTCGTACGACGCGTCTCACACC	G	GTTTCGAGACGATGTGGGCCCGGCACCTTAA	AGGCACTTGCTCGTACGACGCGTCTCACACCGGGCTCCCACAAGAACATTAAGTTTCGAGACGATGTGGGCCCGGCACCTTAA
E2	sgUBE2F_2	ATAGATGAGGGTTACTACCA	AGGCACTTGCTCGTACGACGCGTCTCACACC	G	GTTTCGAGACGATGTGGGCCCGGCACCTTAA	AGGCACTTGCTCGTACGACGCGTCTCACACCGATAGATGAGGGTTACTACCAGTTTCGAGACGATGTGGGCCCGGCACCTTAA
E2	sgUBE2F_3	GAACATTCAATTGATGGCAC	AGGCACTTGCTCGTACGACGCGTCTCACACC	G	GTTTCGAGACGATGTGGGCCCGGCACCTTAA	AGGCACTTGCTCGTACGACGCGTCTCACACCGGAACATTCAATTGATGGCACGTTTCGAGACGATGTGGGCCCGGCACCTTAA
E2	sgUBE2F_4	CAGCGTCCGACTCGACTCGG	AGGCACTTGCTCGTACGACGCGTCTCACACC	G	GTTTCGAGACGATGTGGGCCCGGCACCTTAA	AGGCACTTGCTCGTACGACGCGTCTCACACCGCAGCGTCCGACTCGACTCGGGTTTCGAGACGATGTGGGCCCGGCACCTTAA
E2	sgUBE2F_5	TTTCAGCTAACAGTAACCCC	AGGCACTTGCTCGTACGACGCGTCTCACACC	G	GTTTCGAGACGATGTGGGCCCGGCACCTTAA	AGGCACTTGCTCGTACGACGCGTCTCACACCGTTTCAGCTAACAGTAACCCCGTTTCGAGACGATGTGGGCCCGGCACCTTAA
E2	sgUBE2F_6	TGGTCTCAAAGGGTCCCGGA	AGGCACTTGCTCGTACGACGCGTCTCACACC	G	GTTTCGAGACGATGTGGGCCCGGCACCTTAA	AGGCACTTGCTCGTACGACGCGTCTCACACCGTGGTCTCAAAGGGTCCCGGAGTTTCGAGACGATGTGGGCCCGGCACCTTAA
E2	sgUBE2F_7	TCCCGATGCGTACAACATGG	AGGCACTTGCTCGTACGACGCGTCTCACACC	G	GTTTCGAGACGATGTGGGCCCGGCACCTTAA	AGGCACTTGCTCGTACGACGCGTCTCACACCGTCCCGATGCGTACAACATGGGTTTCGAGACGATGTGGGCCCGGCACCTTAA
E2	sgUBE2F_8	AAGCTGCAGAACATCATTTG	AGGCACTTGCTCGTACGACGCGTCTCACACC	G	GTTTCGAGACGATGTGGGCCCGGCACCTTAA	AGGCACTTGCTCGTACGACGCGTCTCACACCGAAGCTGCAGAACATCATTTGGTTTCGAGACGATGTGGGCCCGGCACCTTAA
E2	sgUBE2F_9	AGACAGGGGAAATATGTCTG	AGGCACTTGCTCGTACGACGCGTCTCACACC	G	GTTTCGAGACGATGTGGGCCCGGCACCTTAA	AGGCACTTGCTCGTACGACGCGTCTCACACCGAGACAGGGGAAATATGTCTGGTTTCGAGACGATGTGGGCCCGGCACCTTAA
E2	sgUBE2G1_1	GTATGGTTATGAAAAGCCAG	AGGCACTTGCTCGTACGACGCGTCTCACACC	G	GTTTCGAGACGATGTGGGCCCGGCACCTTAA	AGGCACTTGCTCGTACGACGCGTCTCACACCGGTATGGTTATGAAAAGCCAGGTTTCGAGACGATGTGGGCCCGGCACCTTAA
E2	sgUBE2G1_10	ACAGAAATCTGGCACCCAAA	AGGCACTTGCTCGTACGACGCGTCTCACACC	G	GTTTCGAGACGATGTGGGCCCGGCACCTTAA	AGGCACTTGCTCGTACGACGCGTCTCACACCGACAGAAATCTGGCACCCAAAGTTTCGAGACGATGTGGGCCCGGCACCTTAA
E2	sgUBE2G1_2	GAGGATGACGGAGCTGCAGT	AGGCACTTGCTCGTACGACGCGTCTCACACC	G	GTTTCGAGACGATGTGGGCCCGGCACCTTAA	AGGCACTTGCTCGTACGACGCGTCTCACACCGGAGGATGACGGAGCTGCAGTGTTTCGAGACGATGTGGGCCCGGCACCTTAA
E2	sgUBE2G1_3	CCTGCAGAAAAGCCTTCCAC	AGGCACTTGCTCGTACGACGCGTCTCACACC	G	GTTTCGAGACGATGTGGGCCCGGCACCTTAA	AGGCACTTGCTCGTACGACGCGTCTCACACCGCCTGCAGAAAAGCCTTCCACGTTTCGAGACGATGTGGGCCCGGCACCTTAA
E2	sgUBE2G1_4	ATGACAATGATCTCTACCGA	AGGCACTTGCTCGTACGACGCGTCTCACACC	G	GTTTCGAGACGATGTGGGCCCGGCACCTTAA	AGGCACTTGCTCGTACGACGCGTCTCACACCGATGACAATGATCTCTACCGAGTTTCGAGACGATGTGGGCCCGGCACCTTAA
E2	sgUBE2G1_5	CTGGCTCCCTATCCACACTG	AGGCACTTGCTCGTACGACGCGTCTCACACC	G	GTTTCGAGACGATGTGGGCCCGGCACCTTAA	AGGCACTTGCTCGTACGACGCGTCTCACACCGCTGGCTCCCTATCCACACTGGTTTCGAGACGATGTGGGCCCGGCACCTTAA
E2	sgUBE2G1_6	ATTTCATTTTAGGAGGTCGG	AGGCACTTGCTCGTACGACGCGTCTCACACC	G	GTTTCGAGACGATGTGGGCCCGGCACCTTAA	AGGCACTTGCTCGTACGACGCGTCTCACACCGATTTCATTTTAGGAGGTCGGGTTTCGAGACGATGTGGGCCCGGCACCTTAA
E2	sgUBE2G1_7	GAGCCTGGGGAAGATAAGTA	AGGCACTTGCTCGTACGACGCGTCTCACACC	G	GTTTCGAGACGATGTGGGCCCGGCACCTTAA	AGGCACTTGCTCGTACGACGCGTCTCACACCGGAGCCTGGGGAAGATAAGTAGTTTCGAGACGATGTGGGCCCGGCACCTTAA
E2	sgUBE2G1_8	ACTGCTACTGCGAAGACAGC	AGGCACTTGCTCGTACGACGCGTCTCACACC	G	GTTTCGAGACGATGTGGGCCCGGCACCTTAA	AGGCACTTGCTCGTACGACGCGTCTCACACCGACTGCTACTGCGAAGACAGCGTTTCGAGACGATGTGGGCCCGGCACCTTAA
E2	sgUBE2G1_9	ATGGTTTCCACAGTGTGGAT	AGGCACTTGCTCGTACGACGCGTCTCACACC	G	GTTTCGAGACGATGTGGGCCCGGCACCTTAA	AGGCACTTGCTCGTACGACGCGTCTCACACCGATGGTTTCCACAGTGTGGATGTTTCGAGACGATGTGGGCCCGGCACCTTAA
E2	sgUBE2G2_1	GCTACGAGAGCAGCGCGGAG	AGGCACTTGCTCGTACGACGCGTCTCACACC	G	GTTTCGAGACGATGTGGGCCCGGCACCTTAA	AGGCACTTGCTCGTACGACGCGTCTCACACCGGCTACGAGAGCAGCGCGGAGGTTTCGAGACGATGTGGGCCCGGCACCTTAA
E2	sgUBE2G2_10	GTTGGGATGAAACATCTCAC	AGGCACTTGCTCGTACGACGCGTCTCACACC	G	GTTTCGAGACGATGTGGGCCCGGCACCTTAA	AGGCACTTGCTCGTACGACGCGTCTCACACCGGTTGGGATGAAACATCTCACGTTTCGAGACGATGTGGGCCCGGCACCTTAA
E2	sgUBE2G2_2	GGAGAAGATCCTGCTGTCGG	AGGCACTTGCTCGTACGACGCGTCTCACACC	G	GTTTCGAGACGATGTGGGCCCGGCACCTTAA	AGGCACTTGCTCGTACGACGCGTCTCACACCGGGAGAAGATCCTGCTGTCGGGTTTCGAGACGATGTGGGCCCGGCACCTTAA
E2	sgUBE2G2_3	GGACTTAACGGGTAATCAAG	AGGCACTTGCTCGTACGACGCGTCTCACACC	G	GTTTCGAGACGATGTGGGCCCGGCACCTTAA	AGGCACTTGCTCGTACGACGCGTCTCACACCGGGACTTAACGGGTAATCAAGGTTTCGAGACGATGTGGGCCCGGCACCTTAA
E2	sgUBE2G2_4	GGTCATCGCCTGGCGCGTGG	AGGCACTTGCTCGTACGACGCGTCTCACACC	G	GTTTCGAGACGATGTGGGCCCGGCACCTTAA	AGGCACTTGCTCGTACGACGCGTCTCACACCGGGTCATCGCCTGGCGCGTGGGTTTCGAGACGATGTGGGCCCGGCACCTTAA
E2	sgUBE2G2_5	GTGGAGTCCTGTGCAGAGTG	AGGCACTTGCTCGTACGACGCGTCTCACACC	G	GTTTCGAGACGATGTGGGCCCGGCACCTTAA	AGGCACTTGCTCGTACGACGCGTCTCACACCGGTGGAGTCCTGTGCAGAGTGGTTTCGAGACGATGTGGGCCCGGCACCTTAA
E2	sgUBE2G2_6	ATCTTCTCCACACTCTGCAC	AGGCACTTGCTCGTACGACGCGTCTCACACC	G	GTTTCGAGACGATGTGGGCCCGGCACCTTAA	AGGCACTTGCTCGTACGACGCGTCTCACACCGATCTTCTCCACACTCTGCACGTTTCGAGACGATGTGGGCCCGGCACCTTAA
E2	sgUBE2G2_7	GCATGCTCACCACCGACAGC	AGGCACTTGCTCGTACGACGCGTCTCACACC	G	GTTTCGAGACGATGTGGGCCCGGCACCTTAA	AGGCACTTGCTCGTACGACGCGTCTCACACCGGCATGCTCACCACCGACAGCGTTTCGAGACGATGTGGGCCCGGCACCTTAA
E2	sgUBE2G2_8	AGTGGGAAACTCAGGATGGC	AGGCACTTGCTCGTACGACGCGTCTCACACC	G	GTTTCGAGACGATGTGGGCCCGGCACCTTAA	AGGCACTTGCTCGTACGACGCGTCTCACACCGAGTGGGAAACTCAGGATGGCGTTTCGAGACGATGTGGGCCCGGCACCTTAA
E2	sgUBE2G2_9	GAAATGCAGACTCTCCCATC	AGGCACTTGCTCGTACGACGCGTCTCACACC	G	GTTTCGAGACGATGTGGGCCCGGCACCTTAA	AGGCACTTGCTCGTACGACGCGTCTCACACCGGAAATGCAGACTCTCCCATCGTTTCGAGACGATGTGGGCCCGGCACCTTAA
E2	sgUBE2H_1	GAGGCGGATGGACACGGACG	AGGCACTTGCTCGTACGACGCGTCTCACACC	G	GTTTCGAGACGATGTGGGCCCGGCACCTTAA	AGGCACTTGCTCGTACGACGCGTCTCACACCGGAGGCGGATGGACACGGACGGTTTCGAGACGATGTGGGCCCGGCACCTTAA
E2	sgUBE2H_10	CACATGTACTTACTTCCTTG	AGGCACTTGCTCGTACGACGCGTCTCACACC	G	GTTTCGAGACGATGTGGGCCCGGCACCTTAA	AGGCACTTGCTCGTACGACGCGTCTCACACCGCACATGTACTTACTTCCTTGGTTTCGAGACGATGTGGGCCCGGCACCTTAA
E2	sgUBE2H_2	CAGTCCGGGCAAGAGGCGGA	AGGCACTTGCTCGTACGACGCGTCTCACACC	G	GTTTCGAGACGATGTGGGCCCGGCACCTTAA	AGGCACTTGCTCGTACGACGCGTCTCACACCGCAGTCCGGGCAAGAGGCGGAGTTTCGAGACGATGTGGGCCCGGCACCTTAA
E2	sgUBE2H_3	GATAGGCCAATAACTGAGGC	AGGCACTTGCTCGTACGACGCGTCTCACACC	G	GTTTCGAGACGATGTGGGCCCGGCACCTTAA	AGGCACTTGCTCGTACGACGCGTCTCACACCGGATAGGCCAATAACTGAGGCGTTTCGAGACGATGTGGGCCCGGCACCTTAA
E2	sgUBE2H_4	CATGAGGTTACGATCCTGGG	AGGCACTTGCTCGTACGACGCGTCTCACACC	G	GTTTCGAGACGATGTGGGCCCGGCACCTTAA	AGGCACTTGCTCGTACGACGCGTCTCACACCGCATGAGGTTACGATCCTGGGGTTTCGAGACGATGTGGGCCCGGCACCTTAA
E2	sgUBE2H_5	GCCCGGACTGGGAGATGACA	AGGCACTTGCTCGTACGACGCGTCTCACACC	G	GTTTCGAGACGATGTGGGCCCGGCACCTTAA	AGGCACTTGCTCGTACGACGCGTCTCACACCGGCCCGGACTGGGAGATGACAGTTTCGAGACGATGTGGGCCCGGCACCTTAA
E2	sgUBE2H_6	GCTGCAGCGTCACCATTGAG	AGGCACTTGCTCGTACGACGCGTCTCACACC	G	GTTTCGAGACGATGTGGGCCCGGCACCTTAA	AGGCACTTGCTCGTACGACGCGTCTCACACCGGCTGCAGCGTCACCATTGAGGTTTCGAGACGATGTGGGCCCGGCACCTTAA
E2	sgUBE2H_7	ATTTCAGCACCATATGAAGG	AGGCACTTGCTCGTACGACGCGTCTCACACC	G	GTTTCGAGACGATGTGGGCCCGGCACCTTAA	AGGCACTTGCTCGTACGACGCGTCTCACACCGATTTCAGCACCATATGAAGGGTTTCGAGACGATGTGGGCCCGGCACCTTAA
E2	sgUBE2H_8	TGTATTCTTCTGGTCGGTGG	AGGCACTTGCTCGTACGACGCGTCTCACACC	G	GTTTCGAGACGATGTGGGCCCGGCACCTTAA	AGGCACTTGCTCGTACGACGCGTCTCACACCGTGTATTCTTCTGGTCGGTGGGTTTCGAGACGATGTGGGCCCGGCACCTTAA
E2	sgUBE2H_9	CAAATTCATTAAGTCCTCCC	AGGCACTTGCTCGTACGACGCGTCTCACACC	G	GTTTCGAGACGATGTGGGCCCGGCACCTTAA	AGGCACTTGCTCGTACGACGCGTCTCACACCGCAAATTCATTAAGTCCTCCCGTTTCGAGACGATGTGGGCCCGGCACCTTAA
E2	sgUBE2I_1	GTGCCTGTCCATCTTAGAGG	AGGCACTTGCTCGTACGACGCGTCTCACACC	G	GTTTCGAGACGATGTGGGCCCGGCACCTTAA	AGGCACTTGCTCGTACGACGCGTCTCACACCGGTGCCTGTCCATCTTAGAGGGTTTCGAGACGATGTGGGCCCGGCACCTTAA
E2	sgUBE2I_10	GCACGATGAACCTCATGAAC	AGGCACTTGCTCGTACGACGCGTCTCACACC	G	GTTTCGAGACGATGTGGGCCCGGCACCTTAA	AGGCACTTGCTCGTACGACGCGTCTCACACCGGCACGATGAACCTCATGAACGTTTCGAGACGATGTGGGCCCGGCACCTTAA
E2	sgUBE2I_2	TAGAGGAGGACAAGGACTGG	AGGCACTTGCTCGTACGACGCGTCTCACACC	G	GTTTCGAGACGATGTGGGCCCGGCACCTTAA	AGGCACTTGCTCGTACGACGCGTCTCACACCGTAGAGGAGGACAAGGACTGGGTTTCGAGACGATGTGGGCCCGGCACCTTAA
E2	sgUBE2I_3	CCAAGACCCAGCTCAAGCAG	AGGCACTTGCTCGTACGACGCGTCTCACACC	G	GTTTCGAGACGATGTGGGCCCGGCACCTTAA	AGGCACTTGCTCGTACGACGCGTCTCACACCGCCAAGACCCAGCTCAAGCAGGTTTCGAGACGATGTGGGCCCGGCACCTTAA
E2	sgUBE2I_4	CAGGGACTTTGAACATGTCG	AGGCACTTGCTCGTACGACGCGTCTCACACC	G	GTTTCGAGACGATGTGGGCCCGGCACCTTAA	AGGCACTTGCTCGTACGACGCGTCTCACACCGCAGGGACTTTGAACATGTCGGTTTCGAGACGATGTGGGCCCGGCACCTTAA
E2	sgUBE2I_5	ACATTCGGGTGAAATAATGG	AGGCACTTGCTCGTACGACGCGTCTCACACC	G	GTTTCGAGACGATGTGGGCCCGGCACCTTAA	AGGCACTTGCTCGTACGACGCGTCTCACACCGACATTCGGGTGAAATAATGGGTTTCGAGACGATGTGGGCCCGGCACCTTAA
E2	sgUBE2I_6	GACAGGCACACTGTCCCCGA	AGGCACTTGCTCGTACGACGCGTCTCACACC	G	GTTTCGAGACGATGTGGGCCCGGCACCTTAA	AGGCACTTGCTCGTACGACGCGTCTCACACCGGACAGGCACACTGTCCCCGAGTTTCGAGACGATGTGGGCCCGGCACCTTAA
E2	sgUBE2I_7	AAGCCCTCCTTACAAATGGG	AGGCACTTGCTCGTACGACGCGTCTCACACC	G	GTTTCGAGACGATGTGGGCCCGGCACCTTAA	AGGCACTTGCTCGTACGACGCGTCTCACACCGAAGCCCTCCTTACAAATGGGGTTTCGAGACGATGTGGGCCCGGCACCTTAA
E2	sgUBE2I_8	TATTTCCCCACAGACTCCGT	AGGCACTTGCTCGTACGACGCGTCTCACACC	G	GTTTCGAGACGATGTGGGCCCGGCACCTTAA	AGGCACTTGCTCGTACGACGCGTCTCACACCGTATTTCCCCACAGACTCCGTGTTTCGAGACGATGTGGGCCCGGCACCTTAA
E2	sgUBE2I_9	TCAGCAGACTCGCCCAGGAG	AGGCACTTGCTCGTACGACGCGTCTCACACC	G	GTTTCGAGACGATGTGGGCCCGGCACCTTAA	AGGCACTTGCTCGTACGACGCGTCTCACACCGTCAGCAGACTCGCCCAGGAGGTTTCGAGACGATGTGGGCCCGGCACCTTAA
E2	sgUBE2J1_1	GTTTATGCCAACAAAAGGAG	AGGCACTTGCTCGTACGACGCGTCTCACACC	G	GTTTCGAGACGATGTGGGCCCGGCACCTTAA	AGGCACTTGCTCGTACGACGCGTCTCACACCGGTTTATGCCAACAAAAGGAGGTTTCGAGACGATGTGGGCCCGGCACCTTAA
E2	sgUBE2J1_10	CCGGACTCTTCAGGTTGTAG	AGGCACTTGCTCGTACGACGCGTCTCACACC	G	GTTTCGAGACGATGTGGGCCCGGCACCTTAA	AGGCACTTGCTCGTACGACGCGTCTCACACCGCCGGACTCTTCAGGTTGTAGGTTTCGAGACGATGTGGGCCCGGCACCTTAA
E2	sgUBE2J1_2	ATGGAGGAGTTTATCACGGG	AGGCACTTGCTCGTACGACGCGTCTCACACC	G	GTTTCGAGACGATGTGGGCCCGGCACCTTAA	AGGCACTTGCTCGTACGACGCGTCTCACACCGATGGAGGAGTTTATCACGGGGTTTCGAGACGATGTGGGCCCGGCACCTTAA
E2	sgUBE2J1_3	GGTTTCATGGGATACTCTGG	AGGCACTTGCTCGTACGACGCGTCTCACACC	G	GTTTCGAGACGATGTGGGCCCGGCACCTTAA	AGGCACTTGCTCGTACGACGCGTCTCACACCGGGTTTCATGGGATACTCTGGGTTTCGAGACGATGTGGGCCCGGCACCTTAA
E2	sgUBE2J1_4	GTTAGGAGAATAATGCTTGG	AGGCACTTGCTCGTACGACGCGTCTCACACC	G	GTTTCGAGACGATGTGGGCCCGGCACCTTAA	AGGCACTTGCTCGTACGACGCGTCTCACACCGGTTAGGAGAATAATGCTTGGGTTTCGAGACGATGTGGGCCCGGCACCTTAA
E2	sgUBE2J1_5	TAACACTTACTACTCCACGA	AGGCACTTGCTCGTACGACGCGTCTCACACC	G	GTTTCGAGACGATGTGGGCCCGGCACCTTAA	AGGCACTTGCTCGTACGACGCGTCTCACACCGTAACACTTACTACTCCACGAGTTTCGAGACGATGTGGGCCCGGCACCTTAA
E2	sgUBE2J1_6	GATTTCTGTTGTGAAGGATG	AGGCACTTGCTCGTACGACGCGTCTCACACC	G	GTTTCGAGACGATGTGGGCCCGGCACCTTAA	AGGCACTTGCTCGTACGACGCGTCTCACACCGGATTTCTGTTGTGAAGGATGGTTTCGAGACGATGTGGGCCCGGCACCTTAA
E2	sgUBE2J1_7	CCAGACTCCGATTTTGATGG	AGGCACTTGCTCGTACGACGCGTCTCACACC	G	GTTTCGAGACGATGTGGGCCCGGCACCTTAA	AGGCACTTGCTCGTACGACGCGTCTCACACCGCCAGACTCCGATTTTGATGGGTTTCGAGACGATGTGGGCCCGGCACCTTAA
E2	sgUBE2J1_8	AAGAAGCCAAAGAACTGGCT	AGGCACTTGCTCGTACGACGCGTCTCACACC	G	GTTTCGAGACGATGTGGGCCCGGCACCTTAA	AGGCACTTGCTCGTACGACGCGTCTCACACCGAAGAAGCCAAAGAACTGGCTGTTTCGAGACGATGTGGGCCCGGCACCTTAA
E2	sgUBE2J1_9	TAAGAGCCATACCGATGTAC	AGGCACTTGCTCGTACGACGCGTCTCACACC	G	GTTTCGAGACGATGTGGGCCCGGCACCTTAA	AGGCACTTGCTCGTACGACGCGTCTCACACCGTAAGAGCCATACCGATGTACGTTTCGAGACGATGTGGGCCCGGCACCTTAA
E2	sgUBE2J2_1	GTTGCACTTAAACCTCCCGT	AGGCACTTGCTCGTACGACGCGTCTCACACC	G	GTTTCGAGACGATGTGGGCCCGGCACCTTAA	AGGCACTTGCTCGTACGACGCGTCTCACACCGGTTGCACTTAAACCTCCCGTGTTTCGAGACGATGTGGGCCCGGCACCTTAA
E2	sgUBE2J2_10	CGGATTTCCACCCGGACACG	AGGCACTTGCTCGTACGACGCGTCTCACACC	G	GTTTCGAGACGATGTGGGCCCGGCACCTTAA	AGGCACTTGCTCGTACGACGCGTCTCACACCGCGGATTTCCACCCGGACACGGTTTCGAGACGATGTGGGCCCGGCACCTTAA
E2	sgUBE2J2_2	ATATGATCACTCCCAACGGG	AGGCACTTGCTCGTACGACGCGTCTCACACC	G	GTTTCGAGACGATGTGGGCCCGGCACCTTAA	AGGCACTTGCTCGTACGACGCGTCTCACACCGATATGATCACTCCCAACGGGGTTTCGAGACGATGTGGGCCCGGCACCTTAA
E2	sgUBE2J2_3	CAGGAGCCCAGTCAGGATGG	AGGCACTTGCTCGTACGACGCGTCTCACACC	G	GTTTCGAGACGATGTGGGCCCGGCACCTTAA	AGGCACTTGCTCGTACGACGCGTCTCACACCGCAGGAGCCCAGTCAGGATGGGTTTCGAGACGATGTGGGCCCGGCACCTTAA
E2	sgUBE2J2_4	TGGGCTCCTGAGCTTCATGG	AGGCACTTGCTCGTACGACGCGTCTCACACC	G	GTTTCGAGACGATGTGGGCCCGGCACCTTAA	AGGCACTTGCTCGTACGACGCGTCTCACACCGTGGGCTCCTGAGCTTCATGGGTTTCGAGACGATGTGGGCCCGGCACCTTAA
E2	sgUBE2J2_5	GTGATCATATAGATACTGGG	AGGCACTTGCTCGTACGACGCGTCTCACACC	G	GTTTCGAGACGATGTGGGCCCGGCACCTTAA	AGGCACTTGCTCGTACGACGCGTCTCACACCGGTGATCATATAGATACTGGGGTTTCGAGACGATGTGGGCCCGGCACCTTAA
E2	sgUBE2J2_6	ATGGTGGAGACAGACCAGGC	AGGCACTTGCTCGTACGACGCGTCTCACACC	G	GTTTCGAGACGATGTGGGCCCGGCACCTTAA	AGGCACTTGCTCGTACGACGCGTCTCACACCGATGGTGGAGACAGACCAGGCGTTTCGAGACGATGTGGGCCCGGCACCTTAA
E2	sgUBE2J2_7	AGAATCCTTACCTTCATAAG	AGGCACTTGCTCGTACGACGCGTCTCACACC	G	GTTTCGAGACGATGTGGGCCCGGCACCTTAA	AGGCACTTGCTCGTACGACGCGTCTCACACCGAGAATCCTTACCTTCATAAGGTTTCGAGACGATGTGGGCCCGGCACCTTAA
E2	sgUBE2J2_8	CCAGAGATGACCCCTTATGA	AGGCACTTGCTCGTACGACGCGTCTCACACC	G	GTTTCGAGACGATGTGGGCCCGGCACCTTAA	AGGCACTTGCTCGTACGACGCGTCTCACACCGCCAGAGATGACCCCTTATGAGTTTCGAGACGATGTGGGCCCGGCACCTTAA
E2	sgUBE2J2_9	GGTGGAGAAGGGCCCCACCC	AGGCACTTGCTCGTACGACGCGTCTCACACC	G	GTTTCGAGACGATGTGGGCCCGGCACCTTAA	AGGCACTTGCTCGTACGACGCGTCTCACACCGGGTGGAGAAGGGCCCCACCCGTTTCGAGACGATGTGGGCCCGGCACCTTAA
E2	sgUBE2K_1	GGAGGTGCTGAAGAGCGAGG	AGGCACTTGCTCGTACGACGCGTCTCACACC	G	GTTTCGAGACGATGTGGGCCCGGCACCTTAA	AGGCACTTGCTCGTACGACGCGTCTCACACCGGGAGGTGCTGAAGAGCGAGGGTTTCGAGACGATGTGGGCCCGGCACCTTAA
E2	sgUBE2K_10	CCTCCAGACACACCATATGA	AGGCACTTGCTCGTACGACGCGTCTCACACC	G	GTTTCGAGACGATGTGGGCCCGGCACCTTAA	AGGCACTTGCTCGTACGACGCGTCTCACACCGCCTCCAGACACACCATATGAGTTTCGAGACGATGTGGGCCCGGCACCTTAA
E2	sgUBE2K_2	AATCAAGCGGGAGTTCAAGG	AGGCACTTGCTCGTACGACGCGTCTCACACC	G	GTTTCGAGACGATGTGGGCCCGGCACCTTAA	AGGCACTTGCTCGTACGACGCGTCTCACACCGAATCAAGCGGGAGTTCAAGGGTTTCGAGACGATGTGGGCCCGGCACCTTAA
E2	sgUBE2K_3	GCAATGACAATAATACCGTG	AGGCACTTGCTCGTACGACGCGTCTCACACC	G	GTTTCGAGACGATGTGGGCCCGGCACCTTAA	AGGCACTTGCTCGTACGACGCGTCTCACACCGGCAATGACAATAATACCGTGGTTTCGAGACGATGTGGGCCCGGCACCTTAA
E2	sgUBE2K_4	CGGAGACATGGCCAACATCG	AGGCACTTGCTCGTACGACGCGTCTCACACC	G	GTTTCGAGACGATGTGGGCCCGGCACCTTAA	AGGCACTTGCTCGTACGACGCGTCTCACACCGCGGAGACATGGCCAACATCGGTTTCGAGACGATGTGGGCCCGGCACCTTAA
E2	sgUBE2K_5	CAAACAAATAGCCCCTGTGA	AGGCACTTGCTCGTACGACGCGTCTCACACC	G	GTTTCGAGACGATGTGGGCCCGGCACCTTAA	AGGCACTTGCTCGTACGACGCGTCTCACACCGCAAACAAATAGCCCCTGTGAGTTTCGAGACGATGTGGGCCCGGCACCTTAA
E2	sgUBE2K_6	GATTCGCTGCACCGCGATGT	AGGCACTTGCTCGTACGACGCGTCTCACACC	G	GTTTCGAGACGATGTGGGCCCGGCACCTTAA	AGGCACTTGCTCGTACGACGCGTCTCACACCGGATTCGCTGCACCGCGATGTGTTTCGAGACGATGTGGGCCCGGCACCTTAA
E2	sgUBE2K_7	TTTGCTACTACAGCATCCTG	AGGCACTTGCTCGTACGACGCGTCTCACACC	G	GTTTCGAGACGATGTGGGCCCGGCACCTTAA	AGGCACTTGCTCGTACGACGCGTCTCACACCGTTTGCTACTACAGCATCCTGGTTTCGAGACGATGTGGGCCCGGCACCTTAA
E2	sgUBE2K_8	TGCAGAGCCAGATGATCCAC	AGGCACTTGCTCGTACGACGCGTCTCACACC	G	GTTTCGAGACGATGTGGGCCCGGCACCTTAA	AGGCACTTGCTCGTACGACGCGTCTCACACCGTGCAGAGCCAGATGATCCACGTTTCGAGACGATGTGGGCCCGGCACCTTAA
E2	sgUBE2K_9	GAATTGCTTCTGAGTAACTG	AGGCACTTGCTCGTACGACGCGTCTCACACC	G	GTTTCGAGACGATGTGGGCCCGGCACCTTAA	AGGCACTTGCTCGTACGACGCGTCTCACACCGGAATTGCTTCTGAGTAACTGGTTTCGAGACGATGTGGGCCCGGCACCTTAA
E2	sgUBE2L3_1	CCAGCAACCAAAACCGACCA	AGGCACTTGCTCGTACGACGCGTCTCACACC	G	GTTTCGAGACGATGTGGGCCCGGCACCTTAA	AGGCACTTGCTCGTACGACGCGTCTCACACCGCCAGCAACCAAAACCGACCAGTTTCGAGACGATGTGGGCCCGGCACCTTAA
E2	sgUBE2L3_10	CGACACGCGCCTGCAGGAGG	AGGCACTTGCTCGTACGACGCGTCTCACACC	G	GTTTCGAGACGATGTGGGCCCGGCACCTTAA	AGGCACTTGCTCGTACGACGCGTCTCACACCGCGACACGCGCCTGCAGGAGGGTTTCGAGACGATGTGGGCCCGGCACCTTAA
E2	sgUBE2L3_2	CCGAAGCGGGTGCTCAGGCT	AGGCACTTGCTCGTACGACGCGTCTCACACC	G	GTTTCGAGACGATGTGGGCCCGGCACCTTAA	AGGCACTTGCTCGTACGACGCGTCTCACACCGCCGAAGCGGGTGCTCAGGCTGTTTCGAGACGATGTGGGCCCGGCACCTTAA
E2	sgUBE2L3_3	TACCTTCATCAGCCTCCTGC	AGGCACTTGCTCGTACGACGCGTCTCACACC	G	GTTTCGAGACGATGTGGGCCCGGCACCTTAA	AGGCACTTGCTCGTACGACGCGTCTCACACCGTACCTTCATCAGCCTCCTGCGTTTCGAGACGATGTGGGCCCGGCACCTTAA
E2	sgUBE2L3_4	AAGGCTCCCTTATCATATGG	AGGCACTTGCTCGTACGACGCGTCTCACACC	G	GTTTCGAGACGATGTGGGCCCGGCACCTTAA	AGGCACTTGCTCGTACGACGCGTCTCACACCGAAGGCTCCCTTATCATATGGGTTTCGAGACGATGTGGGCCCGGCACCTTAA
E2	sgUBE2L3_5	GGACAACCCTCCATATGATA	AGGCACTTGCTCGTACGACGCGTCTCACACC	G	GTTTCGAGACGATGTGGGCCCGGCACCTTAA	AGGCACTTGCTCGTACGACGCGTCTCACACCGGGACAACCCTCCATATGATAGTTTCGAGACGATGTGGGCCCGGCACCTTAA
E2	sgUBE2L3_6	AAACATCGACGAAAAGGGGC	AGGCACTTGCTCGTACGACGCGTCTCACACC	G	GTTTCGAGACGATGTGGGCCCGGCACCTTAA	AGGCACTTGCTCGTACGACGCGTCTCACACCGAAACATCGACGAAAAGGGGCGTTTCGAGACGATGTGGGCCCGGCACCTTAA
E2	sgUBE2L3_7	GGTTTGAATGGGTACTCTGC	AGGCACTTGCTCGTACGACGCGTCTCACACC	G	GTTTCGAGACGATGTGGGCCCGGCACCTTAA	AGGCACTTGCTCGTACGACGCGTCTCACACCGGGTTTGAATGGGTACTCTGCGTTTCGAGACGATGTGGGCCCGGCACCTTAA
E2	sgUBE2L3_8	ATATGGGGAAAAGCGACCTG	AGGCACTTGCTCGTACGACGCGTCTCACACC	G	GTTTCGAGACGATGTGGGCCCGGCACCTTAA	AGGCACTTGCTCGTACGACGCGTCTCACACCGATATGGGGAAAAGCGACCTGGTTTCGAGACGATGTGGGCCCGGCACCTTAA
E2	sgUBE2L3_9	CCTAGCTGAAGAATACTCTA	AGGCACTTGCTCGTACGACGCGTCTCACACC	G	GTTTCGAGACGATGTGGGCCCGGCACCTTAA	AGGCACTTGCTCGTACGACGCGTCTCACACCGCCTAGCTGAAGAATACTCTAGTTTCGAGACGATGTGGGCCCGGCACCTTAA
E2	sgUBE2L6_1	CAAGATCTACCACCCCAACG	AGGCACTTGCTCGTACGACGCGTCTCACACC	G	GTTTCGAGACGATGTGGGCCCGGCACCTTAA	AGGCACTTGCTCGTACGACGCGTCTCACACCGCAAGATCTACCACCCCAACGGTTTCGAGACGATGTGGGCCCGGCACCTTAA
E2	sgUBE2L6_10	GGTCAGAACATGAGTTAGGA	AGGCACTTGCTCGTACGACGCGTCTCACACC	G	GTTTCGAGACGATGTGGGCCCGGCACCTTAA	AGGCACTTGCTCGTACGACGCGTCTCACACCGGGTCAGAACATGAGTTAGGAGTTTCGAGACGATGTGGGCCCGGCACCTTAA
E2	sgUBE2L6_2	CGTTCTCGTCCACGTTGGGG	AGGCACTTGCTCGTACGACGCGTCTCACACC	G	GTTTCGAGACGATGTGGGCCCGGCACCTTAA	AGGCACTTGCTCGTACGACGCGTCTCACACCGCGTTCTCGTCCACGTTGGGGGTTTCGAGACGATGTGGGCCCGGCACCTTAA
E2	sgUBE2L6_3	CCTTGCACCAAGACTTGCCA	AGGCACTTGCTCGTACGACGCGTCTCACACC	G	GTTTCGAGACGATGTGGGCCCGGCACCTTAA	AGGCACTTGCTCGTACGACGCGTCTCACACCGCCTTGCACCAAGACTTGCCAGTTTCGAGACGATGTGGGCCCGGCACCTTAA
E2	sgUBE2L6_4	CCAGTTCTCACTGCTGATGA	AGGCACTTGCTCGTACGACGCGTCTCACACC	G	GTTTCGAGACGATGTGGGCCCGGCACCTTAA	AGGCACTTGCTCGTACGACGCGTCTCACACCGCCAGTTCTCACTGCTGATGAGTTTCGAGACGATGTGGGCCCGGCACCTTAA
E2	sgUBE2L6_5	AACCCCACCTTGGCAAGTCT	AGGCACTTGCTCGTACGACGCGTCTCACACC	G	GTTTCGAGACGATGTGGGCCCGGCACCTTAA	AGGCACTTGCTCGTACGACGCGTCTCACACCGAACCCCACCTTGGCAAGTCTGTTTCGAGACGATGTGGGCCCGGCACCTTAA
E2	sgUBE2L6_6	TCAGCGAGGTCCATCCGCAG	AGGCACTTGCTCGTACGACGCGTCTCACACC	G	GTTTCGAGACGATGTGGGCCCGGCACCTTAA	AGGCACTTGCTCGTACGACGCGTCTCACACCGTCAGCGAGGTCCATCCGCAGGTTTCGAGACGATGTGGGCCCGGCACCTTAA
E2	sgUBE2L6_7	GCCGGTCCACTCCGAATCGG	AGGCACTTGCTCGTACGACGCGTCTCACACC	G	GTTTCGAGACGATGTGGGCCCGGCACCTTAA	AGGCACTTGCTCGTACGACGCGTCTCACACCGGCCGGTCCACTCCGAATCGGGTTTCGAGACGATGTGGGCCCGGCACCTTAA
E2	sgUBE2L6_8	CGAATATCAGGGAGCCCCTG	AGGCACTTGCTCGTACGACGCGTCTCACACC	G	GTTTCGAGACGATGTGGGCCCGGCACCTTAA	AGGCACTTGCTCGTACGACGCGTCTCACACCGCGAATATCAGGGAGCCCCTGGTTTCGAGACGATGTGGGCCCGGCACCTTAA
E2	sgUBE2L6_9	GCATTCTTTCTGAACAGCTC	AGGCACTTGCTCGTACGACGCGTCTCACACC	G	GTTTCGAGACGATGTGGGCCCGGCACCTTAA	AGGCACTTGCTCGTACGACGCGTCTCACACCGGCATTCTTTCTGAACAGCTCGTTTCGAGACGATGTGGGCCCGGCACCTTAA
E2	sgUBE2M_1	GAAGAAGGAGGAGGAGTCGG	AGGCACTTGCTCGTACGACGCGTCTCACACC	G	GTTTCGAGACGATGTGGGCCCGGCACCTTAA	AGGCACTTGCTCGTACGACGCGTCTCACACCGGAAGAAGGAGGAGGAGTCGGGTTTCGAGACGATGTGGGCCCGGCACCTTAA
E2	sgUBE2M_10	ACGTCTGCCTCAACATCCTC	AGGCACTTGCTCGTACGACGCGTCTCACACC	G	GTTTCGAGACGATGTGGGCCCGGCACCTTAA	AGGCACTTGCTCGTACGACGCGTCTCACACCGACGTCTGCCTCAACATCCTCGTTTCGAGACGATGTGGGCCCGGCACCTTAA
E2	sgUBE2M_2	GAGTCGGCGGGCGGCACCAA	AGGCACTTGCTCGTACGACGCGTCTCACACC	G	GTTTCGAGACGATGTGGGCCCGGCACCTTAA	AGGCACTTGCTCGTACGACGCGTCTCACACCGGAGTCGGCGGGCGGCACCAAGTTTCGAGACGATGTGGGCCCGGCACCTTAA
E2	sgUBE2M_3	CGACCTCCTCAACTTCAAGC	AGGCACTTGCTCGTACGACGCGTCTCACACC	G	GTTTCGAGACGATGTGGGCCCGGCACCTTAA	AGGCACTTGCTCGTACGACGCGTCTCACACCGCGACCTCCTCAACTTCAAGCGTTTCGAGACGATGTGGGCCCGGCACCTTAA
E2	sgUBE2M_4	TCACCCCAACATTGACCTCG	AGGCACTTGCTCGTACGACGCGTCTCACACC	G	GTTTCGAGACGATGTGGGCCCGGCACCTTAA	AGGCACTTGCTCGTACGACGCGTCTCACACCGTCACCCCAACATTGACCTCGGTTTCGAGACGATGTGGGCCCGGCACCTTAA
E2	sgUBE2M_5	TCACCAAGAAGAGATACTGC	AGGCACTTGCTCGTACGACGCGTCTCACACC	G	GTTTCGAGACGATGTGGGCCCGGCACCTTAA	AGGCACTTGCTCGTACGACGCGTCTCACACCGTCACCAAGAAGAGATACTGCGTTTCGAGACGATGTGGGCCCGGCACCTTAA
E2	sgUBE2M_6	TCCTGGAGCCAGGTGGGCCA	AGGCACTTGCTCGTACGACGCGTCTCACACC	G	GTTTCGAGACGATGTGGGCCCGGCACCTTAA	AGGCACTTGCTCGTACGACGCGTCTCACACCGTCCTGGAGCCAGGTGGGCCAGTTTCGAGACGATGTGGGCCCGGCACCTTAA
E2	sgUBE2M_7	TCCCAGGGCTTCTACAAGAG	AGGCACTTGCTCGTACGACGCGTCTCACACC	G	GTTTCGAGACGATGTGGGCCCGGCACCTTAA	AGGCACTTGCTCGTACGACGCGTCTCACACCGTCCCAGGGCTTCTACAAGAGGTTTCGAGACGATGTGGGCCCGGCACCTTAA
E2	sgUBE2M_8	GTCCTCACCTGAGGATGTTG	AGGCACTTGCTCGTACGACGCGTCTCACACC	G	GTTTCGAGACGATGTGGGCCCGGCACCTTAA	AGGCACTTGCTCGTACGACGCGTCTCACACCGGTCCTCACCTGAGGATGTTGGTTTCGAGACGATGTGGGCCCGGCACCTTAA
E2	sgUBE2M_9	GCGCAGCTGCGGATCCAGAA	AGGCACTTGCTCGTACGACGCGTCTCACACC	G	GTTTCGAGACGATGTGGGCCCGGCACCTTAA	AGGCACTTGCTCGTACGACGCGTCTCACACCGGCGCAGCTGCGGATCCAGAAGTTTCGAGACGATGTGGGCCCGGCACCTTAA
E2	sgUBE2N_1	CAAATGATGTAGCGGAGCAG	AGGCACTTGCTCGTACGACGCGTCTCACACC	G	GTTTCGAGACGATGTGGGCCCGGCACCTTAA	AGGCACTTGCTCGTACGACGCGTCTCACACCGCAAATGATGTAGCGGAGCAGGTTTCGAGACGATGTGGGCCCGGCACCTTAA
E2	sgUBE2N_10	GGATCGATAGCAGAACTGTG	AGGCACTTGCTCGTACGACGCGTCTCACACC	G	GTTTCGAGACGATGTGGGCCCGGCACCTTAA	AGGCACTTGCTCGTACGACGCGTCTCACACCGGGATCGATAGCAGAACTGTGGTTTCGAGACGATGTGGGCCCGGCACCTTAA
E2	sgUBE2N_2	ACTGTGCGGATCTGCAGTGC	AGGCACTTGCTCGTACGACGCGTCTCACACC	G	GTTTCGAGACGATGTGGGCCCGGCACCTTAA	AGGCACTTGCTCGTACGACGCGTCTCACACCGACTGTGCGGATCTGCAGTGCGTTTCGAGACGATGTGGGCCCGGCACCTTAA
E2	sgUBE2N_3	CGGTTACCTTGATGATCCTG	AGGCACTTGCTCGTACGACGCGTCTCACACC	G	GTTTCGAGACGATGTGGGCCCGGCACCTTAA	AGGCACTTGCTCGTACGACGCGTCTCACACCGCGGTTACCTTGATGATCCTGGTTTCGAGACGATGTGGGCCCGGCACCTTAA
E2	sgUBE2N_4	CGGGTTCTGACAAGATGGCC	AGGCACTTGCTCGTACGACGCGTCTCACACC	G	GTTTCGAGACGATGTGGGCCCGGCACCTTAA	AGGCACTTGCTCGTACGACGCGTCTCACACCGCGGGTTCTGACAAGATGGCCGTTTCGAGACGATGTGGGCCCGGCACCTTAA
E2	sgUBE2N_5	GAAGCCCAAGCCATAGAAAC	AGGCACTTGCTCGTACGACGCGTCTCACACC	G	GTTTCGAGACGATGTGGGCCCGGCACCTTAA	AGGCACTTGCTCGTACGACGCGTCTCACACCGGAAGCCCAAGCCATAGAAACGTTTCGAGACGATGTGGGCCCGGCACCTTAA
E2	sgUBE2N_6	CTACAGCTAGAGCATGGACT	AGGCACTTGCTCGTACGACGCGTCTCACACC	G	GTTTCGAGACGATGTGGGCCCGGCACCTTAA	AGGCACTTGCTCGTACGACGCGTCTCACACCGCTACAGCTAGAGCATGGACTGTTTCGAGACGATGTGGGCCCGGCACCTTAA
E2	sgUBE2N_7	CCTTCCAGAAGAATACCCAA	AGGCACTTGCTCGTACGACGCGTCTCACACC	G	GTTTCGAGACGATGTGGGCCCGGCACCTTAA	AGGCACTTGCTCGTACGACGCGTCTCACACCGCCTTCCAGAAGAATACCCAAGTTTCGAGACGATGTGGGCCCGGCACCTTAA
E2	sgUBE2N_8	CTGGTTCTGCCAGCAAACGC	AGGCACTTGCTCGTACGACGCGTCTCACACC	G	GTTTCGAGACGATGTGGGCCCGGCACCTTAA	AGGCACTTGCTCGTACGACGCGTCTCACACCGCTGGTTCTGCCAGCAAACGCGTTTCGAGACGATGTGGGCCCGGCACCTTAA
E2	sgUBE2N_9	TCGGCTTTGATGCCAGGAAC	AGGCACTTGCTCGTACGACGCGTCTCACACC	G	GTTTCGAGACGATGTGGGCCCGGCACCTTAA	AGGCACTTGCTCGTACGACGCGTCTCACACCGTCGGCTTTGATGCCAGGAACGTTTCGAGACGATGTGGGCCCGGCACCTTAA
E2	sgUBE2NL_1	CAAATGATGTAGTGGAGCAG	AGGCACTTGCTCGTACGACGCGTCTCACACC	G	GTTTCGAGACGATGTGGGCCCGGCACCTTAA	AGGCACTTGCTCGTACGACGCGTCTCACACCGCAAATGATGTAGTGGAGCAGGTTTCGAGACGATGTGGGCCCGGCACCTTAA
E2	sgUBE2NL_10	TGTGCGGATCTGCAGGGCTG	AGGCACTTGCTCGTACGACGCGTCTCACACC	G	GTTTCGAGACGATGTGGGCCCGGCACCTTAA	AGGCACTTGCTCGTACGACGCGTCTCACACCGTGTGCGGATCTGCAGGGCTGGTTTCGAGACGATGTGGGCCCGGCACCTTAA
E2	sgUBE2NL_2	ACTTGCAGAAGAATACCCAA	AGGCACTTGCTCGTACGACGCGTCTCACACC	G	GTTTCGAGACGATGTGGGCCCGGCACCTTAA	AGGCACTTGCTCGTACGACGCGTCTCACACCGACTTGCAGAAGAATACCCAAGTTTCGAGACGATGTGGGCCCGGCACCTTAA
E2	sgUBE2NL_3	CCATTGAAACAGCTAGAGCA	AGGCACTTGCTCGTACGACGCGTCTCACACC	G	GTTTCGAGACGATGTGGGCCCGGCACCTTAA	AGGCACTTGCTCGTACGACGCGTCTCACACCGCCATTGAAACAGCTAGAGCAGTTTCGAGACGATGTGGGCCCGGCACCTTAA
E2	sgUBE2NL_4	GGTTTCCTTGATGATCCTGT	AGGCACTTGCTCGTACGACGCGTCTCACACC	G	GTTTCGAGACGATGTGGGCCCGGCACCTTAA	AGGCACTTGCTCGTACGACGCGTCTCACACCGGGTTTCCTTGATGATCCTGTGTTTCGAGACGATGTGGGCCCGGCACCTTAA
E2	sgUBE2NL_5	TTTTCATGTGGTCATTGCTG	AGGCACTTGCTCGTACGACGCGTCTCACACC	G	GTTTCGAGACGATGTGGGCCCGGCACCTTAA	AGGCACTTGCTCGTACGACGCGTCTCACACCGTTTTCATGTGGTCATTGCTGGTTTCGAGACGATGTGGGCCCGGCACCTTAA
E2	sgUBE2NL_6	TGATGGCCGAGCTGCCCCAC	AGGCACTTGCTCGTACGACGCGTCTCACACC	G	GTTTCGAGACGATGTGGGCCCGGCACCTTAA	AGGCACTTGCTCGTACGACGCGTCTCACACCGTGATGGCCGAGCTGCCCCACGTTTCGAGACGATGTGGGCCCGGCACCTTAA
E2	sgUBE2NL_7	TAACGGGCGTTGCTTTCATC	AGGCACTTGCTCGTACGACGCGTCTCACACC	G	GTTTCGAGACGATGTGGGCCCGGCACCTTAA	AGGCACTTGCTCGTACGACGCGTCTCACACCGTAACGGGCGTTGCTTTCATCGTTTCGAGACGATGTGGGCCCGGCACCTTAA
E2	sgUBE2NL_8	TGGATTGGGAGCATTTAACA	AGGCACTTGCTCGTACGACGCGTCTCACACC	G	GTTTCGAGACGATGTGGGCCCGGCACCTTAA	AGGCACTTGCTCGTACGACGCGTCTCACACCGTGGATTGGGAGCATTTAACAGTTTCGAGACGATGTGGGCCCGGCACCTTAA
E2	sgUBE2NL_9	CTGGCTCTGCCAGCAAACGC	AGGCACTTGCTCGTACGACGCGTCTCACACC	G	GTTTCGAGACGATGTGGGCCCGGCACCTTAA	AGGCACTTGCTCGTACGACGCGTCTCACACCGCTGGCTCTGCCAGCAAACGCGTTTCGAGACGATGTGGGCCCGGCACCTTAA
E2	sgUBE2O_1	GGTGCGCCTCATCCACGGCG	AGGCACTTGCTCGTACGACGCGTCTCACACC	G	GTTTCGAGACGATGTGGGCCCGGCACCTTAA	AGGCACTTGCTCGTACGACGCGTCTCACACCGGGTGCGCCTCATCCACGGCGGTTTCGAGACGATGTGGGCCCGGCACCTTAA
E2	sgUBE2O_10	GACTTCGTGGTAGATAAGCG	AGGCACTTGCTCGTACGACGCGTCTCACACC	G	GTTTCGAGACGATGTGGGCCCGGCACCTTAA	AGGCACTTGCTCGTACGACGCGTCTCACACCGGACTTCGTGGTAGATAAGCGGTTTCGAGACGATGTGGGCCCGGCACCTTAA
E2	sgUBE2O_2	TGAGTGGCCCAGCGAAACCC	AGGCACTTGCTCGTACGACGCGTCTCACACC	G	GTTTCGAGACGATGTGGGCCCGGCACCTTAA	AGGCACTTGCTCGTACGACGCGTCTCACACCGTGAGTGGCCCAGCGAAACCCGTTTCGAGACGATGTGGGCCCGGCACCTTAA
E2	sgUBE2O_3	GCAGCATGTGAAGGAGACCA	AGGCACTTGCTCGTACGACGCGTCTCACACC	G	GTTTCGAGACGATGTGGGCCCGGCACCTTAA	AGGCACTTGCTCGTACGACGCGTCTCACACCGGCAGCATGTGAAGGAGACCAGTTTCGAGACGATGTGGGCCCGGCACCTTAA
E2	sgUBE2O_4	GAGCAAGTTCCGAGTGGTGG	AGGCACTTGCTCGTACGACGCGTCTCACACC	G	GTTTCGAGACGATGTGGGCCCGGCACCTTAA	AGGCACTTGCTCGTACGACGCGTCTCACACCGGAGCAAGTTCCGAGTGGTGGGTTTCGAGACGATGTGGGCCCGGCACCTTAA
E2	sgUBE2O_5	CCAGTGGAGATGCAGGACGA	AGGCACTTGCTCGTACGACGCGTCTCACACC	G	GTTTCGAGACGATGTGGGCCCGGCACCTTAA	AGGCACTTGCTCGTACGACGCGTCTCACACCGCCAGTGGAGATGCAGGACGAGTTTCGAGACGATGTGGGCCCGGCACCTTAA
E2	sgUBE2O_6	GCCGCTCTGGGAGGAAGTGG	AGGCACTTGCTCGTACGACGCGTCTCACACC	G	GTTTCGAGACGATGTGGGCCCGGCACCTTAA	AGGCACTTGCTCGTACGACGCGTCTCACACCGGCCGCTCTGGGAGGAAGTGGGTTTCGAGACGATGTGGGCCCGGCACCTTAA
E2	sgUBE2O_7	TCACTCGAGACTTCAAGCCA	AGGCACTTGCTCGTACGACGCGTCTCACACC	G	GTTTCGAGACGATGTGGGCCCGGCACCTTAA	AGGCACTTGCTCGTACGACGCGTCTCACACCGTCACTCGAGACTTCAAGCCAGTTTCGAGACGATGTGGGCCCGGCACCTTAA
E2	sgUBE2O_8	GCCGAGTGGGGACGACGTGG	AGGCACTTGCTCGTACGACGCGTCTCACACC	G	GTTTCGAGACGATGTGGGCCCGGCACCTTAA	AGGCACTTGCTCGTACGACGCGTCTCACACCGGCCGAGTGGGGACGACGTGGGTTTCGAGACGATGTGGGCCCGGCACCTTAA
E2	sgUBE2O_9	GGACGTCAGCAGCAAGGTGG	AGGCACTTGCTCGTACGACGCGTCTCACACC	G	GTTTCGAGACGATGTGGGCCCGGCACCTTAA	AGGCACTTGCTCGTACGACGCGTCTCACACCGGGACGTCAGCAGCAAGGTGGGTTTCGAGACGATGTGGGCCCGGCACCTTAA
E2	sgUBE2Q1_1	GAAAGAGGAAGAGCCAGCTG	AGGCACTTGCTCGTACGACGCGTCTCACACC	G	GTTTCGAGACGATGTGGGCCCGGCACCTTAA	AGGCACTTGCTCGTACGACGCGTCTCACACCGGAAAGAGGAAGAGCCAGCTGGTTTCGAGACGATGTGGGCCCGGCACCTTAA
E2	sgUBE2Q1_10	GTCTTCAGAAGATGAAGATG	AGGCACTTGCTCGTACGACGCGTCTCACACC	G	GTTTCGAGACGATGTGGGCCCGGCACCTTAA	AGGCACTTGCTCGTACGACGCGTCTCACACCGGTCTTCAGAAGATGAAGATGGTTTCGAGACGATGTGGGCCCGGCACCTTAA
E2	sgUBE2Q1_2	GACACAACCCTGACAAATGG	AGGCACTTGCTCGTACGACGCGTCTCACACC	G	GTTTCGAGACGATGTGGGCCCGGCACCTTAA	AGGCACTTGCTCGTACGACGCGTCTCACACCGGACACAACCCTGACAAATGGGTTTCGAGACGATGTGGGCCCGGCACCTTAA
E2	sgUBE2Q1_3	GATGCAGCAGCCGCAGCCGC	AGGCACTTGCTCGTACGACGCGTCTCACACC	G	GTTTCGAGACGATGTGGGCCCGGCACCTTAA	AGGCACTTGCTCGTACGACGCGTCTCACACCGGATGCAGCAGCCGCAGCCGCGTTTCGAGACGATGTGGGCCCGGCACCTTAA
E2	sgUBE2Q1_4	GGCTGGTGGACATAAAGAAA	AGGCACTTGCTCGTACGACGCGTCTCACACC	G	GTTTCGAGACGATGTGGGCCCGGCACCTTAA	AGGCACTTGCTCGTACGACGCGTCTCACACCGGGCTGGTGGACATAAAGAAAGTTTCGAGACGATGTGGGCCCGGCACCTTAA
E2	sgUBE2Q1_5	GGAGGTTATAGAGTTTACAC	AGGCACTTGCTCGTACGACGCGTCTCACACC	G	GTTTCGAGACGATGTGGGCCCGGCACCTTAA	AGGCACTTGCTCGTACGACGCGTCTCACACCGGGAGGTTATAGAGTTTACACGTTTCGAGACGATGTGGGCCCGGCACCTTAA
E2	sgUBE2Q1_6	GGTGAGAAGTTCCATGCAGA	AGGCACTTGCTCGTACGACGCGTCTCACACC	G	GTTTCGAGACGATGTGGGCCCGGCACCTTAA	AGGCACTTGCTCGTACGACGCGTCTCACACCGGGTGAGAAGTTCCATGCAGAGTTTCGAGACGATGTGGGCCCGGCACCTTAA
E2	sgUBE2Q1_7	CAGCTCGTCCAGGCAGGCGC	AGGCACTTGCTCGTACGACGCGTCTCACACC	G	GTTTCGAGACGATGTGGGCCCGGCACCTTAA	AGGCACTTGCTCGTACGACGCGTCTCACACCGCAGCTCGTCCAGGCAGGCGCGTTTCGAGACGATGTGGGCCCGGCACCTTAA
E2	sgUBE2Q1_8	GCTGAGCTGCGAGTTCCTGC	AGGCACTTGCTCGTACGACGCGTCTCACACC	G	GTTTCGAGACGATGTGGGCCCGGCACCTTAA	AGGCACTTGCTCGTACGACGCGTCTCACACCGGCTGAGCTGCGAGTTCCTGCGTTTCGAGACGATGTGGGCCCGGCACCTTAA
E2	sgUBE2Q1_9	GAGTTCCTGCTGGCTGGGGC	AGGCACTTGCTCGTACGACGCGTCTCACACC	G	GTTTCGAGACGATGTGGGCCCGGCACCTTAA	AGGCACTTGCTCGTACGACGCGTCTCACACCGGAGTTCCTGCTGGCTGGGGCGTTTCGAGACGATGTGGGCCCGGCACCTTAA
E2	sgUBE2Q2_1	CTAGATCAACCACTACCCAC	AGGCACTTGCTCGTACGACGCGTCTCACACC	G	GTTTCGAGACGATGTGGGCCCGGCACCTTAA	AGGCACTTGCTCGTACGACGCGTCTCACACCGCTAGATCAACCACTACCCACGTTTCGAGACGATGTGGGCCCGGCACCTTAA
E2	sgUBE2Q2_10	TTAGCCATCTTCCTTTGGAG	AGGCACTTGCTCGTACGACGCGTCTCACACC	G	GTTTCGAGACGATGTGGGCCCGGCACCTTAA	AGGCACTTGCTCGTACGACGCGTCTCACACCGTTAGCCATCTTCCTTTGGAGGTTTCGAGACGATGTGGGCCCGGCACCTTAA
E2	sgUBE2Q2_2	GGTAACACCACTCGAACAAA	AGGCACTTGCTCGTACGACGCGTCTCACACC	G	GTTTCGAGACGATGTGGGCCCGGCACCTTAA	AGGCACTTGCTCGTACGACGCGTCTCACACCGGGTAACACCACTCGAACAAAGTTTCGAGACGATGTGGGCCCGGCACCTTAA
E2	sgUBE2Q2_3	GGCTTTGCCTTTGACTAAGG	AGGCACTTGCTCGTACGACGCGTCTCACACC	G	GTTTCGAGACGATGTGGGCCCGGCACCTTAA	AGGCACTTGCTCGTACGACGCGTCTCACACCGGGCTTTGCCTTTGACTAAGGGTTTCGAGACGATGTGGGCCCGGCACCTTAA
E2	sgUBE2Q2_4	AACCATATCGGTGAAGAAGA	AGGCACTTGCTCGTACGACGCGTCTCACACC	G	GTTTCGAGACGATGTGGGCCCGGCACCTTAA	AGGCACTTGCTCGTACGACGCGTCTCACACCGAACCATATCGGTGAAGAAGAGTTTCGAGACGATGTGGGCCCGGCACCTTAA
E2	sgUBE2Q2_5	AAGGAAGAAGAGCCTATTAG	AGGCACTTGCTCGTACGACGCGTCTCACACC	G	GTTTCGAGACGATGTGGGCCCGGCACCTTAA	AGGCACTTGCTCGTACGACGCGTCTCACACCGAAGGAAGAAGAGCCTATTAGGTTTCGAGACGATGTGGGCCCGGCACCTTAA
E2	sgUBE2Q2_6	TGATCCTCCATTTGTTCGAG	AGGCACTTGCTCGTACGACGCGTCTCACACC	G	GTTTCGAGACGATGTGGGCCCGGCACCTTAA	AGGCACTTGCTCGTACGACGCGTCTCACACCGTGATCCTCCATTTGTTCGAGGTTTCGAGACGATGTGGGCCCGGCACCTTAA
E2	sgUBE2Q2_7	GATGACCGATTCTATTGAGT	AGGCACTTGCTCGTACGACGCGTCTCACACC	G	GTTTCGAGACGATGTGGGCCCGGCACCTTAA	AGGCACTTGCTCGTACGACGCGTCTCACACCGGATGACCGATTCTATTGAGTGTTTCGAGACGATGTGGGCCCGGCACCTTAA
E2	sgUBE2Q2_8	TTTACCTGACCCGTGGGTAG	AGGCACTTGCTCGTACGACGCGTCTCACACC	G	GTTTCGAGACGATGTGGGCCCGGCACCTTAA	AGGCACTTGCTCGTACGACGCGTCTCACACCGTTTACCTGACCCGTGGGTAGGTTTCGAGACGATGTGGGCCCGGCACCTTAA
E2	sgUBE2Q2_9	AGGCTGGTACACCCCTCCAA	AGGCACTTGCTCGTACGACGCGTCTCACACC	G	GTTTCGAGACGATGTGGGCCCGGCACCTTAA	AGGCACTTGCTCGTACGACGCGTCTCACACCGAGGCTGGTACACCCCTCCAAGTTTCGAGACGATGTGGGCCCGGCACCTTAA
E2	sgUBE2QL1_1	CTGGTCCAGCGCCTACACCG	AGGCACTTGCTCGTACGACGCGTCTCACACC	G	GTTTCGAGACGATGTGGGCCCGGCACCTTAA	AGGCACTTGCTCGTACGACGCGTCTCACACCGCTGGTCCAGCGCCTACACCGGTTTCGAGACGATGTGGGCCCGGCACCTTAA
E2	sgUBE2QL1_10	GCATGAAGGGCGGCGAGAAG	AGGCACTTGCTCGTACGACGCGTCTCACACC	G	GTTTCGAGACGATGTGGGCCCGGCACCTTAA	AGGCACTTGCTCGTACGACGCGTCTCACACCGGCATGAAGGGCGGCGAGAAGGTTTCGAGACGATGTGGGCCCGGCACCTTAA
E2	sgUBE2QL1_2	GAACGTGAAGCTGCACCAGG	AGGCACTTGCTCGTACGACGCGTCTCACACC	G	GTTTCGAGACGATGTGGGCCCGGCACCTTAA	AGGCACTTGCTCGTACGACGCGTCTCACACCGGAACGTGAAGCTGCACCAGGGTTTCGAGACGATGTGGGCCCGGCACCTTAA
E2	sgUBE2QL1_3	GAGCAGGATGAACTCGGTGT	AGGCACTTGCTCGTACGACGCGTCTCACACC	G	GTTTCGAGACGATGTGGGCCCGGCACCTTAA	AGGCACTTGCTCGTACGACGCGTCTCACACCGGAGCAGGATGAACTCGGTGTGTTTCGAGACGATGTGGGCCCGGCACCTTAA
E2	sgUBE2QL1_4	GGAAGTTGTCGGGGAAGGTG	AGGCACTTGCTCGTACGACGCGTCTCACACC	G	GTTTCGAGACGATGTGGGCCCGGCACCTTAA	AGGCACTTGCTCGTACGACGCGTCTCACACCGGGAAGTTGTCGGGGAAGGTGGTTTCGAGACGATGTGGGCCCGGCACCTTAA
E2	sgUBE2QL1_5	CCAGCTCCACGGAGATGAAG	AGGCACTTGCTCGTACGACGCGTCTCACACC	G	GTTTCGAGACGATGTGGGCCCGGCACCTTAA	AGGCACTTGCTCGTACGACGCGTCTCACACCGCCAGCTCCACGGAGATGAAGGTTTCGAGACGATGTGGGCCCGGCACCTTAA
E2	sgUBE2QL1_6	GGTGCTGTGGCAGGACATGA	AGGCACTTGCTCGTACGACGCGTCTCACACC	G	GTTTCGAGACGATGTGGGCCCGGCACCTTAA	AGGCACTTGCTCGTACGACGCGTCTCACACCGGGTGCTGTGGCAGGACATGAGTTTCGAGACGATGTGGGCCCGGCACCTTAA
E2	sgUBE2QL1_7	CGTGAGCAGCTCCATGCAGA	AGGCACTTGCTCGTACGACGCGTCTCACACC	G	GTTTCGAGACGATGTGGGCCCGGCACCTTAA	AGGCACTTGCTCGTACGACGCGTCTCACACCGCGTGAGCAGCTCCATGCAGAGTTTCGAGACGATGTGGGCCCGGCACCTTAA
E2	sgUBE2QL1_8	GCGGCTCATGAAGGAGCTGC	AGGCACTTGCTCGTACGACGCGTCTCACACC	G	GTTTCGAGACGATGTGGGCCCGGCACCTTAA	AGGCACTTGCTCGTACGACGCGTCTCACACCGGCGGCTCATGAAGGAGCTGCGTTTCGAGACGATGTGGGCCCGGCACCTTAA
E2	sgUBE2QL1_9	TGGACAAGGACTCGGTGCTG	AGGCACTTGCTCGTACGACGCGTCTCACACC	G	GTTTCGAGACGATGTGGGCCCGGCACCTTAA	AGGCACTTGCTCGTACGACGCGTCTCACACCGTGGACAAGGACTCGGTGCTGGTTTCGAGACGATGTGGGCCCGGCACCTTAA
E2	sgUBE2R2_1	ATCCCTGCAGGAGGAACCGG	AGGCACTTGCTCGTACGACGCGTCTCACACC	G	GTTTCGAGACGATGTGGGCCCGGCACCTTAA	AGGCACTTGCTCGTACGACGCGTCTCACACCGATCCCTGCAGGAGGAACCGGGTTTCGAGACGATGTGGGCCCGGCACCTTAA
E2	sgUBE2R2_10	AGGAAATGGAGAGACAGTAA	AGGCACTTGCTCGTACGACGCGTCTCACACC	G	GTTTCGAGACGATGTGGGCCCGGCACCTTAA	AGGCACTTGCTCGTACGACGCGTCTCACACCGAGGAAATGGAGAGACAGTAAGTTTCGAGACGATGTGGGCCCGGCACCTTAA
E2	sgUBE2R2_2	GCAGATGACCAGCTCGCAGA	AGGCACTTGCTCGTACGACGCGTCTCACACC	G	GTTTCGAGACGATGTGGGCCCGGCACCTTAA	AGGCACTTGCTCGTACGACGCGTCTCACACCGGCAGATGACCAGCTCGCAGAGTTTCGAGACGATGTGGGCCCGGCACCTTAA
E2	sgUBE2R2_3	GGGCTTCCGGATCACCCTGG	AGGCACTTGCTCGTACGACGCGTCTCACACC	G	GTTTCGAGACGATGTGGGCCCGGCACCTTAA	AGGCACTTGCTCGTACGACGCGTCTCACACCGGGGCTTCCGGATCACCCTGGGTTTCGAGACGATGTGGGCCCGGCACCTTAA
E2	sgUBE2R2_4	CGACCTCTACAACTGGGAGG	AGGCACTTGCTCGTACGACGCGTCTCACACC	G	GTTTCGAGACGATGTGGGCCCGGCACCTTAA	AGGCACTTGCTCGTACGACGCGTCTCACACCGCGACCTCTACAACTGGGAGGGTTTCGAGACGATGTGGGCCCGGCACCTTAA
E2	sgUBE2R2_5	GGAATCCTACTCAGAATGTG	AGGCACTTGCTCGTACGACGCGTCTCACACC	G	GTTTCGAGACGATGTGGGCCCGGCACCTTAA	AGGCACTTGCTCGTACGACGCGTCTCACACCGGGAATCCTACTCAGAATGTGGTTTCGAGACGATGTGGGCCCGGCACCTTAA
E2	sgUBE2R2_6	GAGGTCGGACTCGTCCACCA	AGGCACTTGCTCGTACGACGCGTCTCACACC	G	GTTTCGAGACGATGTGGGCCCGGCACCTTAA	AGGCACTTGCTCGTACGACGCGTCTCACACCGGAGGTCGGACTCGTCCACCAGTTTCGAGACGATGTGGGCCCGGCACCTTAA
E2	sgUBE2R2_7	CCTGTAGATGACCCACAGAG	AGGCACTTGCTCGTACGACGCGTCTCACACC	G	GTTTCGAGACGATGTGGGCCCGGCACCTTAA	AGGCACTTGCTCGTACGACGCGTCTCACACCGCCTGTAGATGACCCACAGAGGTTTCGAGACGATGTGGGCCCGGCACCTTAA
E2	sgUBE2R2_8	GAAGGCAGTTCTCCACTCTG	AGGCACTTGCTCGTACGACGCGTCTCACACC	G	GTTTCGAGACGATGTGGGCCCGGCACCTTAA	AGGCACTTGCTCGTACGACGCGTCTCACACCGGAAGGCAGTTCTCCACTCTGGTTTCGAGACGATGTGGGCCCGGCACCTTAA
E2	sgUBE2R2_9	CTGAAGCATCGACATTGGCT	AGGCACTTGCTCGTACGACGCGTCTCACACC	G	GTTTCGAGACGATGTGGGCCCGGCACCTTAA	AGGCACTTGCTCGTACGACGCGTCTCACACCGCTGAAGCATCGACATTGGCTGTTTCGAGACGATGTGGGCCCGGCACCTTAA
E2	sgUBE2S_1	CCGTGCCCAGAACTCCAACG	AGGCACTTGCTCGTACGACGCGTCTCACACC	G	GTTTCGAGACGATGTGGGCCCGGCACCTTAA	AGGCACTTGCTCGTACGACGCGTCTCACACCGCCGTGCCCAGAACTCCAACGGTTTCGAGACGATGTGGGCCCGGCACCTTAA
E2	sgUBE2S_10	CATCCGCCTGGTGTACAAGG	AGGCACTTGCTCGTACGACGCGTCTCACACC	G	GTTTCGAGACGATGTGGGCCCGGCACCTTAA	AGGCACTTGCTCGTACGACGCGTCTCACACCGCATCCGCCTGGTGTACAAGGGTTTCGAGACGATGTGGGCCCGGCACCTTAA
E2	sgUBE2S_2	AAACTCACCAGGGCCCTCGA	AGGCACTTGCTCGTACGACGCGTCTCACACC	G	GTTTCGAGACGATGTGGGCCCGGCACCTTAA	AGGCACTTGCTCGTACGACGCGTCTCACACCGAAACTCACCAGGGCCCTCGAGTTTCGAGACGATGTGGGCCCGGCACCTTAA
E2	sgUBE2S_3	GGGCATCCGACACGTACTGC	AGGCACTTGCTCGTACGACGCGTCTCACACC	G	GTTTCGAGACGATGTGGGCCCGGCACCTTAA	AGGCACTTGCTCGTACGACGCGTCTCACACCGGGGCATCCGACACGTACTGCGTTTCGAGACGATGTGGGCCCGGCACCTTAA
E2	sgUBE2S_4	CCAGAGGGGACCCCATATGC	AGGCACTTGCTCGTACGACGCGTCTCACACC	G	GTTTCGAGACGATGTGGGCCCGGCACCTTAA	AGGCACTTGCTCGTACGACGCGTCTCACACCGCCAGAGGGGACCCCATATGCGTTTCGAGACGATGTGGGCCCGGCACCTTAA
E2	sgUBE2S_5	CAGGTCACCATCGAGGGCCC	AGGCACTTGCTCGTACGACGCGTCTCACACC	G	GTTTCGAGACGATGTGGGCCCGGCACCTTAA	AGGCACTTGCTCGTACGACGCGTCTCACACCGCAGGTCACCATCGAGGGCCCGTTTCGAGACGATGTGGGCCCGGCACCTTAA
E2	sgUBE2S_6	ATGGGACCCTCAGCCCCTCC	AGGCACTTGCTCGTACGACGCGTCTCACACC	G	GTTTCGAGACGATGTGGGCCCGGCACCTTAA	AGGCACTTGCTCGTACGACGCGTCTCACACCGATGGGACCCTCAGCCCCTCCGTTTCGAGACGATGTGGGCCCGGCACCTTAA
E2	sgUBE2S_7	GAAGCTTCCTCCACCGACCC	AGGCACTTGCTCGTACGACGCGTCTCACACC	G	GTTTCGAGACGATGTGGGCCCGGCACCTTAA	AGGCACTTGCTCGTACGACGCGTCTCACACCGGAAGCTTCCTCCACCGACCCGTTTCGAGACGATGTGGGCCCGGCACCTTAA
E2	sgUBE2S_8	AAGCTTCAGTGCCACTGGCC	AGGCACTTGCTCGTACGACGCGTCTCACACC	G	GTTTCGAGACGATGTGGGCCCGGCACCTTAA	AGGCACTTGCTCGTACGACGCGTCTCACACCGAAGCTTCAGTGCCACTGGCCGTTTCGAGACGATGTGGGCCCGGCACCTTAA
E2	sgUBE2S_9	CAAGGTCTTTCCCAACGAGG	AGGCACTTGCTCGTACGACGCGTCTCACACC	G	GTTTCGAGACGATGTGGGCCCGGCACCTTAA	AGGCACTTGCTCGTACGACGCGTCTCACACCGCAAGGTCTTTCCCAACGAGGGTTTCGAGACGATGTGGGCCCGGCACCTTAA
E2	sgUBE2T_1	GGAGTGAGAAATCGGATCTG	AGGCACTTGCTCGTACGACGCGTCTCACACC	G	GTTTCGAGACGATGTGGGCCCGGCACCTTAA	AGGCACTTGCTCGTACGACGCGTCTCACACCGGGAGTGAGAAATCGGATCTGGTTTCGAGACGATGTGGGCCCGGCACCTTAA
E2	sgUBE2T_10	TACCCACAACTCACTTTTGG	AGGCACTTGCTCGTACGACGCGTCTCACACC	G	GTTTCGAGACGATGTGGGCCCGGCACCTTAA	AGGCACTTGCTCGTACGACGCGTCTCACACCGTACCCACAACTCACTTTTGGGTTTCGAGACGATGTGGGCCCGGCACCTTAA
E2	sgUBE2T_2	ACAGTTGCGATGTTGAGGGA	AGGCACTTGCTCGTACGACGCGTCTCACACC	G	GTTTCGAGACGATGTGGGCCCGGCACCTTAA	AGGCACTTGCTCGTACGACGCGTCTCACACCGACAGTTGCGATGTTGAGGGAGTTTCGAGACGATGTGGGCCCGGCACCTTAA
E2	sgUBE2T_3	CTGTCTGGCATTCTTGAGGA	AGGCACTTGCTCGTACGACGCGTCTCACACC	G	GTTTCGAGACGATGTGGGCCCGGCACCTTAA	AGGCACTTGCTCGTACGACGCGTCTCACACCGCTGTCTGGCATTCTTGAGGAGTTTCGAGACGATGTGGGCCCGGCACCTTAA
E2	sgUBE2T_4	TGACATGAGCAGCTGAATAG	AGGCACTTGCTCGTACGACGCGTCTCACACC	G	GTTTCGAGACGATGTGGGCCCGGCACCTTAA	AGGCACTTGCTCGTACGACGCGTCTCACACCGTGACATGAGCAGCTGAATAGGTTTCGAGACGATGTGGGCCCGGCACCTTAA
E2	sgUBE2T_5	CATGAGCGGGTCATCAGGGT	AGGCACTTGCTCGTACGACGCGTCTCACACC	G	GTTTCGAGACGATGTGGGCCCGGCACCTTAA	AGGCACTTGCTCGTACGACGCGTCTCACACCGCATGAGCGGGTCATCAGGGTGTTTCGAGACGATGTGGGCCCGGCACCTTAA
E2	sgUBE2T_6	CTTGCCAACATGTGATGCCT	AGGCACTTGCTCGTACGACGCGTCTCACACC	G	GTTTCGAGACGATGTGGGCCCGGCACCTTAA	AGGCACTTGCTCGTACGACGCGTCTCACACCGCTTGCCAACATGTGATGCCTGTTTCGAGACGATGTGGGCCCGGCACCTTAA
E2	sgUBE2T_7	TTACTATGTCAGCCATGAGC	AGGCACTTGCTCGTACGACGCGTCTCACACC	G	GTTTCGAGACGATGTGGGCCCGGCACCTTAA	AGGCACTTGCTCGTACGACGCGTCTCACACCGTTACTATGTCAGCCATGAGCGTTTCGAGACGATGTGGGCCCGGCACCTTAA
E2	sgUBE2T_8	CATCCAAACATTGATTCTGC	AGGCACTTGCTCGTACGACGCGTCTCACACC	G	GTTTCGAGACGATGTGGGCCCGGCACCTTAA	AGGCACTTGCTCGTACGACGCGTCTCACACCGCATCCAAACATTGATTCTGCGTTTCGAGACGATGTGGGCCCGGCACCTTAA
E2	sgUBE2T_9	GGATCTGAGGAGGTTCAAAT	AGGCACTTGCTCGTACGACGCGTCTCACACC	G	GTTTCGAGACGATGTGGGCCCGGCACCTTAA	AGGCACTTGCTCGTACGACGCGTCTCACACCGGGATCTGAGGAGGTTCAAATGTTTCGAGACGATGTGGGCCCGGCACCTTAA
E2	sgUBE2U_1	AATACAGTAGACCCACACAC	AGGCACTTGCTCGTACGACGCGTCTCACACC	G	GTTTCGAGACGATGTGGGCCCGGCACCTTAA	AGGCACTTGCTCGTACGACGCGTCTCACACCGAATACAGTAGACCCACACACGTTTCGAGACGATGTGGGCCCGGCACCTTAA
E2	sgUBE2U_10	CTGGCTGCTTCCAAATTCAC	AGGCACTTGCTCGTACGACGCGTCTCACACC	G	GTTTCGAGACGATGTGGGCCCGGCACCTTAA	AGGCACTTGCTCGTACGACGCGTCTCACACCGCTGGCTGCTTCCAAATTCACGTTTCGAGACGATGTGGGCCCGGCACCTTAA
E2	sgUBE2U_2	CTACAGAATTCAGTTTGGCA	AGGCACTTGCTCGTACGACGCGTCTCACACC	G	GTTTCGAGACGATGTGGGCCCGGCACCTTAA	AGGCACTTGCTCGTACGACGCGTCTCACACCGCTACAGAATTCAGTTTGGCAGTTTCGAGACGATGTGGGCCCGGCACCTTAA
E2	sgUBE2U_3	TTTTGGACAACCCTGAGAAG	AGGCACTTGCTCGTACGACGCGTCTCACACC	G	GTTTCGAGACGATGTGGGCCCGGCACCTTAA	AGGCACTTGCTCGTACGACGCGTCTCACACCGTTTTGGACAACCCTGAGAAGGTTTCGAGACGATGTGGGCCCGGCACCTTAA
E2	sgUBE2U_4	GTGGGTCTTTAGGTAACTCC	AGGCACTTGCTCGTACGACGCGTCTCACACC	G	GTTTCGAGACGATGTGGGCCCGGCACCTTAA	AGGCACTTGCTCGTACGACGCGTCTCACACCGGTGGGTCTTTAGGTAACTCCGTTTCGAGACGATGTGGGCCCGGCACCTTAA
E2	sgUBE2U_5	TACAGGGCTGACCAGTGTGT	AGGCACTTGCTCGTACGACGCGTCTCACACC	G	GTTTCGAGACGATGTGGGCCCGGCACCTTAA	AGGCACTTGCTCGTACGACGCGTCTCACACCGTACAGGGCTGACCAGTGTGTGTTTCGAGACGATGTGGGCCCGGCACCTTAA
E2	sgUBE2U_6	AGAAGTCTCTGTGCAGCAAG	AGGCACTTGCTCGTACGACGCGTCTCACACC	G	GTTTCGAGACGATGTGGGCCCGGCACCTTAA	AGGCACTTGCTCGTACGACGCGTCTCACACCGAGAAGTCTCTGTGCAGCAAGGTTTCGAGACGATGTGGGCCCGGCACCTTAA
E2	sgUBE2U_7	GCCTGTAAGTGAAGATATGA	AGGCACTTGCTCGTACGACGCGTCTCACACC	G	GTTTCGAGACGATGTGGGCCCGGCACCTTAA	AGGCACTTGCTCGTACGACGCGTCTCACACCGGCCTGTAAGTGAAGATATGAGTTTCGAGACGATGTGGGCCCGGCACCTTAA
E2	sgUBE2U_8	TATAGTGAAAGATGACAGCC	AGGCACTTGCTCGTACGACGCGTCTCACACC	G	GTTTCGAGACGATGTGGGCCCGGCACCTTAA	AGGCACTTGCTCGTACGACGCGTCTCACACCGTATAGTGAAAGATGACAGCCGTTTCGAGACGATGTGGGCCCGGCACCTTAA
E2	sgUBE2U_9	TGGAGTTCTGTAGTATTCTG	AGGCACTTGCTCGTACGACGCGTCTCACACC	G	GTTTCGAGACGATGTGGGCCCGGCACCTTAA	AGGCACTTGCTCGTACGACGCGTCTCACACCGTGGAGTTCTGTAGTATTCTGGTTTCGAGACGATGTGGGCCCGGCACCTTAA
E2	sgUBE2V1_1	AAACTCCCTCAGCCGCCCGA	AGGCACTTGCTCGTACGACGCGTCTCACACC	G	GTTTCGAGACGATGTGGGCCCGGCACCTTAA	AGGCACTTGCTCGTACGACGCGTCTCACACCGAAACTCCCTCAGCCGCCCGAGTTTCGAGACGATGTGGGCCCGGCACCTTAA
E2	sgUBE2V1_10	ATGACACTTACAAGATGGAC	AGGCACTTGCTCGTACGACGCGTCTCACACC	G	GTTTCGAGACGATGTGGGCCCGGCACCTTAA	AGGCACTTGCTCGTACGACGCGTCTCACACCGATGACACTTACAAGATGGACGTTTCGAGACGATGTGGGCCCGGCACCTTAA
E2	sgUBE2V1_2	CTGTAACACTGTCCTTCGGG	AGGCACTTGCTCGTACGACGCGTCTCACACC	G	GTTTCGAGACGATGTGGGCCCGGCACCTTAA	AGGCACTTGCTCGTACGACGCGTCTCACACCGCTGTAACACTGTCCTTCGGGGTTTCGAGACGATGTGGGCCCGGCACCTTAA
E2	sgUBE2V1_3	TAAGACGCTTGAACCTCTCC	AGGCACTTGCTCGTACGACGCGTCTCACACC	G	GTTTCGAGACGATGTGGGCCCGGCACCTTAA	AGGCACTTGCTCGTACGACGCGTCTCACACCGTAAGACGCTTGAACCTCTCCGTTTCGAGACGATGTGGGCCCGGCACCTTAA
E2	sgUBE2V1_4	CAAAGCAAACTGAGTGATGA	AGGCACTTGCTCGTACGACGCGTCTCACACC	G	GTTTCGAGACGATGTGGGCCCGGCACCTTAA	AGGCACTTGCTCGTACGACGCGTCTCACACCGCAAAGCAAACTGAGTGATGAGTTTCGAGACGATGTGGGCCCGGCACCTTAA
E2	sgUBE2V1_5	GGGGAAACTGATGCCAGGAG	AGGCACTTGCTCGTACGACGCGTCTCACACC	G	GTTTCGAGACGATGTGGGCCCGGCACCTTAA	AGGCACTTGCTCGTACGACGCGTCTCACACCGGGGGAAACTGATGCCAGGAGGTTTCGAGACGATGTGGGCCCGGCACCTTAA
E2	sgUBE2V1_6	CTGTTGGAAGAACTCGAAGA	AGGCACTTGCTCGTACGACGCGTCTCACACC	G	GTTTCGAGACGATGTGGGCCCGGCACCTTAA	AGGCACTTGCTCGTACGACGCGTCTCACACCGCTGTTGGAAGAACTCGAAGAGTTTCGAGACGATGTGGGCCCGGCACCTTAA
E2	sgUBE2V1_7	CCAACAGTCGGAAATTGCGA	AGGCACTTGCTCGTACGACGCGTCTCACACC	G	GTTTCGAGACGATGTGGGCCCGGCACCTTAA	AGGCACTTGCTCGTACGACGCGTCTCACACCGCCAACAGTCGGAAATTGCGAGTTTCGAGACGATGTGGGCCCGGCACCTTAA
E2	sgUBE2V1_8	GAAGAAGGCCAGAAAGGAGT	AGGCACTTGCTCGTACGACGCGTCTCACACC	G	GTTTCGAGACGATGTGGGCCCGGCACCTTAA	AGGCACTTGCTCGTACGACGCGTCTCACACCGGAAGAAGGCCAGAAAGGAGTGTTTCGAGACGATGTGGGCCCGGCACCTTAA
E2	sgUBE2V1_9	ACGCAAGATGGCAGCCACCA	AGGCACTTGCTCGTACGACGCGTCTCACACC	G	GTTTCGAGACGATGTGGGCCCGGCACCTTAA	AGGCACTTGCTCGTACGACGCGTCTCACACCGACGCAAGATGGCAGCCACCAGTTTCGAGACGATGTGGGCCCGGCACCTTAA
E2	sgUBE2V2_1	GGCGACGGTACAGTTAGCTG	AGGCACTTGCTCGTACGACGCGTCTCACACC	G	GTTTCGAGACGATGTGGGCCCGGCACCTTAA	AGGCACTTGCTCGTACGACGCGTCTCACACCGGGCGACGGTACAGTTAGCTGGTTTCGAGACGATGTGGGCCCGGCACCTTAA
E2	sgUBE2V2_10	ATGACACTTACAAGGTGGAC	AGGCACTTGCTCGTACGACGCGTCTCACACC	G	GTTTCGAGACGATGTGGGCCCGGCACCTTAA	AGGCACTTGCTCGTACGACGCGTCTCACACCGATGACACTTACAAGGTGGACGTTTCGAGACGATGTGGGCCCGGCACCTTAA
E2	sgUBE2V2_2	GTTACAAATCTAACTGACGG	AGGCACTTGCTCGTACGACGCGTCTCACACC	G	GTTTCGAGACGATGTGGGCCCGGCACCTTAA	AGGCACTTGCTCGTACGACGCGTCTCACACCGGTTACAAATCTAACTGACGGGTTTCGAGACGATGTGGGCCCGGCACCTTAA
E2	sgUBE2V2_3	GAGAAGATGGCGGTCTCCAC	AGGCACTTGCTCGTACGACGCGTCTCACACC	G	GTTTCGAGACGATGTGGGCCCGGCACCTTAA	AGGCACTTGCTCGTACGACGCGTCTCACACCGGAGAAGATGGCGGTCTCCACGTTTCGAGACGATGTGGGCCCGGCACCTTAA
E2	sgUBE2V2_4	CATGATTATTGGGCCACCAA	AGGCACTTGCTCGTACGACGCGTCTCACACC	G	GTTTCGAGACGATGTGGGCCCGGCACCTTAA	AGGCACTTGCTCGTACGACGCGTCTCACACCGCATGATTATTGGGCCACCAAGTTTCGAGACGATGTGGGCCCGGCACCTTAA
E2	sgUBE2V2_5	TTTATAACACTGACCCTTGG	AGGCACTTGCTCGTACGACGCGTCTCACACC	G	GTTTCGAGACGATGTGGGCCCGGCACCTTAA	AGGCACTTGCTCGTACGACGCGTCTCACACCGTTTATAACACTGACCCTTGGGTTTCGAGACGATGTGGGCCCGGCACCTTAA
E2	sgUBE2V2_6	AAGCTTCCACAGCCACCAGA	AGGCACTTGCTCGTACGACGCGTCTCACACC	G	GTTTCGAGACGATGTGGGCCCGGCACCTTAA	AGGCACTTGCTCGTACGACGCGTCTCACACCGAAGCTTCCACAGCCACCAGAGTTTCGAGACGATGTGGGCCCGGCACCTTAA
E2	sgUBE2V2_7	TTGCTAACACTGGTATGCTC	AGGCACTTGCTCGTACGACGCGTCTCACACC	G	GTTTCGAGACGATGTGGGCCCGGCACCTTAA	AGGCACTTGCTCGTACGACGCGTCTCACACCGTTGCTAACACTGGTATGCTCGTTTCGAGACGATGTGGGCCCGGCACCTTAA
E2	sgUBE2V2_8	GTTTGTCCTTCTGGTGGCTG	AGGCACTTGCTCGTACGACGCGTCTCACACC	G	GTTTCGAGACGATGTGGGCCCGGCACCTTAA	AGGCACTTGCTCGTACGACGCGTCTCACACCGGTTTGTCCTTCTGGTGGCTGGTTTCGAGACGATGTGGGCCCGGCACCTTAA
E2	sgUBE2V2_9	TTGTATGTTTGTCCTTCTGG	AGGCACTTGCTCGTACGACGCGTCTCACACC	G	GTTTCGAGACGATGTGGGCCCGGCACCTTAA	AGGCACTTGCTCGTACGACGCGTCTCACACCGTTGTATGTTTGTCCTTCTGGGTTTCGAGACGATGTGGGCCCGGCACCTTAA
E2	sgUBE2W_1	ACCAGGTACCTTATATGAAG	AGGCACTTGCTCGTACGACGCGTCTCACACC	G	GTTTCGAGACGATGTGGGCCCGGCACCTTAA	AGGCACTTGCTCGTACGACGCGTCTCACACCGACCAGGTACCTTATATGAAGGTTTCGAGACGATGTGGGCCCGGCACCTTAA
E2	sgUBE2W_10	ATTTTCAGACCACAGGAAGG	AGGCACTTGCTCGTACGACGCGTCTCACACC	G	GTTTCGAGACGATGTGGGCCCGGCACCTTAA	AGGCACTTGCTCGTACGACGCGTCTCACACCGATTTTCAGACCACAGGAAGGGTTTCGAGACGATGTGGGCCCGGCACCTTAA
E2	sgUBE2W_2	TTTAAGGTCATTCCAGGAGG	AGGCACTTGCTCGTACGACGCGTCTCACACC	G	GTTTCGAGACGATGTGGGCCCGGCACCTTAA	AGGCACTTGCTCGTACGACGCGTCTCACACCGTTTAAGGTCATTCCAGGAGGGTTTCGAGACGATGTGGGCCCGGCACCTTAA
E2	sgUBE2W_3	TGATTGGACTGAGAGCGCTG	AGGCACTTGCTCGTACGACGCGTCTCACACC	G	GTTTCGAGACGATGTGGGCCCGGCACCTTAA	AGGCACTTGCTCGTACGACGCGTCTCACACCGTGATTGGACTGAGAGCGCTGGTTTCGAGACGATGTGGGCCCGGCACCTTAA
E2	sgUBE2W_4	ACGACTACAGAAAGAACTGT	AGGCACTTGCTCGTACGACGCGTCTCACACC	G	GTTTCGAGACGATGTGGGCCCGGCACCTTAA	AGGCACTTGCTCGTACGACGCGTCTCACACCGACGACTACAGAAAGAACTGTGTTTCGAGACGATGTGGGCCCGGCACCTTAA
E2	sgUBE2W_5	AGGTGGATTGTAGACATGGA	AGGCACTTGCTCGTACGACGCGTCTCACACC	G	GTTTCGAGACGATGTGGGCCCGGCACCTTAA	AGGCACTTGCTCGTACGACGCGTCTCACACCGAGGTGGATTGTAGACATGGAGTTTCGAGACGATGTGGGCCCGGCACCTTAA
E2	sgUBE2W_6	GCACCAGGTACCTTATATGA	AGGCACTTGCTCGTACGACGCGTCTCACACC	G	GTTTCGAGACGATGTGGGCCCGGCACCTTAA	AGGCACTTGCTCGTACGACGCGTCTCACACCGGCACCAGGTACCTTATATGAGTTTCGAGACGATGTGGGCCCGGCACCTTAA
E2	sgUBE2W_7	GCTTTCCAGCTGCAAGGAAA	AGGCACTTGCTCGTACGACGCGTCTCACACC	G	GTTTCGAGACGATGTGGGCCCGGCACCTTAA	AGGCACTTGCTCGTACGACGCGTCTCACACCGGCTTTCCAGCTGCAAGGAAAGTTTCGAGACGATGTGGGCCCGGCACCTTAA
E2	sgUBE2W_8	CACCTGCATTGACGCCATGA	AGGCACTTGCTCGTACGACGCGTCTCACACC	G	GTTTCGAGACGATGTGGGCCCGGCACCTTAA	AGGCACTTGCTCGTACGACGCGTCTCACACCGCACCTGCATTGACGCCATGAGTTTCGAGACGATGTGGGCCCGGCACCTTAA
E2	sgUBE2W_9	TCATTTAAGGTCATTCCAGG	AGGCACTTGCTCGTACGACGCGTCTCACACC	G	GTTTCGAGACGATGTGGGCCCGGCACCTTAA	AGGCACTTGCTCGTACGACGCGTCTCACACCGTCATTTAAGGTCATTCCAGGGTTTCGAGACGATGTGGGCCCGGCACCTTAA
E2	sgUBE2Z_1	GGAGAGTCCGACTGAGGAGG	AGGCACTTGCTCGTACGACGCGTCTCACACC	G	GTTTCGAGACGATGTGGGCCCGGCACCTTAA	AGGCACTTGCTCGTACGACGCGTCTCACACCGGGAGAGTCCGACTGAGGAGGGTTTCGAGACGATGTGGGCCCGGCACCTTAA
E2	sgUBE2Z_10	GCAGTCTGTGACATGATGGA	AGGCACTTGCTCGTACGACGCGTCTCACACC	G	GTTTCGAGACGATGTGGGCCCGGCACCTTAA	AGGCACTTGCTCGTACGACGCGTCTCACACCGGCAGTCTGTGACATGATGGAGTTTCGAGACGATGTGGGCCCGGCACCTTAA
E2	sgUBE2Z_2	GGTACAACGAACATTCCTGG	AGGCACTTGCTCGTACGACGCGTCTCACACC	G	GTTTCGAGACGATGTGGGCCCGGCACCTTAA	AGGCACTTGCTCGTACGACGCGTCTCACACCGGGTACAACGAACATTCCTGGGTTTCGAGACGATGTGGGCCCGGCACCTTAA
E2	sgUBE2Z_3	GTATTACGACTTCTACGAGG	AGGCACTTGCTCGTACGACGCGTCTCACACC	G	GTTTCGAGACGATGTGGGCCCGGCACCTTAA	AGGCACTTGCTCGTACGACGCGTCTCACACCGGTATTACGACTTCTACGAGGGTTTCGAGACGATGTGGGCCCGGCACCTTAA
E2	sgUBE2Z_4	GTTGGCGTTAGCGGCAGCGG	AGGCACTTGCTCGTACGACGCGTCTCACACC	G	GTTTCGAGACGATGTGGGCCCGGCACCTTAA	AGGCACTTGCTCGTACGACGCGTCTCACACCGGTTGGCGTTAGCGGCAGCGGGTTTCGAGACGATGTGGGCCCGGCACCTTAA
E2	sgUBE2Z_5	CCTGCCGGATGTGTGGGCGG	AGGCACTTGCTCGTACGACGCGTCTCACACC	G	GTTTCGAGACGATGTGGGCCCGGCACCTTAA	AGGCACTTGCTCGTACGACGCGTCTCACACCGCCTGCCGGATGTGTGGGCGGGTTTCGAGACGATGTGGGCCCGGCACCTTAA
E2	sgUBE2Z_6	GCTAAGCAGCGCGGCCCCGT	AGGCACTTGCTCGTACGACGCGTCTCACACC	G	GTTTCGAGACGATGTGGGCCCGGCACCTTAA	AGGCACTTGCTCGTACGACGCGTCTCACACCGGCTAAGCAGCGCGGCCCCGTGTTTCGAGACGATGTGGGCCCGGCACCTTAA
E2	sgUBE2Z_7	ACGCTCAGCTCCGACTGGGA	AGGCACTTGCTCGTACGACGCGTCTCACACC	G	GTTTCGAGACGATGTGGGCCCGGCACCTTAA	AGGCACTTGCTCGTACGACGCGTCTCACACCGACGCTCAGCTCCGACTGGGAGTTTCGAGACGATGTGGGCCCGGCACCTTAA
E2	sgUBE2Z_8	GGGTGGATGGGATAGTCGGG	AGGCACTTGCTCGTACGACGCGTCTCACACC	G	GTTTCGAGACGATGTGGGCCCGGCACCTTAA	AGGCACTTGCTCGTACGACGCGTCTCACACCGGGGTGGATGGGATAGTCGGGGTTTCGAGACGATGTGGGCCCGGCACCTTAA
E2	sgUBE2Z_9	GTTGTCATCAGTTTGACCCG	AGGCACTTGCTCGTACGACGCGTCTCACACC	G	GTTTCGAGACGATGTGGGCCCGGCACCTTAA	AGGCACTTGCTCGTACGACGCGTCTCACACCGGTTGTCATCAGTTTGACCCGGTTTCGAGACGATGTGGGCCCGGCACCTTAA
E2	sgUEVLD_1	AAAATTACTGTGGTTGGAGG	AGGCACTTGCTCGTACGACGCGTCTCACACC	G	GTTTCGAGACGATGTGGGCCCGGCACCTTAA	AGGCACTTGCTCGTACGACGCGTCTCACACCGAAAATTACTGTGGTTGGAGGGTTTCGAGACGATGTGGGCCCGGCACCTTAA
E2	sgUEVLD_10	GCAAATCGAGTGATCGGAAT	AGGCACTTGCTCGTACGACGCGTCTCACACC	G	GTTTCGAGACGATGTGGGCCCGGCACCTTAA	AGGCACTTGCTCGTACGACGCGTCTCACACCGGCAAATCGAGTGATCGGAATGTTTCGAGACGATGTGGGCCCGGCACCTTAA
E2	sgUEVLD_2	AGGGACTAAAGGAGCCACGA	AGGCACTTGCTCGTACGACGCGTCTCACACC	G	GTTTCGAGACGATGTGGGCCCGGCACCTTAA	AGGCACTTGCTCGTACGACGCGTCTCACACCGAGGGACTAAAGGAGCCACGAGTTTCGAGACGATGTGGGCCCGGCACCTTAA
E2	sgUEVLD_3	GAAGATTTCAAGGTCCATCG	AGGCACTTGCTCGTACGACGCGTCTCACACC	G	GTTTCGAGACGATGTGGGCCCGGCACCTTAA	AGGCACTTGCTCGTACGACGCGTCTCACACCGGAAGATTTCAAGGTCCATCGGTTTCGAGACGATGTGGGCCCGGCACCTTAA
E2	sgUEVLD_4	GGCGAGCAAGGAGAAGACAA	AGGCACTTGCTCGTACGACGCGTCTCACACC	G	GTTTCGAGACGATGTGGGCCCGGCACCTTAA	AGGCACTTGCTCGTACGACGCGTCTCACACCGGGCGAGCAAGGAGAAGACAAGTTTCGAGACGATGTGGGCCCGGCACCTTAA
E2	sgUEVLD_5	CCTAATGTGGAGATCAGCAA	AGGCACTTGCTCGTACGACGCGTCTCACACC	G	GTTTCGAGACGATGTGGGCCCGGCACCTTAA	AGGCACTTGCTCGTACGACGCGTCTCACACCGCCTAATGTGGAGATCAGCAAGTTTCGAGACGATGTGGGCCCGGCACCTTAA
E2	sgUEVLD_6	GACTTCAGGCAAAGAAGTAT	AGGCACTTGCTCGTACGACGCGTCTCACACC	G	GTTTCGAGACGATGTGGGCCCGGCACCTTAA	AGGCACTTGCTCGTACGACGCGTCTCACACCGGACTTCAGGCAAAGAAGTATGTTTCGAGACGATGTGGGCCCGGCACCTTAA
E2	sgUEVLD_7	GACCTCTCAGAAGGGACTAA	AGGCACTTGCTCGTACGACGCGTCTCACACC	G	GTTTCGAGACGATGTGGGCCCGGCACCTTAA	AGGCACTTGCTCGTACGACGCGTCTCACACCGGACCTCTCAGAAGGGACTAAGTTTCGAGACGATGTGGGCCCGGCACCTTAA
E2	sgUEVLD_8	GTATGGGTTATTGGCGAGCA	AGGCACTTGCTCGTACGACGCGTCTCACACC	G	GTTTCGAGACGATGTGGGCCCGGCACCTTAA	AGGCACTTGCTCGTACGACGCGTCTCACACCGGTATGGGTTATTGGCGAGCAGTTTCGAGACGATGTGGGCCCGGCACCTTAA
E2	sgUEVLD_9	TGCTGAAATTGCTAATGTGC	AGGCACTTGCTCGTACGACGCGTCTCACACC	G	GTTTCGAGACGATGTGGGCCCGGCACCTTAA	AGGCACTTGCTCGTACGACGCGTCTCACACCGTGCTGAAATTGCTAATGTGCGTTTCGAGACGATGTGGGCCCGGCACCTTAA
E3	sgABTB1_1	GCAGCGCCATGTCCTCCCGG	GTGTAACCCGTAGGGCACCTCGTCTCACACC	G	GTTTCGAGACGGTCGAGAGCAGTCCTTCGAC	GTGTAACCCGTAGGGCACCTCGTCTCACACCGGCAGCGCCATGTCCTCCCGGGTTTCGAGACGGTCGAGAGCAGTCCTTCGAC
E3	sgABTB1_10	GAGCACGTGAGTGAAGACGT	GTGTAACCCGTAGGGCACCTCGTCTCACACC	G	GTTTCGAGACGGTCGAGAGCAGTCCTTCGAC	GTGTAACCCGTAGGGCACCTCGTCTCACACCGGAGCACGTGAGTGAAGACGTGTTTCGAGACGGTCGAGAGCAGTCCTTCGAC
E3	sgABTB1_2	GAAGCCGTCAGGACAAGGGA	GTGTAACCCGTAGGGCACCTCGTCTCACACC	G	GTTTCGAGACGGTCGAGAGCAGTCCTTCGAC	GTGTAACCCGTAGGGCACCTCGTCTCACACCGGAAGCCGTCAGGACAAGGGAGTTTCGAGACGGTCGAGAGCAGTCCTTCGAC
E3	sgABTB1_3	GGACCTGCTCAGCGACCTGG	GTGTAACCCGTAGGGCACCTCGTCTCACACC	G	GTTTCGAGACGGTCGAGAGCAGTCCTTCGAC	GTGTAACCCGTAGGGCACCTCGTCTCACACCGGGACCTGCTCAGCGACCTGGGTTTCGAGACGGTCGAGAGCAGTCCTTCGAC
E3	sgABTB1_4	GGGCTCGGAAGTAGTCACTG	GTGTAACCCGTAGGGCACCTCGTCTCACACC	G	GTTTCGAGACGGTCGAGAGCAGTCCTTCGAC	GTGTAACCCGTAGGGCACCTCGTCTCACACCGGGGCTCGGAAGTAGTCACTGGTTTCGAGACGGTCGAGAGCAGTCCTTCGAC
E3	sgABTB1_5	GATGCTAGACGAGGACACTG	GTGTAACCCGTAGGGCACCTCGTCTCACACC	G	GTTTCGAGACGGTCGAGAGCAGTCCTTCGAC	GTGTAACCCGTAGGGCACCTCGTCTCACACCGGATGCTAGACGAGGACACTGGTTTCGAGACGGTCGAGAGCAGTCCTTCGAC
E3	sgABTB1_6	GCAGGGCCCCAAAGGCCACG	GTGTAACCCGTAGGGCACCTCGTCTCACACC	G	GTTTCGAGACGGTCGAGAGCAGTCCTTCGAC	GTGTAACCCGTAGGGCACCTCGTCTCACACCGGCAGGGCCCCAAAGGCCACGGTTTCGAGACGGTCGAGAGCAGTCCTTCGAC
E3	sgABTB1_7	TAAGCCAGGCACGTGTGTGA	GTGTAACCCGTAGGGCACCTCGTCTCACACC	G	GTTTCGAGACGGTCGAGAGCAGTCCTTCGAC	GTGTAACCCGTAGGGCACCTCGTCTCACACCGTAAGCCAGGCACGTGTGTGAGTTTCGAGACGGTCGAGAGCAGTCCTTCGAC
E3	sgABTB1_8	GCACAGGCACCTTGTGGCAG	GTGTAACCCGTAGGGCACCTCGTCTCACACC	G	GTTTCGAGACGGTCGAGAGCAGTCCTTCGAC	GTGTAACCCGTAGGGCACCTCGTCTCACACCGGCACAGGCACCTTGTGGCAGGTTTCGAGACGGTCGAGAGCAGTCCTTCGAC
E3	sgABTB1_9	TGAGATGCCATGCAGGGTGA	GTGTAACCCGTAGGGCACCTCGTCTCACACC	G	GTTTCGAGACGGTCGAGAGCAGTCCTTCGAC	GTGTAACCCGTAGGGCACCTCGTCTCACACCGTGAGATGCCATGCAGGGTGAGTTTCGAGACGGTCGAGAGCAGTCCTTCGAC
E3	sgABTB2_1	GTGCCATGCACCACATGCAG	GTGTAACCCGTAGGGCACCTCGTCTCACACC	G	GTTTCGAGACGGTCGAGAGCAGTCCTTCGAC	GTGTAACCCGTAGGGCACCTCGTCTCACACCGGTGCCATGCACCACATGCAGGTTTCGAGACGGTCGAGAGCAGTCCTTCGAC
E3	sgABTB2_10	AACGAGGAGCTGGTGACCGA	GTGTAACCCGTAGGGCACCTCGTCTCACACC	G	GTTTCGAGACGGTCGAGAGCAGTCCTTCGAC	GTGTAACCCGTAGGGCACCTCGTCTCACACCGAACGAGGAGCTGGTGACCGAGTTTCGAGACGGTCGAGAGCAGTCCTTCGAC
E3	sgABTB2_2	GAGGGCTCGGCAGTGAACGG	GTGTAACCCGTAGGGCACCTCGTCTCACACC	G	GTTTCGAGACGGTCGAGAGCAGTCCTTCGAC	GTGTAACCCGTAGGGCACCTCGTCTCACACCGGAGGGCTCGGCAGTGAACGGGTTTCGAGACGGTCGAGAGCAGTCCTTCGAC
E3	sgABTB2_3	TCTTCGGCGCAGCAGCACCG	GTGTAACCCGTAGGGCACCTCGTCTCACACC	G	GTTTCGAGACGGTCGAGAGCAGTCCTTCGAC	GTGTAACCCGTAGGGCACCTCGTCTCACACCGTCTTCGGCGCAGCAGCACCGGTTTCGAGACGGTCGAGAGCAGTCCTTCGAC
E3	sgABTB2_4	GAAAGTAGTAGAGCGTGTGG	GTGTAACCCGTAGGGCACCTCGTCTCACACC	G	GTTTCGAGACGGTCGAGAGCAGTCCTTCGAC	GTGTAACCCGTAGGGCACCTCGTCTCACACCGGAAAGTAGTAGAGCGTGTGGGTTTCGAGACGGTCGAGAGCAGTCCTTCGAC
E3	sgABTB2_5	GCTGCGGCGGTGCTCTGCGT	GTGTAACCCGTAGGGCACCTCGTCTCACACC	G	GTTTCGAGACGGTCGAGAGCAGTCCTTCGAC	GTGTAACCCGTAGGGCACCTCGTCTCACACCGGCTGCGGCGGTGCTCTGCGTGTTTCGAGACGGTCGAGAGCAGTCCTTCGAC
E3	sgABTB2_6	GCAGCGCAGGCGTACATCAG	GTGTAACCCGTAGGGCACCTCGTCTCACACC	G	GTTTCGAGACGGTCGAGAGCAGTCCTTCGAC	GTGTAACCCGTAGGGCACCTCGTCTCACACCGGCAGCGCAGGCGTACATCAGGTTTCGAGACGGTCGAGAGCAGTCCTTCGAC
E3	sgABTB2_7	GGAGGGAGGAGCCCATGCCG	GTGTAACCCGTAGGGCACCTCGTCTCACACC	G	GTTTCGAGACGGTCGAGAGCAGTCCTTCGAC	GTGTAACCCGTAGGGCACCTCGTCTCACACCGGGAGGGAGGAGCCCATGCCGGTTTCGAGACGGTCGAGAGCAGTCCTTCGAC
E3	sgABTB2_8	GATGCGTCGAGCCAGGGCAG	GTGTAACCCGTAGGGCACCTCGTCTCACACC	G	GTTTCGAGACGGTCGAGAGCAGTCCTTCGAC	GTGTAACCCGTAGGGCACCTCGTCTCACACCGGATGCGTCGAGCCAGGGCAGGTTTCGAGACGGTCGAGAGCAGTCCTTCGAC
E3	sgABTB2_9	CAGAGAGGAGGAGTACAACG	GTGTAACCCGTAGGGCACCTCGTCTCACACC	G	GTTTCGAGACGGTCGAGAGCAGTCCTTCGAC	GTGTAACCCGTAGGGCACCTCGTCTCACACCGCAGAGAGGAGGAGTACAACGGTTTCGAGACGGTCGAGAGCAGTCCTTCGAC
E3	sgAIRE_1	GCACCGCACGGAGATCGCGG	GTGTAACCCGTAGGGCACCTCGTCTCACACC	G	GTTTCGAGACGGTCGAGAGCAGTCCTTCGAC	GTGTAACCCGTAGGGCACCTCGTCTCACACCGGCACCGCACGGAGATCGCGGGTTTCGAGACGGTCGAGAGCAGTCCTTCGAC
E3	sgAIRE_10	GAGATGGTACGGACGTGCTG	GTGTAACCCGTAGGGCACCTCGTCTCACACC	G	GTTTCGAGACGGTCGAGAGCAGTCCTTCGAC	GTGTAACCCGTAGGGCACCTCGTCTCACACCGGAGATGGTACGGACGTGCTGGTTTCGAGACGGTCGAGAGCAGTCCTTCGAC
E3	sgAIRE_2	TCAGCCAGCCCCGGAAGGGG	GTGTAACCCGTAGGGCACCTCGTCTCACACC	G	GTTTCGAGACGGTCGAGAGCAGTCCTTCGAC	GTGTAACCCGTAGGGCACCTCGTCTCACACCGTCAGCCAGCCCCGGAAGGGGGTTTCGAGACGGTCGAGAGCAGTCCTTCGAC
E3	sgAIRE_3	GCTTCATCTGAAGGAAAAGG	GTGTAACCCGTAGGGCACCTCGTCTCACACC	G	GTTTCGAGACGGTCGAGAGCAGTCCTTCGAC	GTGTAACCCGTAGGGCACCTCGTCTCACACCGGCTTCATCTGAAGGAAAAGGGTTTCGAGACGGTCGAGAGCAGTCCTTCGAC
E3	sgAIRE_4	GCAGCCAGGACAGGAGGGCG	GTGTAACCCGTAGGGCACCTCGTCTCACACC	G	GTTTCGAGACGGTCGAGAGCAGTCCTTCGAC	GTGTAACCCGTAGGGCACCTCGTCTCACACCGGCAGCCAGGACAGGAGGGCGGTTTCGAGACGGTCGAGAGCAGTCCTTCGAC
E3	sgAIRE_5	AACAAGGCCCGCAGCAGCAG	GTGTAACCCGTAGGGCACCTCGTCTCACACC	G	GTTTCGAGACGGTCGAGAGCAGTCCTTCGAC	GTGTAACCCGTAGGGCACCTCGTCTCACACCGAACAAGGCCCGCAGCAGCAGGTTTCGAGACGGTCGAGAGCAGTCCTTCGAC
E3	sgAIRE_6	ACTGGGGAGGGCCAGAGGGG	GTGTAACCCGTAGGGCACCTCGTCTCACACC	G	GTTTCGAGACGGTCGAGAGCAGTCCTTCGAC	GTGTAACCCGTAGGGCACCTCGTCTCACACCGACTGGGGAGGGCCAGAGGGGGTTTCGAGACGGTCGAGAGCAGTCCTTCGAC
E3	sgAIRE_7	GGGGATCTCCCGGAGCGGAG	GTGTAACCCGTAGGGCACCTCGTCTCACACC	G	GTTTCGAGACGGTCGAGAGCAGTCCTTCGAC	GTGTAACCCGTAGGGCACCTCGTCTCACACCGGGGGATCTCCCGGAGCGGAGGTTTCGAGACGGTCGAGAGCAGTCCTTCGAC
E3	sgAIRE_8	GAGGAGTCCAGCCCTGGCAG	GTGTAACCCGTAGGGCACCTCGTCTCACACC	G	GTTTCGAGACGGTCGAGAGCAGTCCTTCGAC	GTGTAACCCGTAGGGCACCTCGTCTCACACCGGAGGAGTCCAGCCCTGGCAGGTTTCGAGACGGTCGAGAGCAGTCCTTCGAC
E3	sgAIRE_9	TCAGGACCCACACACAGTAG	GTGTAACCCGTAGGGCACCTCGTCTCACACC	G	GTTTCGAGACGGTCGAGAGCAGTCCTTCGAC	GTGTAACCCGTAGGGCACCTCGTCTCACACCGTCAGGACCCACACACAGTAGGTTTCGAGACGGTCGAGAGCAGTCCTTCGAC
E3	sgAMFR_1	GCTGCGCGGAAACTGCCCTG	GTGTAACCCGTAGGGCACCTCGTCTCACACC	G	GTTTCGAGACGGTCGAGAGCAGTCCTTCGAC	GTGTAACCCGTAGGGCACCTCGTCTCACACCGGCTGCGCGGAAACTGCCCTGGTTTCGAGACGGTCGAGAGCAGTCCTTCGAC
E3	sgAMFR_10	AAAGATGACCAGGCTGGCCA	GTGTAACCCGTAGGGCACCTCGTCTCACACC	G	GTTTCGAGACGGTCGAGAGCAGTCCTTCGAC	GTGTAACCCGTAGGGCACCTCGTCTCACACCGAAAGATGACCAGGCTGGCCAGTTTCGAGACGGTCGAGAGCAGTCCTTCGAC
E3	sgAMFR_2	GGAGGTCCTGCAGTACCAGA	GTGTAACCCGTAGGGCACCTCGTCTCACACC	G	GTTTCGAGACGGTCGAGAGCAGTCCTTCGAC	GTGTAACCCGTAGGGCACCTCGTCTCACACCGGGAGGTCCTGCAGTACCAGAGTTTCGAGACGGTCGAGAGCAGTCCTTCGAC
E3	sgAMFR_3	GCACAAGAACTATCTACGTG	GTGTAACCCGTAGGGCACCTCGTCTCACACC	G	GTTTCGAGACGGTCGAGAGCAGTCCTTCGAC	GTGTAACCCGTAGGGCACCTCGTCTCACACCGGCACAAGAACTATCTACGTGGTTTCGAGACGGTCGAGAGCAGTCCTTCGAC
E3	sgAMFR_4	AAGCGCTCGAGGAAGAGCAG	GTGTAACCCGTAGGGCACCTCGTCTCACACC	G	GTTTCGAGACGGTCGAGAGCAGTCCTTCGAC	GTGTAACCCGTAGGGCACCTCGTCTCACACCGAAGCGCTCGAGGAAGAGCAGGTTTCGAGACGGTCGAGAGCAGTCCTTCGAC
E3	sgAMFR_5	TTAGCTGGTCCGGCTCGCCG	GTGTAACCCGTAGGGCACCTCGTCTCACACC	G	GTTTCGAGACGGTCGAGAGCAGTCCTTCGAC	GTGTAACCCGTAGGGCACCTCGTCTCACACCGTTAGCTGGTCCGGCTCGCCGGTTTCGAGACGGTCGAGAGCAGTCCTTCGAC
E3	sgAMFR_6	AGACAAGTCCGGCAAACCAG	GTGTAACCCGTAGGGCACCTCGTCTCACACC	G	GTTTCGAGACGGTCGAGAGCAGTCCTTCGAC	GTGTAACCCGTAGGGCACCTCGTCTCACACCGAGACAAGTCCGGCAAACCAGGTTTCGAGACGGTCGAGAGCAGTCCTTCGAC
E3	sgAMFR_7	ACCGTGGCTGCTCATCGGCG	GTGTAACCCGTAGGGCACCTCGTCTCACACC	G	GTTTCGAGACGGTCGAGAGCAGTCCTTCGAC	GTGTAACCCGTAGGGCACCTCGTCTCACACCGACCGTGGCTGCTCATCGGCGGTTTCGAGACGGTCGAGAGCAGTCCTTCGAC
E3	sgAMFR_8	ACAGGGACAGGACTCGACCG	GTGTAACCCGTAGGGCACCTCGTCTCACACC	G	GTTTCGAGACGGTCGAGAGCAGTCCTTCGAC	GTGTAACCCGTAGGGCACCTCGTCTCACACCGACAGGGACAGGACTCGACCGGTTTCGAGACGGTCGAGAGCAGTCCTTCGAC
E3	sgAMFR_9	GTAGCCGGTGATGGAGCAGA	GTGTAACCCGTAGGGCACCTCGTCTCACACC	G	GTTTCGAGACGGTCGAGAGCAGTCCTTCGAC	GTGTAACCCGTAGGGCACCTCGTCTCACACCGGTAGCCGGTGATGGAGCAGAGTTTCGAGACGGTCGAGAGCAGTCCTTCGAC
E3	sgANAPC11_1	TGAAGGTGAAGATTAAGTGC	GTGTAACCCGTAGGGCACCTCGTCTCACACC	G	GTTTCGAGACGGTCGAGAGCAGTCCTTCGAC	GTGTAACCCGTAGGGCACCTCGTCTCACACCGTGAAGGTGAAGATTAAGTGCGTTTCGAGACGGTCGAGAGCAGTCCTTCGAC
E3	sgANAPC11_10	GCCCCATGTGCCGCCAGGAA	GTGTAACCCGTAGGGCACCTCGTCTCACACC	G	GTTTCGAGACGGTCGAGAGCAGTCCTTCGAC	GTGTAACCCGTAGGGCACCTCGTCTCACACCGGCCCCATGTGCCGCCAGGAAGTTTCGAGACGGTCGAGAGCAGTCCTTCGAC
E3	sgANAPC11_2	GATTAAGTGCTGGAACGGCG	GTGTAACCCGTAGGGCACCTCGTCTCACACC	G	GTTTCGAGACGGTCGAGAGCAGTCCTTCGAC	GTGTAACCCGTAGGGCACCTCGTCTCACACCGGATTAAGTGCTGGAACGGCGGTTTCGAGACGGTCGAGAGCAGTCCTTCGAC
E3	sgANAPC11_3	GTGGCCAACGATGAGAACTG	GTGTAACCCGTAGGGCACCTCGTCTCACACC	G	GTTTCGAGACGGTCGAGAGCAGTCCTTCGAC	GTGTAACCCGTAGGGCACCTCGTCTCACACCGGTGGCCAACGATGAGAACTGGTTTCGAGACGGTCGAGAGCAGTCCTTCGAC
E3	sgANAPC11_4	GTTGGCCACCCAGAGCCAAG	GTGTAACCCGTAGGGCACCTCGTCTCACACC	G	GTTTCGAGACGGTCGAGAGCAGTCCTTCGAC	GTGTAACCCGTAGGGCACCTCGTCTCACACCGGTTGGCCACCCAGAGCCAAGGTTTCGAGACGGTCGAGAGCAGTCCTTCGAC
E3	sgANAPC11_5	ACGGCGTGGCCACTTGGCTC	GTGTAACCCGTAGGGCACCTCGTCTCACACC	G	GTTTCGAGACGGTCGAGAGCAGTCCTTCGAC	GTGTAACCCGTAGGGCACCTCGTCTCACACCGACGGCGTGGCCACTTGGCTCGTTTCGAGACGGTCGAGAGCAGTCCTTCGAC
E3	sgANAPC11_6	GAGCACTGGCCCCACACCAG	GTGTAACCCGTAGGGCACCTCGTCTCACACC	G	GTTTCGAGACGGTCGAGAGCAGTCCTTCGAC	GTGTAACCCGTAGGGCACCTCGTCTCACACCGGAGCACTGGCCCCACACCAGGTTTCGAGACGGTCGAGAGCAGTCCTTCGAC
E3	sgANAPC11_7	TGCAATGCATGTGGAAGCAG	GTGTAACCCGTAGGGCACCTCGTCTCACACC	G	GTTTCGAGACGGTCGAGAGCAGTCCTTCGAC	GTGTAACCCGTAGGGCACCTCGTCTCACACCGTGCAATGCATGTGGAAGCAGGTTTCGAGACGGTCGAGAGCAGTCCTTCGAC
E3	sgANAPC11_8	GCTGTGCGTGCAGCCACTTG	GTGTAACCCGTAGGGCACCTCGTCTCACACC	G	GTTTCGAGACGGTCGAGAGCAGTCCTTCGAC	GTGTAACCCGTAGGGCACCTCGTCTCACACCGGCTGTGCGTGCAGCCACTTGGTTTCGAGACGGTCGAGAGCAGTCCTTCGAC
E3	sgANAPC11_9	GCGACGACTGCCCGCTGGTG	GTGTAACCCGTAGGGCACCTCGTCTCACACC	G	GTTTCGAGACGGTCGAGAGCAGTCCTTCGAC	GTGTAACCCGTAGGGCACCTCGTCTCACACCGGCGACGACTGCCCGCTGGTGGTTTCGAGACGGTCGAGAGCAGTCCTTCGAC
E3	sgANKFY1_1	GGAGAGGAAGAGGCTAGAGA	GTGTAACCCGTAGGGCACCTCGTCTCACACC	G	GTTTCGAGACGGTCGAGAGCAGTCCTTCGAC	GTGTAACCCGTAGGGCACCTCGTCTCACACCGGGAGAGGAAGAGGCTAGAGAGTTTCGAGACGGTCGAGAGCAGTCCTTCGAC
E3	sgANKFY1_10	CAAGAACAACAAGTCAGCCG	GTGTAACCCGTAGGGCACCTCGTCTCACACC	G	GTTTCGAGACGGTCGAGAGCAGTCCTTCGAC	GTGTAACCCGTAGGGCACCTCGTCTCACACCGCAAGAACAACAAGTCAGCCGGTTTCGAGACGGTCGAGAGCAGTCCTTCGAC
E3	sgANKFY1_2	TAGGAGCCGTCACACCACGG	GTGTAACCCGTAGGGCACCTCGTCTCACACC	G	GTTTCGAGACGGTCGAGAGCAGTCCTTCGAC	GTGTAACCCGTAGGGCACCTCGTCTCACACCGTAGGAGCCGTCACACCACGGGTTTCGAGACGGTCGAGAGCAGTCCTTCGAC
E3	sgANKFY1_3	CAAGCTGCAGAAGAAGCTGG	GTGTAACCCGTAGGGCACCTCGTCTCACACC	G	GTTTCGAGACGGTCGAGAGCAGTCCTTCGAC	GTGTAACCCGTAGGGCACCTCGTCTCACACCGCAAGCTGCAGAAGAAGCTGGGTTTCGAGACGGTCGAGAGCAGTCCTTCGAC
E3	sgANKFY1_4	CAAAGTGGAGAGAGAAGACG	GTGTAACCCGTAGGGCACCTCGTCTCACACC	G	GTTTCGAGACGGTCGAGAGCAGTCCTTCGAC	GTGTAACCCGTAGGGCACCTCGTCTCACACCGCAAAGTGGAGAGAGAAGACGGTTTCGAGACGGTCGAGAGCAGTCCTTCGAC
E3	sgANKFY1_5	TACAAGGCCACAAGGTGCAG	GTGTAACCCGTAGGGCACCTCGTCTCACACC	G	GTTTCGAGACGGTCGAGAGCAGTCCTTCGAC	GTGTAACCCGTAGGGCACCTCGTCTCACACCGTACAAGGCCACAAGGTGCAGGTTTCGAGACGGTCGAGAGCAGTCCTTCGAC
E3	sgANKFY1_6	TGAGATGGCGCAGATTGCAG	GTGTAACCCGTAGGGCACCTCGTCTCACACC	G	GTTTCGAGACGGTCGAGAGCAGTCCTTCGAC	GTGTAACCCGTAGGGCACCTCGTCTCACACCGTGAGATGGCGCAGATTGCAGGTTTCGAGACGGTCGAGAGCAGTCCTTCGAC
E3	sgANKFY1_7	GATGCGGCCTCCTTTGGCAG	GTGTAACCCGTAGGGCACCTCGTCTCACACC	G	GTTTCGAGACGGTCGAGAGCAGTCCTTCGAC	GTGTAACCCGTAGGGCACCTCGTCTCACACCGGATGCGGCCTCCTTTGGCAGGTTTCGAGACGGTCGAGAGCAGTCCTTCGAC
E3	sgANKFY1_8	TGACAGACACCACATCCGGA	GTGTAACCCGTAGGGCACCTCGTCTCACACC	G	GTTTCGAGACGGTCGAGAGCAGTCCTTCGAC	GTGTAACCCGTAGGGCACCTCGTCTCACACCGTGACAGACACCACATCCGGAGTTTCGAGACGGTCGAGAGCAGTCCTTCGAC
E3	sgANKFY1_9	GCGAATAAGAAAGCAGGCGG	GTGTAACCCGTAGGGCACCTCGTCTCACACC	G	GTTTCGAGACGGTCGAGAGCAGTCCTTCGAC	GTGTAACCCGTAGGGCACCTCGTCTCACACCGGCGAATAAGAAAGCAGGCGGGTTTCGAGACGGTCGAGAGCAGTCCTTCGAC
E3	sgANKIB1_1	AAAGGAGCAAAACTTGACCA	GTGTAACCCGTAGGGCACCTCGTCTCACACC	G	GTTTCGAGACGGTCGAGAGCAGTCCTTCGAC	GTGTAACCCGTAGGGCACCTCGTCTCACACCGAAAGGAGCAAAACTTGACCAGTTTCGAGACGGTCGAGAGCAGTCCTTCGAC
E3	sgANKIB1_10	GCATTTGAACACCTGATCGT	GTGTAACCCGTAGGGCACCTCGTCTCACACC	G	GTTTCGAGACGGTCGAGAGCAGTCCTTCGAC	GTGTAACCCGTAGGGCACCTCGTCTCACACCGGCATTTGAACACCTGATCGTGTTTCGAGACGGTCGAGAGCAGTCCTTCGAC
E3	sgANKIB1_2	GGTATTCTCACGGGATCCCG	GTGTAACCCGTAGGGCACCTCGTCTCACACC	G	GTTTCGAGACGGTCGAGAGCAGTCCTTCGAC	GTGTAACCCGTAGGGCACCTCGTCTCACACCGGGTATTCTCACGGGATCCCGGTTTCGAGACGGTCGAGAGCAGTCCTTCGAC
E3	sgANKIB1_3	AAAGCTTCAGCAGTAAAGAG	GTGTAACCCGTAGGGCACCTCGTCTCACACC	G	GTTTCGAGACGGTCGAGAGCAGTCCTTCGAC	GTGTAACCCGTAGGGCACCTCGTCTCACACCGAAAGCTTCAGCAGTAAAGAGGTTTCGAGACGGTCGAGAGCAGTCCTTCGAC
E3	sgANKIB1_4	ATGCCAACTCCACCACCAAG	GTGTAACCCGTAGGGCACCTCGTCTCACACC	G	GTTTCGAGACGGTCGAGAGCAGTCCTTCGAC	GTGTAACCCGTAGGGCACCTCGTCTCACACCGATGCCAACTCCACCACCAAGGTTTCGAGACGGTCGAGAGCAGTCCTTCGAC
E3	sgANKIB1_5	GCATTATACCCACTTGGTGG	GTGTAACCCGTAGGGCACCTCGTCTCACACC	G	GTTTCGAGACGGTCGAGAGCAGTCCTTCGAC	GTGTAACCCGTAGGGCACCTCGTCTCACACCGGCATTATACCCACTTGGTGGGTTTCGAGACGGTCGAGAGCAGTCCTTCGAC
E3	sgANKIB1_6	ATGCTGAATTTCAGTATCGG	GTGTAACCCGTAGGGCACCTCGTCTCACACC	G	GTTTCGAGACGGTCGAGAGCAGTCCTTCGAC	GTGTAACCCGTAGGGCACCTCGTCTCACACCGATGCTGAATTTCAGTATCGGGTTTCGAGACGGTCGAGAGCAGTCCTTCGAC
E3	sgANKIB1_7	GAAACAGATATTCCAGAAGG	GTGTAACCCGTAGGGCACCTCGTCTCACACC	G	GTTTCGAGACGGTCGAGAGCAGTCCTTCGAC	GTGTAACCCGTAGGGCACCTCGTCTCACACCGGAAACAGATATTCCAGAAGGGTTTCGAGACGGTCGAGAGCAGTCCTTCGAC
E3	sgANKIB1_8	GGTTTTCAGAGCGACTGGCA	GTGTAACCCGTAGGGCACCTCGTCTCACACC	G	GTTTCGAGACGGTCGAGAGCAGTCCTTCGAC	GTGTAACCCGTAGGGCACCTCGTCTCACACCGGGTTTTCAGAGCGACTGGCAGTTTCGAGACGGTCGAGAGCAGTCCTTCGAC
E3	sgANKIB1_9	GAGGCAGCAGCATAGTGCAA	GTGTAACCCGTAGGGCACCTCGTCTCACACC	G	GTTTCGAGACGGTCGAGAGCAGTCCTTCGAC	GTGTAACCCGTAGGGCACCTCGTCTCACACCGGAGGCAGCAGCATAGTGCAAGTTTCGAGACGGTCGAGAGCAGTCCTTCGAC
E3	sgARIH1_1	TGAGGAGGACAGCGGCGCCG	GTGTAACCCGTAGGGCACCTCGTCTCACACC	G	GTTTCGAGACGGTCGAGAGCAGTCCTTCGAC	GTGTAACCCGTAGGGCACCTCGTCTCACACCGTGAGGAGGACAGCGGCGCCGGTTTCGAGACGGTCGAGAGCAGTCCTTCGAC
E3	sgARIH1_10	GGACGAAGACGACGACGAGC	GTGTAACCCGTAGGGCACCTCGTCTCACACC	G	GTTTCGAGACGGTCGAGAGCAGTCCTTCGAC	GTGTAACCCGTAGGGCACCTCGTCTCACACCGGGACGAAGACGACGACGAGCGTTTCGAGACGGTCGAGAGCAGTCCTTCGAC
E3	sgARIH1_2	GCCGGGGCATGAGCAGGAGG	GTGTAACCCGTAGGGCACCTCGTCTCACACC	G	GTTTCGAGACGGTCGAGAGCAGTCCTTCGAC	GTGTAACCCGTAGGGCACCTCGTCTCACACCGGCCGGGGCATGAGCAGGAGGGTTTCGAGACGGTCGAGAGCAGTCCTTCGAC
E3	sgARIH1_3	GCAGATTCTACAACACATGG	GTGTAACCCGTAGGGCACCTCGTCTCACACC	G	GTTTCGAGACGGTCGAGAGCAGTCCTTCGAC	GTGTAACCCGTAGGGCACCTCGTCTCACACCGGCAGATTCTACAACACATGGGTTTCGAGACGGTCGAGAGCAGTCCTTCGAC
E3	sgARIH1_4	AAAGGCAGCAAGAGATGCAC	GTGTAACCCGTAGGGCACCTCGTCTCACACC	G	GTTTCGAGACGGTCGAGAGCAGTCCTTCGAC	GTGTAACCCGTAGGGCACCTCGTCTCACACCGAAAGGCAGCAAGAGATGCACGTTTCGAGACGGTCGAGAGCAGTCCTTCGAC
E3	sgARIH1_5	GATCTAGGGCAGCCCTGCAG	GTGTAACCCGTAGGGCACCTCGTCTCACACC	G	GTTTCGAGACGGTCGAGAGCAGTCCTTCGAC	GTGTAACCCGTAGGGCACCTCGTCTCACACCGGATCTAGGGCAGCCCTGCAGGTTTCGAGACGGTCGAGAGCAGTCCTTCGAC
E3	sgARIH1_6	ATAGTTTGTGCTCAAAGCGC	GTGTAACCCGTAGGGCACCTCGTCTCACACC	G	GTTTCGAGACGGTCGAGAGCAGTCCTTCGAC	GTGTAACCCGTAGGGCACCTCGTCTCACACCGATAGTTTGTGCTCAAAGCGCGTTTCGAGACGGTCGAGAGCAGTCCTTCGAC
E3	sgARIH1_7	AGATCTAGAGAATGCCACAG	GTGTAACCCGTAGGGCACCTCGTCTCACACC	G	GTTTCGAGACGGTCGAGAGCAGTCCTTCGAC	GTGTAACCCGTAGGGCACCTCGTCTCACACCGAGATCTAGAGAATGCCACAGGTTTCGAGACGGTCGAGAGCAGTCCTTCGAC
E3	sgARIH1_8	CTACAACTACGAGTTCGACG	GTGTAACCCGTAGGGCACCTCGTCTCACACC	G	GTTTCGAGACGGTCGAGAGCAGTCCTTCGAC	GTGTAACCCGTAGGGCACCTCGTCTCACACCGCTACAACTACGAGTTCGACGGTTTCGAGACGGTCGAGAGCAGTCCTTCGAC
E3	sgARIH1_9	GGACGAGGAGTGCAGTGAGG	GTGTAACCCGTAGGGCACCTCGTCTCACACC	G	GTTTCGAGACGGTCGAGAGCAGTCCTTCGAC	GTGTAACCCGTAGGGCACCTCGTCTCACACCGGGACGAGGAGTGCAGTGAGGGTTTCGAGACGGTCGAGAGCAGTCCTTCGAC
E3	sgARIH2_1	GAAGAAGAAGAAGACGACCC	GTGTAACCCGTAGGGCACCTCGTCTCACACC	G	GTTTCGAGACGGTCGAGAGCAGTCCTTCGAC	GTGTAACCCGTAGGGCACCTCGTCTCACACCGGAAGAAGAAGAAGACGACCCGTTTCGAGACGGTCGAGAGCAGTCCTTCGAC
E3	sgARIH2_10	GCTGGATGCTAAGATGTCAG	GTGTAACCCGTAGGGCACCTCGTCTCACACC	G	GTTTCGAGACGGTCGAGAGCAGTCCTTCGAC	GTGTAACCCGTAGGGCACCTCGTCTCACACCGGCTGGATGCTAAGATGTCAGGTTTCGAGACGGTCGAGAGCAGTCCTTCGAC
E3	sgARIH2_2	TAGAGGCACAGACATACCAG	GTGTAACCCGTAGGGCACCTCGTCTCACACC	G	GTTTCGAGACGGTCGAGAGCAGTCCTTCGAC	GTGTAACCCGTAGGGCACCTCGTCTCACACCGTAGAGGCACAGACATACCAGGTTTCGAGACGGTCGAGAGCAGTCCTTCGAC
E3	sgARIH2_3	GAATCTTCTCGTGAATCCGC	GTGTAACCCGTAGGGCACCTCGTCTCACACC	G	GTTTCGAGACGGTCGAGAGCAGTCCTTCGAC	GTGTAACCCGTAGGGCACCTCGTCTCACACCGGAATCTTCTCGTGAATCCGCGTTTCGAGACGGTCGAGAGCAGTCCTTCGAC
E3	sgARIH2_4	GGGGTCTGACAGCAATGAAG	GTGTAACCCGTAGGGCACCTCGTCTCACACC	G	GTTTCGAGACGGTCGAGAGCAGTCCTTCGAC	GTGTAACCCGTAGGGCACCTCGTCTCACACCGGGGGTCTGACAGCAATGAAGGTTTCGAGACGGTCGAGAGCAGTCCTTCGAC
E3	sgARIH2_5	ATATCTCTGAAACTTGCCAG	GTGTAACCCGTAGGGCACCTCGTCTCACACC	G	GTTTCGAGACGGTCGAGAGCAGTCCTTCGAC	GTGTAACCCGTAGGGCACCTCGTCTCACACCGATATCTCTGAAACTTGCCAGGTTTCGAGACGGTCGAGAGCAGTCCTTCGAC
E3	sgARIH2_6	GCTGACAGGCCAGAGAGAGT	GTGTAACCCGTAGGGCACCTCGTCTCACACC	G	GTTTCGAGACGGTCGAGAGCAGTCCTTCGAC	GTGTAACCCGTAGGGCACCTCGTCTCACACCGGCTGACAGGCCAGAGAGAGTGTTTCGAGACGGTCGAGAGCAGTCCTTCGAC
E3	sgARIH2_7	AGTGCTGCTCCCAGCAGCTG	GTGTAACCCGTAGGGCACCTCGTCTCACACC	G	GTTTCGAGACGGTCGAGAGCAGTCCTTCGAC	GTGTAACCCGTAGGGCACCTCGTCTCACACCGAGTGCTGCTCCCAGCAGCTGGTTTCGAGACGGTCGAGAGCAGTCCTTCGAC
E3	sgARIH2_8	AGTTCTCGTCAAGGACGGCG	GTGTAACCCGTAGGGCACCTCGTCTCACACC	G	GTTTCGAGACGGTCGAGAGCAGTCCTTCGAC	GTGTAACCCGTAGGGCACCTCGTCTCACACCGAGTTCTCGTCAAGGACGGCGGTTTCGAGACGGTCGAGAGCAGTCCTTCGAC
E3	sgARIH2_9	AAGTCCTCTGGTGTACGGAG	GTGTAACCCGTAGGGCACCTCGTCTCACACC	G	GTTTCGAGACGGTCGAGAGCAGTCCTTCGAC	GTGTAACCCGTAGGGCACCTCGTCTCACACCGAAGTCCTCTGGTGTACGGAGGTTTCGAGACGGTCGAGAGCAGTCCTTCGAC
E3	sgARMC5_1	GAGGAGCCTTGGGGACGCGA	GTGTAACCCGTAGGGCACCTCGTCTCACACC	G	GTTTCGAGACGGTCGAGAGCAGTCCTTCGAC	GTGTAACCCGTAGGGCACCTCGTCTCACACCGGAGGAGCCTTGGGGACGCGAGTTTCGAGACGGTCGAGAGCAGTCCTTCGAC
E3	sgARMC5_10	GCCATGGAACCTGAGAGCTG	GTGTAACCCGTAGGGCACCTCGTCTCACACC	G	GTTTCGAGACGGTCGAGAGCAGTCCTTCGAC	GTGTAACCCGTAGGGCACCTCGTCTCACACCGGCCATGGAACCTGAGAGCTGGTTTCGAGACGGTCGAGAGCAGTCCTTCGAC
E3	sgARMC5_2	GCTACGGCGAGCGGCTGCAG	GTGTAACCCGTAGGGCACCTCGTCTCACACC	G	GTTTCGAGACGGTCGAGAGCAGTCCTTCGAC	GTGTAACCCGTAGGGCACCTCGTCTCACACCGGCTACGGCGAGCGGCTGCAGGTTTCGAGACGGTCGAGAGCAGTCCTTCGAC
E3	sgARMC5_3	AGGACTAGACGACGACACAG	GTGTAACCCGTAGGGCACCTCGTCTCACACC	G	GTTTCGAGACGGTCGAGAGCAGTCCTTCGAC	GTGTAACCCGTAGGGCACCTCGTCTCACACCGAGGACTAGACGACGACACAGGTTTCGAGACGGTCGAGAGCAGTCCTTCGAC
E3	sgARMC5_4	ACAGCCTCTTACCAGCACAG	GTGTAACCCGTAGGGCACCTCGTCTCACACC	G	GTTTCGAGACGGTCGAGAGCAGTCCTTCGAC	GTGTAACCCGTAGGGCACCTCGTCTCACACCGACAGCCTCTTACCAGCACAGGTTTCGAGACGGTCGAGAGCAGTCCTTCGAC
E3	sgARMC5_5	GTCAGGCTCTCCACAAGCAG	GTGTAACCCGTAGGGCACCTCGTCTCACACC	G	GTTTCGAGACGGTCGAGAGCAGTCCTTCGAC	GTGTAACCCGTAGGGCACCTCGTCTCACACCGGTCAGGCTCTCCACAAGCAGGTTTCGAGACGGTCGAGAGCAGTCCTTCGAC
E3	sgARMC5_6	GCCCTCCTGGAACTCAGCCG	GTGTAACCCGTAGGGCACCTCGTCTCACACC	G	GTTTCGAGACGGTCGAGAGCAGTCCTTCGAC	GTGTAACCCGTAGGGCACCTCGTCTCACACCGGCCCTCCTGGAACTCAGCCGGTTTCGAGACGGTCGAGAGCAGTCCTTCGAC
E3	sgARMC5_7	GAGAGCGAGTCCGTGAGGGT	GTGTAACCCGTAGGGCACCTCGTCTCACACC	G	GTTTCGAGACGGTCGAGAGCAGTCCTTCGAC	GTGTAACCCGTAGGGCACCTCGTCTCACACCGGAGAGCGAGTCCGTGAGGGTGTTTCGAGACGGTCGAGAGCAGTCCTTCGAC
E3	sgARMC5_8	CACGCGCCACATCAAGGCAG	GTGTAACCCGTAGGGCACCTCGTCTCACACC	G	GTTTCGAGACGGTCGAGAGCAGTCCTTCGAC	GTGTAACCCGTAGGGCACCTCGTCTCACACCGCACGCGCCACATCAAGGCAGGTTTCGAGACGGTCGAGAGCAGTCCTTCGAC
E3	sgARMC5_9	TGCCCTGGGGAACTTAGCCA	GTGTAACCCGTAGGGCACCTCGTCTCACACC	G	GTTTCGAGACGGTCGAGAGCAGTCCTTCGAC	GTGTAACCCGTAGGGCACCTCGTCTCACACCGTGCCCTGGGGAACTTAGCCAGTTTCGAGACGGTCGAGAGCAGTCCTTCGAC
E3	sgASB1_1	GGAGCAGCCGGAAGCACTGG	GTGTAACCCGTAGGGCACCTCGTCTCACACC	G	GTTTCGAGACGGTCGAGAGCAGTCCTTCGAC	GTGTAACCCGTAGGGCACCTCGTCTCACACCGGGAGCAGCCGGAAGCACTGGGTTTCGAGACGGTCGAGAGCAGTCCTTCGAC
E3	sgASB1_10	GGTGGACGTAAAAGGACAGA	GTGTAACCCGTAGGGCACCTCGTCTCACACC	G	GTTTCGAGACGGTCGAGAGCAGTCCTTCGAC	GTGTAACCCGTAGGGCACCTCGTCTCACACCGGGTGGACGTAAAAGGACAGAGTTTCGAGACGGTCGAGAGCAGTCCTTCGAC
E3	sgASB1_2	GGCGGAAGCATCCATGGCGG	GTGTAACCCGTAGGGCACCTCGTCTCACACC	G	GTTTCGAGACGGTCGAGAGCAGTCCTTCGAC	GTGTAACCCGTAGGGCACCTCGTCTCACACCGGGCGGAAGCATCCATGGCGGGTTTCGAGACGGTCGAGAGCAGTCCTTCGAC
E3	sgASB1_3	TGCAAGAGGAGAGCTACCGG	GTGTAACCCGTAGGGCACCTCGTCTCACACC	G	GTTTCGAGACGGTCGAGAGCAGTCCTTCGAC	GTGTAACCCGTAGGGCACCTCGTCTCACACCGTGCAAGAGGAGAGCTACCGGGTTTCGAGACGGTCGAGAGCAGTCCTTCGAC
E3	sgASB1_4	GGTCCGCGCCAGCTTCGAGA	GTGTAACCCGTAGGGCACCTCGTCTCACACC	G	GTTTCGAGACGGTCGAGAGCAGTCCTTCGAC	GTGTAACCCGTAGGGCACCTCGTCTCACACCGGGTCCGCGCCAGCTTCGAGAGTTTCGAGACGGTCGAGAGCAGTCCTTCGAC
E3	sgASB1_5	GGGCCGGGCAGACATCCTGA	GTGTAACCCGTAGGGCACCTCGTCTCACACC	G	GTTTCGAGACGGTCGAGAGCAGTCCTTCGAC	GTGTAACCCGTAGGGCACCTCGTCTCACACCGGGGCCGGGCAGACATCCTGAGTTTCGAGACGGTCGAGAGCAGTCCTTCGAC
E3	sgASB1_6	GGACATCAGGAGTCAGGTGG	GTGTAACCCGTAGGGCACCTCGTCTCACACC	G	GTTTCGAGACGGTCGAGAGCAGTCCTTCGAC	GTGTAACCCGTAGGGCACCTCGTCTCACACCGGGACATCAGGAGTCAGGTGGGTTTCGAGACGGTCGAGAGCAGTCCTTCGAC
E3	sgASB1_7	CAAGGGGCAGACCACCAAGG	GTGTAACCCGTAGGGCACCTCGTCTCACACC	G	GTTTCGAGACGGTCGAGAGCAGTCCTTCGAC	GTGTAACCCGTAGGGCACCTCGTCTCACACCGCAAGGGGCAGACCACCAAGGGTTTCGAGACGGTCGAGAGCAGTCCTTCGAC
E3	sgASB1_8	GCAGTGGCCGCGATTCGCAA	GTGTAACCCGTAGGGCACCTCGTCTCACACC	G	GTTTCGAGACGGTCGAGAGCAGTCCTTCGAC	GTGTAACCCGTAGGGCACCTCGTCTCACACCGGCAGTGGCCGCGATTCGCAAGTTTCGAGACGGTCGAGAGCAGTCCTTCGAC
E3	sgASB1_9	ACAGCTCCCATGGCCTGCAG	GTGTAACCCGTAGGGCACCTCGTCTCACACC	G	GTTTCGAGACGGTCGAGAGCAGTCCTTCGAC	GTGTAACCCGTAGGGCACCTCGTCTCACACCGACAGCTCCCATGGCCTGCAGGTTTCGAGACGGTCGAGAGCAGTCCTTCGAC
E3	sgASB10_1	GCAGATCTGCTTCTAAGACG	GTGTAACCCGTAGGGCACCTCGTCTCACACC	G	GTTTCGAGACGGTCGAGAGCAGTCCTTCGAC	GTGTAACCCGTAGGGCACCTCGTCTCACACCGGCAGATCTGCTTCTAAGACGGTTTCGAGACGGTCGAGAGCAGTCCTTCGAC
E3	sgASB10_10	TGGTCGGTCCGAGGAAGAAG	GTGTAACCCGTAGGGCACCTCGTCTCACACC	G	GTTTCGAGACGGTCGAGAGCAGTCCTTCGAC	GTGTAACCCGTAGGGCACCTCGTCTCACACCGTGGTCGGTCCGAGGAAGAAGGTTTCGAGACGGTCGAGAGCAGTCCTTCGAC
E3	sgASB10_2	GCACAGCTGCAGGCAGCGGG	GTGTAACCCGTAGGGCACCTCGTCTCACACC	G	GTTTCGAGACGGTCGAGAGCAGTCCTTCGAC	GTGTAACCCGTAGGGCACCTCGTCTCACACCGGCACAGCTGCAGGCAGCGGGGTTTCGAGACGGTCGAGAGCAGTCCTTCGAC
E3	sgASB10_3	CGACAGCTGCATGGCCACGG	GTGTAACCCGTAGGGCACCTCGTCTCACACC	G	GTTTCGAGACGGTCGAGAGCAGTCCTTCGAC	GTGTAACCCGTAGGGCACCTCGTCTCACACCGCGACAGCTGCATGGCCACGGGTTTCGAGACGGTCGAGAGCAGTCCTTCGAC
E3	sgASB10_4	CGGCTGGCTGCCACATGCAG	GTGTAACCCGTAGGGCACCTCGTCTCACACC	G	GTTTCGAGACGGTCGAGAGCAGTCCTTCGAC	GTGTAACCCGTAGGGCACCTCGTCTCACACCGCGGCTGGCTGCCACATGCAGGTTTCGAGACGGTCGAGAGCAGTCCTTCGAC
E3	sgASB10_5	GCAGCCGCAGGACTTCCGTG	GTGTAACCCGTAGGGCACCTCGTCTCACACC	G	GTTTCGAGACGGTCGAGAGCAGTCCTTCGAC	GTGTAACCCGTAGGGCACCTCGTCTCACACCGGCAGCCGCAGGACTTCCGTGGTTTCGAGACGGTCGAGAGCAGTCCTTCGAC
E3	sgASB10_6	CCACTCTCGCTCCAAACCTG	GTGTAACCCGTAGGGCACCTCGTCTCACACC	G	GTTTCGAGACGGTCGAGAGCAGTCCTTCGAC	GTGTAACCCGTAGGGCACCTCGTCTCACACCGCCACTCTCGCTCCAAACCTGGTTTCGAGACGGTCGAGAGCAGTCCTTCGAC
E3	sgASB10_7	CCAGTCCATCACCGATGCCG	GTGTAACCCGTAGGGCACCTCGTCTCACACC	G	GTTTCGAGACGGTCGAGAGCAGTCCTTCGAC	GTGTAACCCGTAGGGCACCTCGTCTCACACCGCCAGTCCATCACCGATGCCGGTTTCGAGACGGTCGAGAGCAGTCCTTCGAC
E3	sgASB10_8	GTGGAGCTGCTCCTGTCCTG	GTGTAACCCGTAGGGCACCTCGTCTCACACC	G	GTTTCGAGACGGTCGAGAGCAGTCCTTCGAC	GTGTAACCCGTAGGGCACCTCGTCTCACACCGGTGGAGCTGCTCCTGTCCTGGTTTCGAGACGGTCGAGAGCAGTCCTTCGAC
E3	sgASB10_9	GCAAGGCCAGACAGTGCCCC	GTGTAACCCGTAGGGCACCTCGTCTCACACC	G	GTTTCGAGACGGTCGAGAGCAGTCCTTCGAC	GTGTAACCCGTAGGGCACCTCGTCTCACACCGGCAAGGCCAGACAGTGCCCCGTTTCGAGACGGTCGAGAGCAGTCCTTCGAC
E3	sgASB11_1	AGAGTGCATGGAGATCCTGC	GTGTAACCCGTAGGGCACCTCGTCTCACACC	G	GTTTCGAGACGGTCGAGAGCAGTCCTTCGAC	GTGTAACCCGTAGGGCACCTCGTCTCACACCGAGAGTGCATGGAGATCCTGCGTTTCGAGACGGTCGAGAGCAGTCCTTCGAC
E3	sgASB11_10	GCCTCGCTGCAGCATGGAGT	GTGTAACCCGTAGGGCACCTCGTCTCACACC	G	GTTTCGAGACGGTCGAGAGCAGTCCTTCGAC	GTGTAACCCGTAGGGCACCTCGTCTCACACCGGCCTCGCTGCAGCATGGAGTGTTTCGAGACGGTCGAGAGCAGTCCTTCGAC
E3	sgASB11_2	AGCGAGGCAGTCCAATGTGG	GTGTAACCCGTAGGGCACCTCGTCTCACACC	G	GTTTCGAGACGGTCGAGAGCAGTCCTTCGAC	GTGTAACCCGTAGGGCACCTCGTCTCACACCGAGCGAGGCAGTCCAATGTGGGTTTCGAGACGGTCGAGAGCAGTCCTTCGAC
E3	sgASB11_3	ATGTGGCCTGCACCTACCAG	GTGTAACCCGTAGGGCACCTCGTCTCACACC	G	GTTTCGAGACGGTCGAGAGCAGTCCTTCGAC	GTGTAACCCGTAGGGCACCTCGTCTCACACCGATGTGGCCTGCACCTACCAGGTTTCGAGACGGTCGAGAGCAGTCCTTCGAC
E3	sgASB11_4	CCAGTGTCGACCATGGCCAG	GTGTAACCCGTAGGGCACCTCGTCTCACACC	G	GTTTCGAGACGGTCGAGAGCAGTCCTTCGAC	GTGTAACCCGTAGGGCACCTCGTCTCACACCGCCAGTGTCGACCATGGCCAGGTTTCGAGACGGTCGAGAGCAGTCCTTCGAC
E3	sgASB11_5	GAGCTGCAGCTTCATGAAGT	GTGTAACCCGTAGGGCACCTCGTCTCACACC	G	GTTTCGAGACGGTCGAGAGCAGTCCTTCGAC	GTGTAACCCGTAGGGCACCTCGTCTCACACCGGAGCTGCAGCTTCATGAAGTGTTTCGAGACGGTCGAGAGCAGTCCTTCGAC
E3	sgASB11_6	GGCATGCCTTGGAGGTCACG	GTGTAACCCGTAGGGCACCTCGTCTCACACC	G	GTTTCGAGACGGTCGAGAGCAGTCCTTCGAC	GTGTAACCCGTAGGGCACCTCGTCTCACACCGGGCATGCCTTGGAGGTCACGGTTTCGAGACGGTCGAGAGCAGTCCTTCGAC
E3	sgASB11_7	GCAAGCATTGAAGAGGGGTG	GTGTAACCCGTAGGGCACCTCGTCTCACACC	G	GTTTCGAGACGGTCGAGAGCAGTCCTTCGAC	GTGTAACCCGTAGGGCACCTCGTCTCACACCGGCAAGCATTGAAGAGGGGTGGTTTCGAGACGGTCGAGAGCAGTCCTTCGAC
E3	sgASB11_8	GCTGCTGGAGTTCGGAGCCA	GTGTAACCCGTAGGGCACCTCGTCTCACACC	G	GTTTCGAGACGGTCGAGAGCAGTCCTTCGAC	GTGTAACCCGTAGGGCACCTCGTCTCACACCGGCTGCTGGAGTTCGGAGCCAGTTTCGAGACGGTCGAGAGCAGTCCTTCGAC
E3	sgASB11_9	GGAGTGGGGTGTCCAGCCAC	GTGTAACCCGTAGGGCACCTCGTCTCACACC	G	GTTTCGAGACGGTCGAGAGCAGTCCTTCGAC	GTGTAACCCGTAGGGCACCTCGTCTCACACCGGGAGTGGGGTGTCCAGCCACGTTTCGAGACGGTCGAGAGCAGTCCTTCGAC
E3	sgASB12_1	GCAGCCCGACAAGGAGGAGG	GTGTAACCCGTAGGGCACCTCGTCTCACACC	G	GTTTCGAGACGGTCGAGAGCAGTCCTTCGAC	GTGTAACCCGTAGGGCACCTCGTCTCACACCGGCAGCCCGACAAGGAGGAGGGTTTCGAGACGGTCGAGAGCAGTCCTTCGAC
E3	sgASB12_10	AACGCTCCTGGCGCAAAAGC	GTGTAACCCGTAGGGCACCTCGTCTCACACC	G	GTTTCGAGACGGTCGAGAGCAGTCCTTCGAC	GTGTAACCCGTAGGGCACCTCGTCTCACACCGAACGCTCCTGGCGCAAAAGCGTTTCGAGACGGTCGAGAGCAGTCCTTCGAC
E3	sgASB12_2	GGAGGAGGACACTGACACAG	GTGTAACCCGTAGGGCACCTCGTCTCACACC	G	GTTTCGAGACGGTCGAGAGCAGTCCTTCGAC	GTGTAACCCGTAGGGCACCTCGTCTCACACCGGGAGGAGGACACTGACACAGGTTTCGAGACGGTCGAGAGCAGTCCTTCGAC
E3	sgASB12_3	TGACTGACAGCAGTGAAAAG	GTGTAACCCGTAGGGCACCTCGTCTCACACC	G	GTTTCGAGACGGTCGAGAGCAGTCCTTCGAC	GTGTAACCCGTAGGGCACCTCGTCTCACACCGTGACTGACAGCAGTGAAAAGGTTTCGAGACGGTCGAGAGCAGTCCTTCGAC
E3	sgASB12_4	GAAGCTGGTGCCTCTCCTGG	GTGTAACCCGTAGGGCACCTCGTCTCACACC	G	GTTTCGAGACGGTCGAGAGCAGTCCTTCGAC	GTGTAACCCGTAGGGCACCTCGTCTCACACCGGAAGCTGGTGCCTCTCCTGGGTTTCGAGACGGTCGAGAGCAGTCCTTCGAC
E3	sgASB12_5	GTAGATGCTACCACCAGGAG	GTGTAACCCGTAGGGCACCTCGTCTCACACC	G	GTTTCGAGACGGTCGAGAGCAGTCCTTCGAC	GTGTAACCCGTAGGGCACCTCGTCTCACACCGGTAGATGCTACCACCAGGAGGTTTCGAGACGGTCGAGAGCAGTCCTTCGAC
E3	sgASB12_6	GATGGAGGCAGATTTCAAGG	GTGTAACCCGTAGGGCACCTCGTCTCACACC	G	GTTTCGAGACGGTCGAGAGCAGTCCTTCGAC	GTGTAACCCGTAGGGCACCTCGTCTCACACCGGATGGAGGCAGATTTCAAGGGTTTCGAGACGGTCGAGAGCAGTCCTTCGAC
E3	sgASB12_7	CTGCAGGAGCTCCTAGACCA	GTGTAACCCGTAGGGCACCTCGTCTCACACC	G	GTTTCGAGACGGTCGAGAGCAGTCCTTCGAC	GTGTAACCCGTAGGGCACCTCGTCTCACACCGCTGCAGGAGCTCCTAGACCAGTTTCGAGACGGTCGAGAGCAGTCCTTCGAC
E3	sgASB12_8	GGACACGAGCCAATAGGCCC	GTGTAACCCGTAGGGCACCTCGTCTCACACC	G	GTTTCGAGACGGTCGAGAGCAGTCCTTCGAC	GTGTAACCCGTAGGGCACCTCGTCTCACACCGGGACACGAGCCAATAGGCCCGTTTCGAGACGGTCGAGAGCAGTCCTTCGAC
E3	sgASB12_9	GCATTGCTGCTACAGGCCCG	GTGTAACCCGTAGGGCACCTCGTCTCACACC	G	GTTTCGAGACGGTCGAGAGCAGTCCTTCGAC	GTGTAACCCGTAGGGCACCTCGTCTCACACCGGCATTGCTGCTACAGGCCCGGTTTCGAGACGGTCGAGAGCAGTCCTTCGAC
E3	sgASB13_1	GGGGACGCTGTGTACAGGGG	GTGTAACCCGTAGGGCACCTCGTCTCACACC	G	GTTTCGAGACGGTCGAGAGCAGTCCTTCGAC	GTGTAACCCGTAGGGCACCTCGTCTCACACCGGGGGACGCTGTGTACAGGGGGTTTCGAGACGGTCGAGAGCAGTCCTTCGAC
E3	sgASB13_10	GTACAGGGGAGGGTTGACCT	GTGTAACCCGTAGGGCACCTCGTCTCACACC	G	GTTTCGAGACGGTCGAGAGCAGTCCTTCGAC	GTGTAACCCGTAGGGCACCTCGTCTCACACCGGTACAGGGGAGGGTTGACCTGTTTCGAGACGGTCGAGAGCAGTCCTTCGAC
E3	sgASB13_2	TGGCGGCAACATCTACGCCC	GTGTAACCCGTAGGGCACCTCGTCTCACACC	G	GTTTCGAGACGGTCGAGAGCAGTCCTTCGAC	GTGTAACCCGTAGGGCACCTCGTCTCACACCGTGGCGGCAACATCTACGCCCGTTTCGAGACGGTCGAGAGCAGTCCTTCGAC
E3	sgASB13_3	TCTACGCCCGGGACAACCGC	GTGTAACCCGTAGGGCACCTCGTCTCACACC	G	GTTTCGAGACGGTCGAGAGCAGTCCTTCGAC	GTGTAACCCGTAGGGCACCTCGTCTCACACCGTCTACGCCCGGGACAACCGCGTTTCGAGACGGTCGAGAGCAGTCCTTCGAC
E3	sgASB13_4	GTGCACGAGGCAGCCCAGCG	GTGTAACCCGTAGGGCACCTCGTCTCACACC	G	GTTTCGAGACGGTCGAGAGCAGTCCTTCGAC	GTGTAACCCGTAGGGCACCTCGTCTCACACCGGTGCACGAGGCAGCCCAGCGGTTTCGAGACGGTCGAGAGCAGTCCTTCGAC
E3	sgASB13_5	GCTGCAGGCTCTCACCCCGC	GTGTAACCCGTAGGGCACCTCGTCTCACACC	G	GTTTCGAGACGGTCGAGAGCAGTCCTTCGAC	GTGTAACCCGTAGGGCACCTCGTCTCACACCGGCTGCAGGCTCTCACCCCGCGTTTCGAGACGGTCGAGAGCAGTCCTTCGAC
E3	sgASB13_6	GTGGATGCTCGCAACATCGA	GTGTAACCCGTAGGGCACCTCGTCTCACACC	G	GTTTCGAGACGGTCGAGAGCAGTCCTTCGAC	GTGTAACCCGTAGGGCACCTCGTCTCACACCGGTGGATGCTCGCAACATCGAGTTTCGAGACGGTCGAGAGCAGTCCTTCGAC
E3	sgASB13_7	GAGGCGCAGGCATCGCAGAG	GTGTAACCCGTAGGGCACCTCGTCTCACACC	G	GTTTCGAGACGGTCGAGAGCAGTCCTTCGAC	GTGTAACCCGTAGGGCACCTCGTCTCACACCGGAGGCGCAGGCATCGCAGAGGTTTCGAGACGGTCGAGAGCAGTCCTTCGAC
E3	sgASB13_8	GAGGCTTCTTATTGACGTCG	GTGTAACCCGTAGGGCACCTCGTCTCACACC	G	GTTTCGAGACGGTCGAGAGCAGTCCTTCGAC	GTGTAACCCGTAGGGCACCTCGTCTCACACCGGAGGCTTCTTATTGACGTCGGTTTCGAGACGGTCGAGAGCAGTCCTTCGAC
E3	sgASB13_9	GTAGTACTCGAAGCACTTGG	GTGTAACCCGTAGGGCACCTCGTCTCACACC	G	GTTTCGAGACGGTCGAGAGCAGTCCTTCGAC	GTGTAACCCGTAGGGCACCTCGTCTCACACCGGTAGTACTCGAAGCACTTGGGTTTCGAGACGGTCGAGAGCAGTCCTTCGAC
E3	sgASB14_1	GAAGCAGCTTGACTGAAGAG	GTGTAACCCGTAGGGCACCTCGTCTCACACC	G	GTTTCGAGACGGTCGAGAGCAGTCCTTCGAC	GTGTAACCCGTAGGGCACCTCGTCTCACACCGGAAGCAGCTTGACTGAAGAGGTTTCGAGACGGTCGAGAGCAGTCCTTCGAC
E3	sgASB14_10	GCTCATAGTTGCCCATCCTG	GTGTAACCCGTAGGGCACCTCGTCTCACACC	G	GTTTCGAGACGGTCGAGAGCAGTCCTTCGAC	GTGTAACCCGTAGGGCACCTCGTCTCACACCGGCTCATAGTTGCCCATCCTGGTTTCGAGACGGTCGAGAGCAGTCCTTCGAC
E3	sgASB14_2	AAGTGGACACACTGAAATCA	GTGTAACCCGTAGGGCACCTCGTCTCACACC	G	GTTTCGAGACGGTCGAGAGCAGTCCTTCGAC	GTGTAACCCGTAGGGCACCTCGTCTCACACCGAAGTGGACACACTGAAATCAGTTTCGAGACGGTCGAGAGCAGTCCTTCGAC
E3	sgASB14_3	TTACTTGAAGCCGCAAGTGG	GTGTAACCCGTAGGGCACCTCGTCTCACACC	G	GTTTCGAGACGGTCGAGAGCAGTCCTTCGAC	GTGTAACCCGTAGGGCACCTCGTCTCACACCGTTACTTGAAGCCGCAAGTGGGTTTCGAGACGGTCGAGAGCAGTCCTTCGAC
E3	sgASB14_4	AATACAAAGCTGACTTCCTG	GTGTAACCCGTAGGGCACCTCGTCTCACACC	G	GTTTCGAGACGGTCGAGAGCAGTCCTTCGAC	GTGTAACCCGTAGGGCACCTCGTCTCACACCGAATACAAAGCTGACTTCCTGGTTTCGAGACGGTCGAGAGCAGTCCTTCGAC
E3	sgASB14_5	TGGGAGCAAACCACTCACAA	GTGTAACCCGTAGGGCACCTCGTCTCACACC	G	GTTTCGAGACGGTCGAGAGCAGTCCTTCGAC	GTGTAACCCGTAGGGCACCTCGTCTCACACCGTGGGAGCAAACCACTCACAAGTTTCGAGACGGTCGAGAGCAGTCCTTCGAC
E3	sgASB14_6	GCTGCGTGACTGCTATGACA	GTGTAACCCGTAGGGCACCTCGTCTCACACC	G	GTTTCGAGACGGTCGAGAGCAGTCCTTCGAC	GTGTAACCCGTAGGGCACCTCGTCTCACACCGGCTGCGTGACTGCTATGACAGTTTCGAGACGGTCGAGAGCAGTCCTTCGAC
E3	sgASB14_7	TGGAGGAAATCCAGATGCTG	GTGTAACCCGTAGGGCACCTCGTCTCACACC	G	GTTTCGAGACGGTCGAGAGCAGTCCTTCGAC	GTGTAACCCGTAGGGCACCTCGTCTCACACCGTGGAGGAAATCCAGATGCTGGTTTCGAGACGGTCGAGAGCAGTCCTTCGAC
E3	sgASB14_8	ATGAGGAGTTCCAGGCACTG	GTGTAACCCGTAGGGCACCTCGTCTCACACC	G	GTTTCGAGACGGTCGAGAGCAGTCCTTCGAC	GTGTAACCCGTAGGGCACCTCGTCTCACACCGATGAGGAGTTCCAGGCACTGGTTTCGAGACGGTCGAGAGCAGTCCTTCGAC
E3	sgASB14_9	CCATCCTGAGGGCTATCTGG	GTGTAACCCGTAGGGCACCTCGTCTCACACC	G	GTTTCGAGACGGTCGAGAGCAGTCCTTCGAC	GTGTAACCCGTAGGGCACCTCGTCTCACACCGCCATCCTGAGGGCTATCTGGGTTTCGAGACGGTCGAGAGCAGTCCTTCGAC
E3	sgASB15_1	GGCAATGTCCACCTGAGAGA	GTGTAACCCGTAGGGCACCTCGTCTCACACC	G	GTTTCGAGACGGTCGAGAGCAGTCCTTCGAC	GTGTAACCCGTAGGGCACCTCGTCTCACACCGGGCAATGTCCACCTGAGAGAGTTTCGAGACGGTCGAGAGCAGTCCTTCGAC
E3	sgASB15_10	TGGGAATTCAAGACCTGTGA	GTGTAACCCGTAGGGCACCTCGTCTCACACC	G	GTTTCGAGACGGTCGAGAGCAGTCCTTCGAC	GTGTAACCCGTAGGGCACCTCGTCTCACACCGTGGGAATTCAAGACCTGTGAGTTTCGAGACGGTCGAGAGCAGTCCTTCGAC
E3	sgASB15_2	TAAACGACGAGGTAATGCTG	GTGTAACCCGTAGGGCACCTCGTCTCACACC	G	GTTTCGAGACGGTCGAGAGCAGTCCTTCGAC	GTGTAACCCGTAGGGCACCTCGTCTCACACCGTAAACGACGAGGTAATGCTGGTTTCGAGACGGTCGAGAGCAGTCCTTCGAC
E3	sgASB15_3	GGTCATTTACCAATCAGAAG	GTGTAACCCGTAGGGCACCTCGTCTCACACC	G	GTTTCGAGACGGTCGAGAGCAGTCCTTCGAC	GTGTAACCCGTAGGGCACCTCGTCTCACACCGGGTCATTTACCAATCAGAAGGTTTCGAGACGGTCGAGAGCAGTCCTTCGAC
E3	sgASB15_4	GTGCTGTTTGAGGCAGCAGG	GTGTAACCCGTAGGGCACCTCGTCTCACACC	G	GTTTCGAGACGGTCGAGAGCAGTCCTTCGAC	GTGTAACCCGTAGGGCACCTCGTCTCACACCGGTGCTGTTTGAGGCAGCAGGGTTTCGAGACGGTCGAGAGCAGTCCTTCGAC
E3	sgASB15_5	GCAACAAGTAGACAGTTGAG	GTGTAACCCGTAGGGCACCTCGTCTCACACC	G	GTTTCGAGACGGTCGAGAGCAGTCCTTCGAC	GTGTAACCCGTAGGGCACCTCGTCTCACACCGGCAACAAGTAGACAGTTGAGGTTTCGAGACGGTCGAGAGCAGTCCTTCGAC
E3	sgASB15_6	GTGGTCAGAGATACAGGAAG	GTGTAACCCGTAGGGCACCTCGTCTCACACC	G	GTTTCGAGACGGTCGAGAGCAGTCCTTCGAC	GTGTAACCCGTAGGGCACCTCGTCTCACACCGGTGGTCAGAGATACAGGAAGGTTTCGAGACGGTCGAGAGCAGTCCTTCGAC
E3	sgASB15_7	GACTTCAGTTTAGCACACAG	GTGTAACCCGTAGGGCACCTCGTCTCACACC	G	GTTTCGAGACGGTCGAGAGCAGTCCTTCGAC	GTGTAACCCGTAGGGCACCTCGTCTCACACCGGACTTCAGTTTAGCACACAGGTTTCGAGACGGTCGAGAGCAGTCCTTCGAC
[truncated: 9,192 more rows]
