# Supplementary material for: The sterol-responsive RNF145 E3 ubiquitin ligase mediates the degradation of HMG-CoA reductase together with gp78 and Hrd1
Source: eLife. 2018 Dec 13;7:e40009. doi: 10.7554/eLife.40009 (PMC6292692; doi:10.7554/eLife.40009)
Supplement: Supplementary file 2. [file elife-40009-supp2.xlsx]

## Sheet: Sheet1
Supplementary file 2. sgRNA sequences for generation of knockout cell lines
Target	sgRNA ID	sgRNA sequence (5’-3’)
B2M	gCTR	GGCCGAGATGTCTCGCTCCG
EHD1	EHD1 sg1	TGCTGTACTGCCCCACG
	EHD1 sg2	GCTCCGGCTCCTTCTTGCGG
	EHD1 sg3	GAGAAGCAGCGGATCAGCAG
	EHD1 sg4	GCAGAAGCTGCTACCCCTGG
GALNT11	GALNT11 sg1	ATCAAGAGTTGAGAGACTT
	GALNT11 sg2	GGTGTGCCGGTCCTCACGGA
	GALNT11 sg3	AGTGGCATGGATATCTGGGG
	GALNT11 sg4	GGTCAGGAGGATCCCAGCAG
Gp78	gp78 sg3	GTTAGCTGGTCCGGCTCGCC
	gp78 sg4	GCGGCGAGCCGGACCAGCTAA
	gp78 sg5	GACTGGGCCACATCGCGGGCC
	gp78 sg6	GTGAGGCCCGTGTAGGTGCGG
Hrd-1	Hrd1 sg1	GGTGTTCTTTGGGCAACTGA
	Hrd1 sg2	GCACGGCAGTGATGATGG
	Hrd1 sg3	GTCATCCCGAAAAACGGTGA
	Hrd1 sg4	GACCAAGTCCAGCCCCAGCA
Insig-1	Insig1 sg1	CGTAGCTAGAAAAGCTA
	Insig1 sg2	GCTGCTGTCCCGCAGCAGGG
	Insig1 sg3	GCAGCCCCTACCCCAACACC
	Insig1 sg4	TCAACCTGCTGCAGATCCAG
Insig-2	Insig2 sg1	AAGGAGAGACAGAGTCACCT
	Insig2 sg2	CTAGATGTCTGTCAATGCAG
	Insig2 sg3	GAATCATCAAGTTCACACTC
	Insig2 sg4	AAAAGTCCACCACAGTCCAA
LDLR	LDLR sg1	GAGGTGCGATGGCCAAG
	LDLR sg2	GAATGCTTGGACAACAACGG
	LDLR sg3	GAATGCTTGGACAACAACGG
	LDLR sg4	GTGGCCCAGCGAAGATGCGA
RNF145	RNF145 sg1	TGTTAAATGTGGCCCTG
	RNF145 sg2	TTGGATGTCCTGTACAGAT
	RNF145 sg3	GGAATTCAGAAAAGAGCCAG
	RNF145 sg4	GGCTGCAAAGGAGAAACTGG
	RNF145 sg5	TCATAGGCTTACCTGAAGAG
	RNF145 sg8	AGTGTTAAATGTGGCCCTGA
TECR	TECR sg1	CGCAAAGGCATAGTGCCAT
	TECR sg2	GAGGTTCTTGATCTCCGCAA
	TECR sg3	GTTCTGCAGAAGCTGCCCGT
	TECR sg4	ATGAGTGACAGATGCAGGCG
TRC8	TRC8 sg1	GGCGTCGATGATGTAAAGGC
	TRC8 sg2	ATCTCTTGGTTCCTGTAAT
	TRC8 sg3	GATGGCCCATCAGCAGGTC
	TRC8 sg4	GTCTGGGCGGCGCTCGAAG
UBE2G2	UBE2G2 sgA	CATGGGCTACGAGAGCAGCG
	UBE2G2 sgC	TTACCTGCTACAATTCCTTC
	UBE2G2 sgD	AGAATTAACACTGAATCCTC
HMGCR	HMGCR sg1	AGAGCATCGAGGGTAAACGT
	HMGCR sg2	GCCAAATTGGACGACCCTCG
	HMGCR sg3	ACAGATACTTGGGAATGCAG
	HMGCR sg4	TGAATGTCCAAAGTTTGAAG
