# Supplementary material for: The sterol-responsive RNF145 E3 ubiquitin ligase mediates the degradation of HMG-CoA reductase together with gp78 and Hrd1
Source: eLife. 2018 Dec 13;7:e40009. doi: 10.7554/eLife.40009 (PMC6292692; doi:10.7554/eLife.40009)
Supplement: Supplementary file 3. [file elife-40009-supp3.xlsx]

## Sheet: Sheet1
Supplementary file 3. Genetically modified cell lines used in this study
HeLa HMGCR-Clover cells
Clone	Transgene	Annotations
HeLa HMGCR-Clover	HMGCR-Clover	Single-cell knock-in clone carrying Clover tag fused to C-terminus of endogenous HMGCR gene
HeLa HMGCR-Clover (Cas9)	HMGCR-Clover, Cas9	Single-cell knock-in clone carrying Clover tag fused to C-terminus of endogenous HMGCR gene and stable exogenous expression of Cas9
ΔRNF145 HeLa cells
Clone	sgRNA ID	Annotations
ΔRNF145 #1	RNF145 sg5	Stable single cell knockout clone
ΔRNF145 #2	RNF145 sg5	Stable single cell knockout clone
ΔRNF145 #3	RNF145 sg8	Stable single cell knockout clone
ΔRNF145 #4	RNF145 sg8	Stable single cell knockout clone
Δgp78 HeLa cells
Clone	sgRNA ID	Annotations
Δgp78 #1	gp78 sg3	Stable single cell knockout clone
Δgp78 #2	gp78 sg3	Stable single cell knockout clone
Δgp78 #3	gp78 sg4	Stable single cell knockout clone
Δgp78 #4	gp78 sg4	Stable single cell knockout clone
ΔgpUBE2G2 HeLa cells
Clone	sgRNA ID	Annotations
ΔUBE2G2 #1	UBE2G2 sgA	Stable single cell knockout clone
ΔUBE2G2 #2	UBE2G2 sgC	Stable single cell knockout clone
ΔRNF145/gp78 (ΔRΔG) HeLa cells
Clone	sgRNA ID	Annotations
ΔRΔG #1	RNF145 sg8	Double knockout generated by knocking out gp78 in ΔRNF145 #4
	gp78 sg3
ΔRΔG #2	RNF145 sg8	Double knockout generated by knocking out gp78 in ΔRNF145 #4
	gp78 sg3
ΔRΔG #3	RNF145 sg8	Double knockout generated by knocking out gp78 in ΔRNF145 #4
	gp78 sg3
ΔRΔG #4	RNF145 sg5	Double knockout generated by knocking out gp78 in ΔRNF145 #1
	gp78 sg4
ΔRΔG #5	RNF145 sg5	Double knockout generated by knocking out gp78 in ΔRNF145 #1
	gp78 sg4
ΔRΔG #6	RNF145 sg5	Double knockout generated by knocking out gp78 in ΔRNF145 #1
	gp78 sg4
ΔRΔG #7	RNF145 sg5	Double knockout generated by knocking out gp78 in ΔRNF145 #1
	gp78 sg4
ΔRΔG #8	RNF145 sg5	Double knockout generated by knocking out gp78 in ΔRNF145 #2
	gp78 sg4
ΔRΔG #9	RNF145 sg5	Double knockout generated by knocking out gp78 in ΔRNF145 #2
	gp78 sg4
ΔRΔG #10	RNF145 sg5	Double knockout generated by knocking out gp78 in ΔRNF145 #2
	gp78 sg4
ΔRNF145 HeLa HMGCR-Clover cells
Name	sgRNA ID	Annotations
ΔRNF145 #5	RNF145 sg5	Stable single cell knockout clone
ΔRNF145 #6	RNF145 sg5	Stable single cell knockout clone
ΔRNF145 #6 (Cas9)	RNF145 sg5	Stable single cell knockout clone stably expressing Cas9
ΔRNF145/gp78 (ΔRΔG) HeLa HMGCR-Clover cells
Name	sgRNA ID	Annotations
ΔRΔG #11	RNF145 sg8	Mixed knockout population generated by co-transfection of RNF45 and gp78-specific sgRNAs and enrichment of HMGCR-Cloverhigh cells in starvation assay (see Figure 3 – figure supplement 4A, B)
	gp78 sg4
Stable genetic complementation HeLa cell lines
Name	Parental cells	Annotations
ΔRNF145 #4 + RNF145-V5	ΔRNF145 #4	Transduced with RNF145-V5 and selected on hygromycin B resitance
ΔRNF145 #4 + RNF145-V5 (mut)	ΔRNF145 #4	Transduced with RNF145-V5 RING domain mutant (C552A, H554A) and selected on hygromycin B resistance
Δinsig-1+2 HeLa HMGCR-Clover cells
Name	sgRNA ID	Annotations
Δinsig-1+2	Insig1 sg1/2/3/4, Insig2 sg1/2/3/4	Stable single cell knockout clone
