# Supplementary material for: The sterol-responsive RNF145 E3 ubiquitin ligase mediates the degradation of HMG-CoA reductase together with gp78 and Hrd1
Source: eLife. 2018 Dec 13;7:e40009. doi: 10.7554/eLife.40009 (PMC6292692; doi:10.7554/eLife.40009)
Supplement: Supplementary file 4. [file elife-40009-supp4.xlsx]

## Sheet: Sheet1
Supplementary file 4. Primers used in CRISPR/Cas9 screens
Primer name	Sequence (5’-3’)	Annotation
Genome - wide library
sgRNA_outer_F	AGGCTTGGATTTCTATAACTTCGTATAGCATACATTATAC	first PCR
sgRNA_outer_R	ACATGCATGGCGGTAATACGGTTATC	first PCR
P5-sgRNA_inner_F	AATGATACGGCGACCACCGAGATCTACACTCTCTTGTGGAAAGGACGAAACACCG	second PCR
P7-index-sgRNA_inner_R	CAAGCAGAAGACGGCATACGAGATnnnnnnnGTGACTGGAGTTCAGACGTGTGCTCTTCCGATCCGACTCGGTGCCACTTTTTC	second PCR, ‘nnnnnnn’ denotes the variable index sequence
Illumina sequencing primer	AGACTATAAGTATCCCTTGGAGAACCACCTTGTTGG	n/a
Ubiquitome library
sgRNA_outer_F	GCTTACCGTAACTTGAAAGTATTTCG	first PCR
sgRNA_outer_R	CGAGACTAGTGAGACGTGCTAC	first PCR
P5-sgRNA_inner_F	AATGATACGGCGACCACCGAGATCTACACTCTCTTGTGGAAAGGACGAAACACCG	second PCR
P7-index-sgRNA_inner_R	CAAGCAGAAGACGGCATACGAGATnnnnnnnGTGACTGGAGTTCAGACGTGTGCTCTTCCGATCTCCATTTGTCACGTCCTGCACG	second PCR, ‘nnnnnnn’ denotes the variable index sequence
Illumina sequencing primer	CTTGTGGAAAGGACGAAACACCG	n/a
