# Supplementary material for: The sterol-responsive RNF145 E3 ubiquitin ligase mediates the degradation of HMG-CoA reductase together with gp78 and Hrd1
Source: eLife. 2018 Dec 13;7:e40009. doi: 10.7554/eLife.40009 (PMC6292692; doi:10.7554/eLife.40009)
Supplement: Supplementary file 5. [file elife-40009-supp5.xlsx]

## Sheet: Sheet1
Supplementary file 5. Primer sequences used for qPCR
Target	Forward primer (5’ – 3’)	Reverse primer (5’ – 3’)
GAPDH	GAAATCCCATCACCATCTTC	GAGCCCCAGCCTTCTCATG
HMGCR	GGACCCCTTTGCTTAGATGAAA	CCACCAAGACCTATTGCTCTG
RNF145	AATCGGGGCATGACAGAAGG	AGCACGGAAGTGTTTCCACA
